# Supplementary material for: Conserved Regulatory Pathways for Stock-Scion Healing Revealed by Comparative Analysis of Arabidopsis and Tomato Grafting Transcriptomes
Source: Front Plant Sci. 2022 Feb 24;12:810465. doi: 10.3389/fpls.2021.810465 (PMC8908109; doi:10.3389/fpls.2021.810465)
Supplement: Supplementary Table 1 — Gene expression levels (log2FPKM) of 11787 orthologous pairs in all samples. [file Table_1.XLSX]

## Sheet: SupplementaryTable1
ortholog pair	AT_I0	AT_I72	AT_I168	AT_I240	AT_ST48	AT_ST72	AT_SB48	AT_SB72	AT_GT6	AT_GT12	AT_GT24	AT_GT48	AT_GT72	AT_GT120	AT_GT168	AT_GT240	AT_GB6	AT_GB12	AT_GB24	AT_GB48	AT_GB72	AT_GB120	AT_GB168	AT_GB240	SL_I72	SL_I168	SL_I216	SL_ST48	SL_ST72	SL_SB48	SL_SB72	SL_GT6	SL_GT12	SL_GT24	SL_GT48	SL_GT72	SL_GT120	SL_GT168	SL_GT240	SL_GB6	SL_GB12	SL_GB24	SL_GB48	SL_GB72	SL_GB120	SL_GB168	SL_GB240
AT1G01040_Solyc10g005130.2	2.27022	1.98019	3.66727	4.86197	3.88906	3.54065	2.18949	5.03625	2.14355	2.35817	2.91304	3.71743	2.07419	4.02908	1.96515	5.05855	3.67221	3.18348	0	1.96851	1.62935	3.31469	1.76572	1.94119	3.65764	4.0021	3.67167	3.95464	4.19781	4.45337	4.60009	4.30256	4.37666	3.49143	3.57974	3.69339	3.69933	3.92663	3.75096	4.33032	4.49399	3.48371	3.48586	3.77926	3.67694	3.83626	3.69451
AT1G01050_Solyc12g055830.1	3.39318	4.0824	2.43574	5.2333	7.59735	6.63261	7.40074	6.52165	5.52418	4.01624	6.99769	2.40496	3.46144	6.92393	6.62942	2.75389	2.30325	3.38024	3.3164	7.12684	6.12702	7.0452	2.6995	6.48147	7.35091	7.20144	6.80744	7.82599	7.50796	7.6152	7.66324	7.79636	7.97862	7.18864	7.10671	7.14934	7.23987	7.06505	6.97453	7.76058	7.79796	7.0869	7.22673	7.22818	7.50748	6.96012	7.07874
AT1G01060_Solyc10g005080.2	5.43552	6.96316	4.42348	2.3991	6.22478	5.69612	6.2458	7.97973	0	0	6.43896	4.94581	3.61121	2.53539	5.67018	2.75339	0	0	6.36261	6.40025	7.08469	2.62723	3.3836	5.13147	6.64808	6.92754	7.08796	4.64471	5.16643	6.62948	6.49319	0.532733	0.8101	7.89557	7.52398	7.46104	7.17099	7.22895	7.41988	0.731183	0.722466	7.56443	7.29554	7.08538	6.81391	7.17871	7.39217
AT1G01090_Solyc12g009400.1	7.40476	7.11126	7.16175	7.62308	6.97429	6.32745	6.85425	7.53177	5.31498	6.30185	7.26993	6.61469	7.39149	7.28912	3.32287	6.2931	6.43545	7.31377	4.07705	3.42457	7.35989	6.45843	6.65079	6.88521	5.51665	4.88736	4.88313	5.27721	5.08939	5.36583	5.07369	5.59206	5.53978	5.10238	5.16323	5.14799	4.9684	4.9514	5.13313	5.4238	5.42313	5.11381	5.08704	5.11242	5.09283	5.07796	5.07139
AT1G01110_Solyc08g083240.2	2.56771	0	0	0	0	0	0	0	0	0	0	0	0	0	0	0	1.82325	0	0	0	0	0	0	2.1541	3.32385	2.11326	0.890122	2.84259	3.91102	5.16139	3.91871	1.78101	3.75168	2.99579	3.09649	4.11714	3.93231	3.22497	3.6151	4.42582	4.55234	3.88199	4.58676	4.93294	3.89563	2.62994	1.87184
AT1G01120_Solyc10g009240.2	7.56291	6.1727	2.74973	2.81938	6.52685	6.00491	5.13212	3.17589	6.74543	6.04758	6.41374	6.72928	3.26336	7.11972	3.06808	3.57816	6.18616	6.36149	6.80357	6.23356	6.64228	6.6081	6.16063	5.96592	1.71516	2.53771	4.69377	2.51647	3.22836	1.03667	1.00859	1.95109	1.80598	2.10657	2.80185	2.16027	1.4991	2.4957	2.79494	1.45593	1.7034	1.71955	2.05311	1.26704	1.89918	2.82103	2.57934
AT1G01150_Solyc07g056120.2	0	0	0	0	0	0	0	0	0	0	0	0	0	0	0	0	0	0	0	0	0	0	0	0	2.82443	3.05079	3.006	3.20029	3.32135	3.53847	3.13246	2.82646	3.04963	3.18216	3.27003	3.0268	3.30208	3.25298	3.1943	3.37666	3.05253	3.35379	3.37249	3.35755	3.30305	3.22599	3.30012
AT1G01170_Solyc10g080190.1	4.20871	0	7.0453	7.57567	3.40745	2.96895	0	7.59489	0	8.1901	6.44313	3.07638	0	6.01488	0	4.39847	3.9351	3.56612	7.31354	0	2.91565	7.69537	0	7.05886	6.6777	6.74658	7.61412	7.39309	7.37634	6.78217	6.2747	5.91425	6.022	7.14105	7.05582	7.58959	7.13638	7.41566	6.42738	5.77021	5.9836	6.38773	6.98033	6.6752	7.10594	6.97987	6.19311
AT1G01180_Solyc01g096380.1	0	0	2.85684	2.67077	0	2.58744	2.77281	2.79158	0	2.46717	0	0	0	3.47063	0	2.59139	0	2.72367	2.37723	2.42668	0	0	2.98605	2.39845	0	0	0.0976108	0	0.146277	0.0877819	0.252878	0.0658021	0.0473057	0	0	0.133125	0	0.0238467	0	0.0473057	0	0	0.0191088	0	0	0	0.0238467
AT1G01220_Solyc01g096160.2	0	0	4.38577	3.69717	2.19325	3.11105	1.92039	1.93823	3.06418	2.37402	1.54211	3.69625	1.68116	3.85782	0	1.74909	3.68047	3.88602	2.00708	1.59589	3.4682	1.78561	4.76968	1.56989	2.8953	3.29866	3.34483	3.66893	3.64083	3.58454	3.57674	2.98429	2.7456	2.62683	3.16135	2.72828	2.63227	2.94922	3.16027	2.86658	2.73769	2.69896	2.97392	2.9684	2.87316	3.20945	3.25651
AT1G01260_Solyc01g096050.2	4.55434	4.36333	2.47853	3.80786	1.97966	1.62941	2.09446	0	4.08561	2.87511	1.81931	0	2.43968	4.05177	0	0	2.48467	2.64402	0	2.34804	0	1.61129	1.92262	0	3.49783	3.48414	3.38405	4.10617	4.33624	4.20502	3.80336	3.39323	3.47768	3.51433	3.39323	3.29229	3.42313	3.51223	3.60723	3.6807	3.80254	3.6565	3.48671	3.36317	3.32865	3.55418	3.61196
AT1G01280_Solyc10g009390.2	0	0	0	0	0	0	0	0	0	0	0	0	0	0	0	0	0	0	0	0	0	0	0	0	0	0	0	0	0	0	0	0.0143553	0	0.0473057	0	0.00958605	0	0.00958605	0.00958605	0.00958605	0	0.00958605	0	0.00958605	0	0	0
AT1G01290_Solyc05g050570.2	0	2.84574	0	5.93456	5.10651	2.29141	2.77999	0	2.43273	3.08245	5.04926	2.3688	0	4.59973	2.45222	2.71721	3.33717	2.99603	2.99069	5.57107	2.23945	2.27191	0	2.52327	0.647698	1.0612	1.42939	1.98608	2.32412	1.74001	2.0024	1.82782	1.26903	1.03797	1.01197	1.24489	1.19325	1.51433	1.27501	1.44714	1.53771	1.22033	1.01197	1.25902	1.16135	1.32385	1.13969
AT1G01300_Solyc01g096040.2	3.0237	5.2592	6.16504	5.65961	7.88154	6.70584	2.90197	2.43327	7.93867	7.91596	7.92096	6.10899	6.13661	7.3861	3.23108	6.52296	3.04135	6.63305	3.71564	5.73542	6.94959	6.72495	6.18088	5.79169	6.48521	5.15137	3.92283	7.93839	7.88481	5.81105	4.81608	7.91355	8.2744	5.3194	5.24869	5.37051	6.40792	5.80038	5.79138	6.81271	7.61471	3.81728	4.11075	4.29254	5.93121	5.72583	5.62624
AT1G01320_Solyc05g050630.2	5.79864	6.46436	6.47466	6.81727	5.06145	4.69167	6.79764	7.25159	5.56052	5.50872	4.39132	4.79079	4.14038	5.90401	4.86665	5.74949	6.65557	5.95771	5.82935	5.23037	6.20785	5.45802	5.57183	5.60402	1.90046	2.23266	2.38773	1.8957	2.26875	2.87605	2.5335	2.12653	2.45418	1.97208	2.5294	1.98307	1.79077	1.97208	2.28096	2.43474	2.5319	2.36364	2.38497	2.0321	1.71809	2.29082	2.44272
AT1G01360_Solyc08g082180.2	0	3.40324	2.51001	5.19026	0	5.03568	0	0	0	2.60735	0	5.18914	2.65915	4.97424	0	2.73224	0	0	3.29448	2.56661	2.25415	2.74966	2.67788	0	5.09395	5.69302	5.83592	6.16003	5.8291	6.32366	6.53559	5.63042	6.07603	6.17173	6.14241	5.57056	5.54628	5.74864	5.12488	5.77943	6.24336	5.77838	5.84532	5.75007	5.36958	5.54195	5.33247
AT1G01370_Solyc01g095650.2	0	0	0	0	2.33925	3.13283	0	0	0	0	0	0	0	0	0	0	0	0	0	0	0	0	0	0	1.51433	1.43118	1.5244	2.71504	2.96227	0.994287	1.10566	1.44714	1.47335	2.09536	1.72392	2.07838	2.14187	1.60407	2.22856	1.48199	0.81284	1.42939	1.89271	1.62449	1.65688	2.1188	2.08293
AT1G01480_Solyc01g095080.2	0	0	0	0	0	0	0	0	4.48831	0	2.05523	0	0	0	0	0	2.79322	2.40475	0	0	2.76471	1.8413	0	0	0	0.0565835	0.133125	1.52482	1.96228	1.42032	1.21136	2.26003	1.83188	1.99156	0.757023	0.684071	0.374808	0.20581	0.290818	1.37295	1.53605	0.948601	0.85333	1.1088	0.176323	0.115477	0.254997
AT1G01490_Solyc01g095070.2	6.64491	7.07299	6.58731	6.0922	7.26252	3.09125	6.41398	7.49406	3.54221	3.60536	6.37191	6.91658	3.55487	7.58653	3.4619	7.25321	2.96408	6.78908	3.30717	6.66748	6.23909	3.17339	3.14107	7.24837	6.56758	6.39603	5.12598	6.40015	5.91072	7.15894	7.32284	6.64674	6.19042	6.89041	6.46434	6.48263	6.33217	6.12412	6.35044	6.76889	6.29542	7.2101	6.6906	6.57929	6.25739	6.11006	6.26115
AT1G01500_Solyc10g011980.2	0	2.53835	2.67501	5.03243	1.91374	0	2.59148	5.0514	2.22739	2.71713	5.21207	0	0	3.86422	2.15034	2.50616	2.44528	2.54266	2.19919	0	4.31576	2.44993	0	2.79617	3.53605	3.76199	3.54143	4.47818	4.59485	4.74218	4.96216	3.39598	3.43118	3.38497	3.34056	3.60881	3.71296	3.81489	3.64347	3.59534	3.37573	3.48886	3.42044	3.53232	3.84599	3.58976	3.52607
AT1G01510_Solyc01g095040.2	4.2356	4.99712	4.16596	2.51798	4.77429	4.26874	2.16861	0	0	4.87254	6.08332	5.06185	2.51535	4.00468	5.51407	4.30853	2.14103	2.72032	4.65706	1.94801	4.66478	2.91309	0	2.39514	5.63411	5.26928	5.22869	6.2808	6.32765	6.59052	6.32066	5.28553	5.45472	5.48177	5.55049	5.6312	5.81882	5.59276	5.54772	5.30524	5.51339	5.76651	5.69469	5.82867	5.51749	5.63266	5.55929
AT1G01540_Solyc01g094940.2	3.22614	2.85987	1.98352	1.85669	4.60262	5.21444	2.74542	5.40047	2.78145	6.03448	5.62763	4.60552	2.89596	5.45333	0	2.68271	4.57336	5.77667	4.84124	5.29332	2.68889	2.51993	2.91482	4.58576	6.78236	5.40565	5.34282	6.49876	6.4447	7.19068	6.5541	6.31518	6.66614	5.49697	5.48543	5.89587	5.93452	5.07796	5.18388	6.5117	6.15812	6.22689	6.28287	6.2019	5.94743	5.06307	5.15839
AT1G01620_Solyc08g008050.2	10.7184	8.01091	7.30196	7.28906	8.74918	7.14821	9.16597	8.60814	4.57391	7.40381	7.83417	8.09613	7.48589	8.97078	7.51222	7.87497	8.64638	9.37406	9.17821	9.22826	8.60708	8.56963	7.96454	7.1568	1.15272	0.905608	0.464668	1.86221	1.54773	0.530276	0.508432	1.50589	1.40236	1.33914	1.23266	1.19114	1.17206	0.647698	1.19114	0.632268	0.762703	0.83996	0.829173	0.707819	0.559084	0.823749	0.62293
AT1G01630_Solyc03g118150.2	6.71592	3.5304	4.60794	5.35544	6.20143	5.48453	0	0	6.58776	3.58934	4.76144	5.35443	6.82429	6.31165	0	3.06186	2.12551	5.55406	0	2.40757	4.6322	6.7602	4.99636	5.62699	3.45681	3.95884	3.77926	3.83979	3.98855	3.09187	3.26466	3.02975	2.99518	3.05658	3.62566	3.52273	3.30061	3.74882	3.69674	2.80735	2.91009	2.77961	2.91711	2.83929	3.41909	3.66221	3.62644
AT1G01650_Solyc01g094680.2	0	2.28528	3.15894	1.77311	2.56977	1.64675	5.92162	2.30835	5.20529	2.75378	5.10211	0	2.04217	3.93624	0	2.11283	5.99632	2.38444	0	0	1.65581	2.43102	0	2.49213	5.06192	5.46565	4.35732	4.39083	4.48256	4.86215	4.88941	5.0036	4.40508	4.51159	4.65954	4.47119	4.48736	4.67657	4.48457	4.53812	4.26529	4.45264	4.44073	4.41774	4.58716	4.59753	4.39894
AT1G01690_Solyc01g094650.2	0	0	4.06085	0	1.77041	1.87911	0	2.32385	0	2.17186	0	0	2.22252	3.3803	0	2.29412	0	0	0	0	1.82904	1.86036	0	0	0.443607	0.47854	0.973305	0.688802	0.854916	0.503453	0.524122	0.662965	0.866578	0.588165	0.495695	0.619804	0.59773	0.62293	0.5025	0.488858	0.440066	0.440066	0.529405	0.549258	0.635367	0.850666	0.632268
AT1G01700_Solyc01g094610.2	0	0	0	0	0	4.40543	0	0	0	0	2.19188	2.4854	0	1.47466	0	0	0	0	0	0	0	0	0	0	0.512648	0.197446	0.436517	1.37282	1.5431	0.0460578	0.091515	0.545968	0.879706	1.01197	0.871844	1.1088	0.908172	0.450661	0.736966	0.329602	0.536053	0.572081	0.892715	0.858644	0.745596	0.536053	1.09986
AT1G01710_Solyc01g094530.2	3.11783	2.17032	3.95436	0	4.59156	5.44859	2.65707	2.67576	1.72882	1.88	4.10032	4.70722	1.9294	5.04487	1.74717	1.99935	2.31033	4.39605	0	1.84128	3.96785	2.31494	2.42263	4.18658	3.26754	3.59773	3.88036	4.39744	4.42832	4.39807	4.38148	3.65688	3.77083	3.68557	3.87971	3.7754	3.62916	3.66069	3.57813	3.8312	3.73697	3.55049	3.51644	3.67657	3.68295	3.64923	3.56682
AT1G01720_Solyc06g060230.2	5.7787	2.67298	4.94201	5.99849	6.78261	5.21917	6.8723	3.51057	5.01068	6.8088	6.76272	5.50068	3.40555	6.73808	3.20984	6.07196	3.30899	3.26609	3.55048	3.7119	5.84949	6.52255	6.60493	7.71595	3.21568	4.55725	4.89546	6.5808	6.3107	6.98	6.99148	5.829	5.58656	5.80581	5.13682	4.63498	4.14866	4.87889	5.2555	6.62278	6.43363	6.23898	5.47552	5.46913	4.55234	4.90175	5.43718
AT1G01730_Solyc05g049880.2	2.96324	3.73045	2.5943	2.46204	2.27606	6.18277	0	2.84767	3.02078	6.5998	2.65587	6.3396	3.8919	5.3323	3.5353	6.51342	0	2.9504	0	5.77123	2.8231	5.69104	2.76269	6.11894	5.2875	5.24894	5.16216	6.29216	6.26786	6.26676	6.22362	5.1177	5.2956	5.34637	5.18692	5.56661	5.56275	5.48521	5.13299	5.2114	5.40769	5.45779	5.37851	5.5656	5.43885	5.42257	5.06508
AT1G01760_Solyc05g048810.2	2.16226	2.67552	2.27956	0	0	3.04745	0	0	2.31466	0	0	0	2.42709	0	0	0	0	0	0	0	0	2.51677	2.40594	2.79254	5.26253	5.28367	4.95497	4.84084	5.08312	5.56561	5.67203	4.17792	4.46663	4.79355	4.88688	5.25814	5.2497	5.30536	4.5597	5.11117	5.11742	5.11298	5.16377	5.67732	5.41436	5.28367	4.61883
AT1G01770_Solyc01g094330.2	2.17977	2.21053	1.73593	0	3.82059	1.63426	2.69828	4.30168	0	1.91921	1.82429	0	0	5.03287	1.78576	5.90756	4.25527	2.30925	2.78901	0	4.32529	4.41132	1.94834	0	3.11714	3.14785	2.63691	3.25831	3.13142	4.18733	3.72125	3.73985	3.6373	3.07952	2.9573	2.9241	2.75417	2.70561	2.79563	5.24501	4.51075	3.91137	3.55704	3.70671	2.73263	2.87644	2.8953
AT1G01790_Solyc01g094290.2	6.55092	6.11451	6.02326	6.65219	4.36689	1.73643	6.50492	6.96516	3.38251	2.02497	4.54975	4.18486	0	4.77492	1.4407	4.39812	5.08842	4.50032	2.80545	5.54988	5.36449	5.86405	6.33633	5.73261	4.20685	4.53875	4.21852	4.63091	4.85242	4.8266	4.88832	4.2918	4.12267	3.83996	4.3552	3.84666	3.91265	4.00899	4.49313	4.4121	4.07325	4.16404	4.26153	4.10294	4.03151	4.37597	4.54659
AT1G01820_Solyc10g017850.2	5.88335	0	3.64328	2.77053	5.47018	4.4696	3.36613	6.10632	5.39821	7.20446	5.97418	5.10692	2.61789	6.72083	0	6.46456	7.31339	5.79309	3.25258	6.29617	5.63632	2.72991	6.99824	6.23121	5.90697	5.99073	6.47876	7.33238	7.24525	7.42998	7.21295	6.8296	6.78821	6.39169	6.41538	6.52742	6.16068	5.94103	6.22014	7.76182	7.29217	7.27252	7.32286	7.55574	6.21257	5.98747	6.22439
AT1G01840_Solyc01g091790.2	0.000326104	0	2.59182	0	0.001489	0	0	7.11484e-05	0	2.78615	0	0	0	0	0	0	0	0	0	0	0	0	0	0	1.7034	1.3505	1.26303	2.96582	2.61977	3.24176	3.24589	2.06695	2.56397	1.77821	1.94735	1.72683	1.97575	2.39323	1.68407	2.23266	2.41954	2.0048	2.00959	2.08633	2	1.81147	1.54432
AT1G01860_Solyc01g091800.2	2.62029	2.65176	2.25624	2.12642	2.41992	0	0	3.45583	2.19469	0	2.25398	0	0	3.72209	0	0	2.50994	0	0	2.77577	0	0	0	2.76868	3.13532	3.1188	3.09817	2.94015	2.7674	3.78798	3.49572	3.34341	2.83727	2.95606	3.19482	3.04323	2.9486	3.06867	2.848	3.19902	2.7761	3.66638	3.75596	3.46292	3.1435	3.23828	3.08179
AT1G01880_Solyc01g091820.2	1.83739	0	0	0	1.67945	0	0	0	0	2.04538	0	1.83016	2.57554	0	0	0	0	0	1.95801	0	0	0	0	0	2.21516	2.65382	2.78311	3.2154	3.24682	3.06203	3.12893	2.69153	2.97697	2.58175	2.81216	2.67356	2.72901	2.88492	2.62683	2.93985	3.01316	2.43029	2.7761	2.86063	2.80116	2.64155	2.7859
AT1G01900_Solyc01g091920.2	0	0	0	0	4.12011	1.60559	0	0	4.32215	2.646	3.65003	1.67797	0	4.58186	0	0	1.58325	0	2.55534	1.85066	1.55742	1.58753	1.95678	3.73515	1.59614	2.94922	2.65535	4.63505	4.61727	0.643717	0.67007	2.64923	3.50758	3.28491	3.72028	3.48457	2.99518	2.73191	3.05195	1.27103	2.57127	2.30159	2.08633	2.20581	2.68631	2.7261	2.9994
AT1G01910_Solyc01g091880.2	0	3.13278	2.6291	5.4286	6.60526	2.46238	3.01757	6.42634	5.23983	3.11686	6.41304	3.17455	3.16385	5.67057	2.68727	0	3.71189	6.32327	6.35399	3.07521	5.38318	3.38818	2.41187	5.61632	4.77294	4.72319	5.06034	5.14084	5.15566	4.9648	5.02688	5.0761	4.97039	4.53605	4.46162	4.61746	4.58336	4.73823	4.67299	4.69395	4.71589	4.26754	4.32721	4.50526	4.65916	4.75311	4.62176
AT1G01920_Solyc01g091860.2	2.64439	0	2.00097	1.87391	4.6399	3.55053	0	0	4.4525	2.57739	2.47719	4.16759	0	3.67801	2.43662	4.52765	0	2.83421	0	0	2.66339	4.02002	0	4.62801	3.39415	3.62059	3.17206	4.14169	4.22105	4.44129	4.30044	3.35755	3.62916	3.6151	3.86691	3.69785	3.75738	3.83289	3.62527	3.69228	3.61706	3.92821	3.97331	4.0761	3.79181	3.81626	3.76871
AT1G01930_Solyc01g091510.2	1.83571	2.33784	1.94975	1.82338	5.01894	1.69614	0	2.84719	0	2.04368	0	1.82849	0	3.58956	0	0	1.73171	0	0	0	0	0	0	2.06603	3.55623	3.90464	3.59733	4.5899	4.612	5.3046	5.25428	4.09536	4.15677	3.80185	3.90561	3.74953	3.90753	3.76553	4.0476	4.43984	4.25726	4.04294	3.84967	4.15839	3.7481	3.91966	4.01881
AT1G01940_Solyc08g006090.2	0	3.14804	0	0	5.75649	3.07783	0	3.22087	2.83015	3.38598	0	2.66644	6.73727	2.2431	2.75089	3.01847	2.56351	3.79544	0	3.63462	3.7648	0	2.96369	0	3.36411	3.51349	3.84298	4.76968	4.64442	4.35603	4.32329	3.80047	3.78938	3.9997	3.78206	3.90497	4.04614	3.90336	3.63304	3.92821	3.77786	3.71113	3.64078	3.53605	3.98459	3.65191	3.46423
AT1G01950_Solyc01g091480.2	4.7192	0	2.67421	2.00404	2.32738	4.11845	2.41251	0	0	2.50948	4.31069	2.2868	2.27883	3.04743	4.09449	2.93298	1.45964	2.62586	3.01607	2.18804	3.27609	2.1904	1.82631	2.16022	3.71955	3.47335	2.7261	3.77291	3.91937	3.8519	3.7266	3.95047	3.8846	3.45987	3.51475	3.40054	3.60763	3.45242	3.83761	3.78206	3.72973	3.90368	3.54679	3.45374	3.53439	3.64155	3.87349
AT1G01970_Solyc01g091450.2	1.98126	5.41747	4.10071	5.32441	1.8206	3.73803	5.35843	4.85652	2.03611	0	2.0947	2.87315	2.72646	2.69333	0	5.49599	2.63135	2.44512	3.07368	2.15218	2.27705	1.87996	2.26111	0	2.1177	2.14839	2.19954	2.06275	2.12483	2.48859	2.50839	2.12983	2.31518	2.02148	2.15272	2.11214	1.8953	1.93609	1.96224	2.35426	2.29376	2.29768	2.35614	2.22856	2.1021	2.01792	2.09536
AT1G02010_Solyc01g091300.2	2.24707	2.27794	1.89165	2.23427	4.13357	2.44311	0	4.43593	0	0	1.95048	1.77119	2.03496	3.47682	0	2.58587	2.04193	2.23418	5.12633	1.85066	3.62128	4.18302	2.01437	1.82389	0.141869	0.124328	0.193246	0.82146	1.14977	0.659151	0.741	0.344828	0.172061	0.294743	0.63846	0.549258	0.234706	0.341037	0.382206	0.298658	0.286881	0.404177	0.539366	0.407806	0.447138	0.352382	0.695994
AT1G02020_Solyc01g091130.2	2.41909	0	0	2.20087	0	1.60848	0	2.10169	0	4.32495	0	4.34948	0	3.414	1.81831	2.07244	2.10574	2.82926	1.86568	0	0	0	2.02004	0	2.49143	2.62838	2.7456	2.092	2.54355	3.00394	2.68035	1.97942	1.42939	2.60407	3.03972	2.70782	2.85067	2.80392	2.9279	2.26303	1.5294	2.80047	3.19114	2.77048	2.8366	2.72683	2.95915
AT1G02040_Solyc06g005180.1	0	0	0	0	0	0	0	0	0	0	0	0	0	0	0	0	0	0	0	0	0	0	0	0	0	0	0	0.0594097	0.0539299	0.255084	0.184464	0	0	0	0	0	0	0	0	0	0	0	0	0.0191088	0	0	0
AT1G02050_Solyc01g090600.2	0	0	0	0	0	2.0179	0	0	0	0	0	2.15481	0	2.21367	0	2.5947	0	0	2.77098	0	0	0	0	0	0	0	0	0	0	0	0	0	0	0	0.0143553	0	0	0	0	0	0	0	0	0	0	0	0
AT1G02060_Solyc03g095200.1	1.77303	0	0	0	0	1.63464	0	0	4.21767	0	1.94504	1.76586	0	2.08827	1.84525	2.10007	0	0	1.89277	0	0	0	0	3.91504	1.68855	1.80323	1.82782	1.89667	2.13798	2.32872	2.31838	1.91839	2.14513	1.63382	1.76412	1.68706	1.79355	1.88882	1.72247	2.13641	2.10769	1.98307	1.96594	1.91711	1.7456	1.7627	1.83727
AT1G02065_Solyc10g018780.1	0	0	0	0	0	0	0	0	2.15058	0	0	0	0	0	0	0	0	0	0	0	0	0	0	0	3.07952	2.24489	1.44007	0.181335	0.234634	1.04285	1.12839	0.897886	1.15056	1.4991	1.64616	1.87709	2.33724	2.45768	1.86129	0.913288	1.1592	1.9222	1.65535	1.6151	1.69451	2.1375	1.71076
AT1G02070_Solyc10g018640.1	0	0	0	0	0	0	0	0	0	0	0	0	0	0	0	0	0	0	0	0	0	0	0	0	0.246915	0.230613	0	0.36849	0	0	0	0.0191088	0	0	0	0.0191088	0.102098	0.119909	0.0379679	0	0	0	0.0379679	0.0703893	0.106572	0.0658021	0.159199
AT1G02080_Solyc01g090780.2	5.19149	4.29511	5.10355	4.88302	5.32203	4.80445	3.17129	5.73306	4.29345	4.88881	5.24113	5.08279	4.73883	5.57686	5.03376	5.07664	2.52691	4.71448	2.09933	4.83181	3.72088	4.89049	4.60036	4.73754	4.22805	4.70598	4.57693	5.10849	5.49568	5.76754	5.68329	4.255	4.26128	4.11187	4.40281	4.02621	4.06091	4.35779	4.65497	4.4489	4.30086	4.37851	4.27426	4.40349	3.88655	4.62741	4.84866
AT1G02090_Solyc01g090290.2	3.3309	2.82064	2.47032	5.59664	6.08455	3.57971	5.62916	3.38666	3.64891	3.05733	5.77781	3.11799	3.38403	6.59055	3.20338	2.6922	2.72672	0	2.47713	3.01605	5.62466	5.73841	5.3477	2.60239	4.84046	4.95233	5.10518	5.89443	5.77889	5.4338	5.54147	5.34648	5.16001	5.08817	4.91536	5.15879	4.76695	4.94751	4.91233	5.18851	5.11284	4.92663	4.68145	4.76323	4.99503	4.8268	4.82917
AT1G02100_Solyc01g090280.2	3.41495	0	4.86726	2.56977	2.68856	2.00832	5.22221	5.70101	4.99659	3.34621	5.67066	5.61635	2.41723	6.16222	2.22291	2.48961	2.80964	5.87527	5.36248	2.81183	4.46966	3.01831	2.92397	2.38883	4.35544	4.54288	4.4822	4.92355	4.78661	4.77082	4.77377	4.65992	4.676	4.44095	4.43407	4.46489	4.41549	4.50356	4.54143	4.83626	4.77241	4.6565	4.45352	4.44095	4.45549	4.50801	4.5373
AT1G02120_Solyc01g090230.2	6.59545	7.05298	6.03623	5.97347	4.75228	4.4206	3.12609	0	5.14616	3.30992	2.92019	5.32127	6.78813	5.58259	3.167	4.92666	5.76074	2.78909	2.72603	0	5.67681	5.16757	5.94014	5.30256	4.58736	4.89207	4.74362	5.34471	5.26863	5.55254	5.49996	4.88541	4.63556	4.68107	4.76924	4.54741	4.47703	4.58015	4.9168	4.81848	4.59813	4.62137	4.50631	4.62039	4.51391	4.68949	5.04876
AT1G02130_Solyc05g052070.2	2.37303	5.73351	6.80491	6.78486	6.62072	5.97483	6.16485	6.64454	5.44411	3.51732	7.00931	3.27947	3.13146	6.88877	2.44888	6.01628	3.03533	2.84665	0	3.3266	6.17351	5.77131	2.61945	5.13203	6.28337	6.02377	5.88842	6.24806	6.17621	6.71394	6.44629	6.03467	6.26228	6.34092	6.29137	6.28269	6.23036	6.12122	6.14683	6.17259	6.27177	6.75662	6.73204	6.7276	6.16926	6.22381	6.12701
AT1G02140_Solyc03g093680.2	3.75727	3.62937	6.14708	7.19932	7.63466	7.2455	3.92516	6.63958	7.36543	7.37683	7.58457	6.77886	3.66569	7.25696	2.68855	6.99896	3.48452	3.73197	2.73872	3.2813	6.6611	7.24714	2.90097	2.85321	6.53091	6.50393	6.32697	7.20872	7.17535	6.80468	6.99027	6.60915	6.64487	6.7069	6.33497	6.69604	6.81899	6.79827	6.29462	6.56889	6.61235	6.38036	6.32295	6.38716	6.7984	6.38635	6.11145
AT1G02145_Solyc01g089900.2	2.82278	2.59653	2.00562	2.60052	4.71534	4.64697	0	0	4.79767	0	2.09655	2.12512	2.39689	4.97442	0	5.03345	2.63398	5.68111	2.8722	2.15404	4.90181	2.02985	5.27841	2.85487	3.02266	3.18587	2.91775	3.1941	3.15209	3.34662	3.05517	3.04148	3.2162	2.99699	3.02089	3.02798	2.90561	3.10098	3.05947	3.01792	3.22136	3.04847	2.83592	2.93483	3.03621	3.14405	3.12653
AT1G02150_Solyc01g089870.2	3.40491	5.95828	5.88569	4.88972	4.88199	2.53913	4.63892	5.60586	2.78098	5.83437	4.98976	4.618	0	4.87275	2.41783	4.97801	6.01768	0	5.31918	0	5.13621	4.4546	0	3.13587	2.94486	3.41954	3.53937	3.63872	3.67442	4.19982	4.33623	3.34104	3.39826	2.90368	3.20477	3.12046	3.08916	3.25248	3.45505	3.73118	3.79355	3.48113	3.43696	3.53356	3.49057	3.46641	3.53315
AT1G02160_Solyc01g088770.2	0	7.26322	0	6.6729	2.92528	3.04152	3.54014	0	3.18654	0	0	3.55074	0	6.80779	0	0	3.01681	0	0	0	2.98813	3.02155	0	3.37298	3.71553	4.2817	4.38842	6.14698	6.10952	6.01676	5.92475	4.46401	4.30719	4.71498	4.12873	4.53128	4.46576	4.58276	4.23751	4.38773	4.46967	3.98124	4.19509	4.03562	4.66884	4.31131	4.07239
AT1G02170_Solyc01g088710.2	2.62895	0	2.1704	0	4.88947	2.54289	0	3.29215	4.98793	2.3609	4.58782	5.17843	2.41214	2.75705	0	0	6.39693	0	5.4149	2.32063	2.44677	2.04472	0	0	4.05195	3.76306	3.7939	4.4765	4.38995	4.5628	4.60575	4.04672	3.87447	3.68444	3.64309	3.71699	3.62566	3.62488	3.72719	4.11825	3.90529	3.84532	3.68257	3.8603	3.68967	3.73046	3.68519
AT1G02180_Solyc01g088620.2	0	0	0	0	2.26825	2.31985	0	0	3.30153	0	0	0	0	1.84045	0	2.90548	0	0	0	0	0	2.36216	0	0	2.44361	1.79077	1.22033	3.51943	3.37372	2.65362	2.51175	2.35802	2.15704	2.73769	2.38128	2.9386	3.22291	2.60644	3.01078	2.12763	2.35144	2.68107	2.56722	2.55663	2.92663	2.37388	2.47508
AT1G02205_Solyc03g065250.2	0	0	0	0	1.65355	2.41534	0	0	0	0	0	0	0	2.33288	0	0	0	0	0	0	0	0	0	0	3.30305	4.16859	7.24178	6.19133	5.83603	7.19168	7.11304	4.08718	4.53812	4.20059	5.13737	4.03709	2.29866	3.58376	3.56031	5.44084	5.2193	4.71076	4.59654	4.24717	3.52857	4.19535	3.80941
AT1G02260_Solyc06g036100.2	0	2.23566	0	0	3.22348	1.70288	0	0	2.591	0	1.95571	2.5266	0	1.38779	0	0	0	0	0	0	0	0	0	0	5.34778	4.71589	4.3296	3.5697	3.2373	4.87972	4.47216	3.7045	3.15272	4.11631	4.12516	4.0406	3.92821	4.09705	3.50674	4.38566	3.22085	5.05615	4.80821	4.40304	3.79597	4.0612	3.59176
AT1G02270_Solyc03g080080.2	1.98313	2.49093	2.76769	1.97059	4.08334	1.90061	3.27288	0	4.17148	0	0	2.45209	0	1.57559	2.53584	5.21238	1.87736	2.44706	2.10547	5.2586	4.1294	1.88182	0	2.21654	3.84599	4.23624	3.40781	5.68202	5.34882	6.10095	5.4548	5.37411	4.82782	4.36854	4.5137	3.98884	3.82816	3.5097	4.23471	6.17193	5.30585	4.49506	4.76607	4.47573	3.84398	3.83626	4.09536
AT1G02330_Solyc01g068580.2	2.82805	0	4.8261	2.32933	4.80363	5.91188	0	2.88334	0	0	4.98048	2.33467	3.09985	5.7088	5.70947	2.68256	3.00378	2.96111	0	5.99061	0	4.93793	2.62829	0	3.98398	4.11825	4.26379	5.02569	4.95429	4.82351	5.04982	4.40054	4.17792	4.37086	4.0781	4.2193	4.05687	4.14513	4.17845	4.29744	4.23522	4.05253	4.03533	4.11326	4.31421	4.16001	3.96131
AT1G02370_Solyc01g079320.2	0	0	0	1.91973	3.51422	1.79098	2.44292	0	4.06869	0	0	2.82162	2.19264	1.78327	0	0	0	0	0	0	2.22683	0	2.17179	0	2.56641	2.34577	2.61667	2.72958	2.76913	2.22418	2.79665	3.09424	3.05137	2.55663	2.14513	2.31904	2.45505	2.61275	2.45505	3.35097	3.21309	2.39048	1.87184	2.50335	2.92093	2.67356	2.41774
AT1G02400_Solyc01g079200.2	0	0	0	0	0	4.82794	2.54487	2.68203	5.47658	0	2.26065	2.55527	2.41029	3.26838	0	3.25956	2.8018	2.61437	0	0	6.49012	5.30642	5.30473	4.67262	1.28885	0.39689	0.275007	3.87109	3.58822	0.651116	0.475037	2.65611	3.17632	3.13969	1.15489	1.28688	1.62761	0.790772	0.863938	2.44361	2.6151	2.16779	1.1021	1.08633	1.40418	1.04031	0.542671
AT1G02410_Solyc05g012440.2	2.73643	5.97957	4.64596	2.67077	5.38849	2.58744	2.77281	0	0	0	2.85453	2.24499	2.51868	2.09918	2.81338	3.1782	2.14429	0	0	0	5.15962	5.24782	0	5.37707	3.04556	3.27699	3.47681	4.05568	3.8711	3.63665	3.93968	3.60565	3.53688	3.72247	3.54803	3.48113	3.42044	3.18534	3.52189	3.62722	3.46467	3.53937	3.43251	3.47032	3.40236	3.29523	3.35191
AT1G02420_Solyc11g071670.1	0	0	0	0	1.90578	0	0	0	0	0	0	0	0	1.9168	0	2.40307	0	0	0	0	1.93401	0	0	0	1.34483	1.38221	1.49228	1.48924	1.85916	1.85401	2.05986	1.47335	1.52273	1.24082	1.50758	1.2967	1.32769	1.37851	1.56397	1.54926	1.5294	1.42939	1.43652	1.61824	1.17419	1.55582	1.47335
AT1G02460_Solyc01g079130.1	0	0	0	0	0	1.83028	0	0	0	2.60239	0	1.90489	2.17216	2.5944	0	0	0	0	0	0	0	2.26056	2.15134	0	0.154886	0.250962	0.154886	2.31853	3.0291	0.112066	0.335981	1.15489	1.58496	1.41323	1.21412	0.887525	0.641546	0.432959	0.920928	0.481988	0.656878	0.47854	0.259021	0.0426443	0.124328	0.230613	0.572081
AT1G02475_Solyc01g068030.2	2.45642	5.90333	5.83411	5.32174	5.03151	5.65788	7.11974	6.61355	0	3.45376	2.57332	0	4.06711	5.78723	3.31054	3.29088	3.82208	2.93151	0	7.79615	5.0791	6.30581	3.52558	6.28177	3.60249	3.59415	3.40099	4.09307	3.66681	4.47797	4.2954	3.64039	3.4974	3.12433	3.56438	3.47292	3.39963	3.50674	3.4794	3.50335	3.52231	3.39094	3.83019	3.46728	3.69004	3.38082	3.41909
AT1G02520_Solyc06g009290.2	0	0	0	0	0	1.24876	0	0	1.42685	1.57091	0	0	1.61826	2.28351	0	2.24315	0	0	1.4889	0	1.25706	1.72175	0	0	5.38071	3.72865	2.82239	4.88707	5.29896	4.47968	4.32788	4.71973	4.49868	4.15597	4.34009	4.13203	4.24362	3.68557	3.70155	4.75933	4.04439	4.19561	4.34199	4.25197	4.02029	3.89982	3.76483
AT1G02560_Solyc01g100520.2	6.79503	5.75702	3.79542	6.93853	6.5123	6.19024	8.56047	8.14569	6.11624	6.6174	6.49005	5.18059	6.79639	6.96825	3.19396	6.03608	6.99753	7.74669	6.54437	6.36679	3.37434	7.06937	6.36592	7.60832	6.2202	6.20796	6.2452	6.80424	6.40248	6.88771	6.78979	6.93003	6.9756	6.10922	6.37075	6.26997	6.21975	6.1418	6.23125	7.11887	7.14415	6.46123	6.6414	6.38157	6.38036	6.20483	6.29762
AT1G02570_Solyc06g009610.1	0	0	0	0	0	0	0	0	0	0	0	0	0	0	0	0	0	0	0	0	0	0	0	0	0	0	0	0	0.022908	0	0	0.0238467	0.0426443	0.00480099	0.0238467	0.00958605	0.00480099	0	0.00480099	0.0473057	0.00958605	0.00958605	0.00958605	0	0.00958605	0.00958605	0.00958605
AT1G02630_Solyc07g008200.2	0	0	0	0	0	0	0	0	0	0	0	0	0	0	0	0	0	0	0	0	0	0	0	0	3.02326	2.92156	2.92916	2.45155	2.08728	3.77369	4.12369	2.42939	2.91966	2.58896	2.64386	3.09198	2.94173	3.08803	2.71296	1.98671	1.69302	1.35238	1.81967	2.10992	2.99518	2.5025	2.82171
AT1G02640_Solyc01g079570.2	4.91003	2.14329	0	0	3.69091	0	5.14037	4.16783	0	5.56614	1.81959	1.6432	2.72216	4.88319	1.72128	1.9727	2.4829	6.44654	4.853	2.92786	1.97833	2.01014	3.80338	2.34833	5.73841	5.67713	2.88882	2.22622	2.20964	0.707444	0.906347	3.27898	3.8125	4.0048	5.22317	4.79129	5.51927	5.40247	4.45418	2.08406	1.62293	3.53812	4.05021	3.59614	5.28663	5.94236	5.32109
AT1G02660_Solyc01g079600.2	2.87157	2.13613	3.88746	4.43709	1.46093	1.56454	6.0592	5.40719	2.16096	2.31828	4.03277	2.37736	2.36941	4.95153	0	3.08776	2.27581	3.2095	5.89743	5.41659	3.92069	2.45884	2.87461	1.86864	3.36224	2.4638	3.28934	3.29493	3.55412	3.84813	3.08789	5.17845	4.74936	2.85864	2.73697	2.26903	2.31904	2.12983	2.70929	5.80478	4.75791	3.1943	3.26103	2.9855	2.33628	2.4991	2.55827
AT1G02680_Solyc02g078300.2	0	0	2.50127	0	2.79637	5.20993	0	0	0	3.47588	0	2.47039	2.74692	4.38114	0	2.91652	3.14255	0	0	0	0	0	0	2.71813	3.30402	3.87184	3.35755	4.24032	3.88798	3.78607	3.6193	3.59892	3.61863	3.89433	3.72647	3.93734	3.88134	3.95358	4	3.35896	3.61589	3.36177	3.33485	3.35943	3.96378	3.80185	3.77716
AT1G02700_Solyc09g075600.1	0	0	0	0	0	0	0	0	0	0	2.48181	0	0	0	0	0	0	0	0	0	0	0	0	0	0.176323	0.0840643	6.42072	0	0	0	0	0.464668	0.271027	3.20425	3.80012	3.67619	0.572081	2.15489	0.238787	0.176323	0.436517	0.710761	1.18481	0.454176	0.887525	1.91456	0.555816
AT1G02730_Solyc09g075550.2	1.82428	0	0	1.81196	5.76076	4.28018	0	0	0	2.5101	5.16984	5.56295	2.84726	4.61512	1.44717	2.24636	1.28397	2.4253	1.49183	4.59783	4.14228	1.99492	3.70195	0	1.55582	1.58015	2.12212	5.13182	5.31716	3.33983	3.28119	1.48543	2.07382	2.97392	3.01555	3.16886	2.73769	1.80735	3.57046	0.447138	1.56234	2.64923	2.93797	2.73118	2.0612	2.43474	3.62722
AT1G02810_Solyc09g075330.2	1.8712	0	1.98566	0	3.86041	2.74294	0	0	0	0	1.98346	4.89208	5.85673	4.2748	5.21997	5.26579	0	0	1.99225	0	4.65247	2.23949	0	4.59539	1.34672	1.31615	1.14622	3.6873	3.38479	6.39417	6.31568	4.93121	4.07125	5.16792	3.94985	3.67882	3.61549	2.15704	3.1511	4.99141	4.3606	5.59862	5.24336	4.96116	2.89595	3.03328	2.44626
AT1G02816_Solyc09g075220.1	0	0	0	0	2.18543	0	0	2.92531	0	2.59943	2.49984	2.37578	0	2.7121	2.9472	0	2.27424	0	0	2.55871	2.73017	0	0	2.62253	5.72638	5.7291	5.63246	4.73528	4.61718	5.27808	4.99577	5.49974	5.52742	5.60397	5.53968	5.72783	5.80564	6.02967	5.45768	5.40361	5.41605	5.48939	5.6151	5.62068	6.10832	5.67195	5.42783
AT1G02840_Solyc09g075090.1	7.83205	6.68819	5.69659	3.17095	6.68195	6.68698	6.41883	6.41368	6.5866	6.69844	3.09796	6.29092	7.26857	6.83656	3.55201	6.74913	2.8676	7.48442	3.31274	3.36352	6.33086	6.28871	6.41649	5.5861	5.99962	6.29615	6.30122	7.37357	7.43248	7.58777	7.30567	6.39849	6.72738	6.41306	6.36597	6.49084	6.594	6.53455	6.45083	6.47967	6.75542	6.61741	6.51096	6.83281	6.41374	6.42973	6.2502
AT1G02850_Solyc09g075060.2	0	0	0	1.96647	7.67421	6.81055	0	2.50997	4.64476	7.09534	7.47224	6.79576	3.21719	4.61416	2.05282	5.49225	1.87327	6.25874	2.86814	5.52883	5.36595	4.68044	0	4.81816	1.11103	0.970854	1.81558	1.8936	1.61804	2.52334	2.03205	1.17845	1.23471	1.89789	1.38589	1.41323	0.975752	1.21412	0.970854	1.97697	1.61039	1.83727	1.99639	1.50927	1.05427	1.57693	1.03797
AT1G02860_Solyc09g075040.2	2.52669	0	5.68786	4.49643	4.21327	2.44101	2.93256	0	2.58347	0	0	0	2.31061	4.75067	0	5.34844	0	3.14938	2.6531	0	0	0	0	2.67457	1.83996	1.84532	2.18587	2.54355	2.64845	2.42002	2.59793	1.69153	1.57046	1.95482	1.92979	2.0036	1.91201	1.93483	1.97942	2.4974	1.83862	2.3296	2.04148	2.19325	1.94985	2.01316	1.97942
AT1G02870_Solyc09g075030.2	0	0	3.05798	3.02108	6.47606	6.81843	0	0	7.22856	0	5.38859	2.96159	3.66048	5.55598	0	0	6.43252	3.02142	0	2.72151	2.40683	5.83272	2.79308	6.46557	4.71406	4.63807	4.6807	6.49602	6.51547	6.55694	6.55544	5.64655	5.71781	4.94236	4.54123	5.12557	5.23637	5.19206	4.77961	5.74676	5.92236	4.84649	4.55397	5.12322	5.24577	4.87431	4.62916
AT1G02880_Solyc09g074970.2	0	0	2.28123	2.11988	5.77749	5.05508	0	0	2.31422	2.47296	2.92482	5.40479	2.52448	4.29065	3.20487	3.08731	5.36534	2.87504	0	2.43246	2.55929	2.15454	2.50324	2.40422	3.05889	2.08293	1.42939	2.89175	2.78897	2.82673	2.52892	3.16081	3.03562	2.77961	2.35896	2.75773	2.70561	2.02503	2.42313	3.09817	2.67957	2.45681	2.29768	1.83323	2.32	1.926	1.99518
AT1G02900_Solyc09g074890.1	0	3.39897	0	3.40279	5.96458	6.10091	0	0	0	3.14222	0	3.4083	3.19474	6.02702	2.99971	3.76488	0	0	0	3.10087	6.01258	7.25126	7.17369	3.16564	1.7137	6.18989	5.94852	3.37774	3.21518	3.73691	3.9849	2.26303	2.94173	3.65115	3.96655	4.33366	4.64424	5.76589	5.42694	2.4957	2.37759	2.60802	2.69674	2.89271	3.81455	5.3302	5.33961
AT1G02910_Solyc09g074880.2	6.28206	2.97522	2.14194	2.77559	4.4515	4.30136	4.96179	5.43513	4.25762	2.23734	4.82452	0	3.06026	4.50534	2.86578	2.94257	3.03909	5.61711	2.91621	2.65855	5.66027	5.26237	5.05814	4.42956	3.53854	3.16081	2.67506	1.85977	2.13466	2.90858	2.59279	3.27798	3.51517	3.34009	3.17951	3.03621	2.8646	2.95977	3.16189	3.68407	3.77751	4.09592	3.99579	3.52649	2.98368	3.05427	3.04031
AT1G02960_Solyc09g074840.2	0	0	2.12855	2.42505	2.77601	5.51736	2.40835	0	0	2.99421	4.31492	4.42389	2.27471	3.90937	2.56651	2.34653	0	2.47744	2.88895	2.18394	4.18855	2.38517	5.31925	4.88663	3.56763	3.75702	3.59016	2.75399	2.95743	2.79198	2.5598	3.53688	3.85964	3.57289	3.86691	3.65191	3.49484	3.5319	3.90913	3.485	3.62877	3.84699	3.93042	4.0476	3.29082	3.8995	3.96286
AT1G02970_Solyc09g074830.2	0	0	0	0	0	0	0	0	0	0	0	1.88388	0	1.74293	0	0	0	0	0	0	0	0	0	2.12271	1.23471	1.32193	1.5509	2.53206	2.60481	1.41691	1.69253	1.47681	1.65382	1.80323	1.60407	1.7977	1.57693	1.1375	1.79909	0.997594	1.38405	1.34293	1.51433	1.43118	1.29866	1.57531	1.76129
AT1G02990_Solyc06g008720.2	1.29799	2.18608	2.72012	3.86503	4.19864	3.9927	1.65921	1.62935	1.4339	3.85052	0	1.66885	1.53535	3.20033	0	2.0618	1.90064	1.86002	1.40804	1.90275	1.60741	1.63778	1.5523	1.87562	4.0015	4.88395	4.41097	4.27606	4.68201	5.24485	5.24752	4.28491	4.21075	3.80667	4.20997	3.79874	3.89853	4.15137	4.61961	4.52021	4.29597	4.01197	4.05079	4.19613	3.74739	4.47249	4.86196
AT1G03000_Solyc06g008730.2	1.52429	4.73263	3.91964	4.51545	2.72046	3.28444	4.88077	2.34218	2.51234	1.72389	4.42503	2.24867	2.52242	4.13752	2.05315	1.84112	2.14795	2.10686	1.63976	3.81527	3.92555	1.87805	3.5423	1.74548	3.90336	4.17259	4.28318	3.72177	3.88328	4.08716	4.06657	3.87414	3.82883	3.73408	4.02029	3.62916	3.52189	3.70671	3.92726	3.94953	3.77786	3.7852	3.77645	3.8268	3.66524	3.99609	4.03181
AT1G03010_Solyc09g074630.2	0	0	0	0	0	0	0	0	0	0	0	0	0	0	0	0	0	0	0	0	0	0	0	0	4.33271	4.29548	3.67016	6.01755	5.76074	3.14599	3.28843	3.7438	4.40871	4.64674	4.13066	4.47075	4.79857	4.72429	4.21516	3.38174	4.37828	3.88232	4.12046	4.19587	4.69172	4.57309	4.44073
AT1G03030_Solyc09g065860.2	0	0	4.42422	2.12942	2.423	0	2.54118	0	2.1977	3.49397	5.83336	3.041	3.38711	4.46446	0	5.05303	0	0	0	0	4.44869	2.03934	2.38549	0	3.17898	3.79909	3.81079	4.58844	4.34752	3.94679	4.08847	3.75596	3.98641	3.42895	3.64193	3.35661	3.52774	3.63537	3.51937	3.82103	3.61902	3.26203	3.41052	3.12322	3.28688	3.62955	3.63304
AT1G03050_Solyc01g104870.2	0	0	0	0	0	0	0	0	0	0	0	0	0	0	0	0	0	0	0	0	0	0	0	0	0.0191088	0.00958605	0	0.0309308	0	0	0	0	0.0285692	0.0143553	0.00958605	0	0.0285692	0.0143553	0	0	0.00480099	0.0191088	0	0.00958605	0	0	0.00958605
AT1G03055_Solyc09g065750.2	0	0	0	0	0	0	2.99078	0	0	0	0	0	0	0	0	0	2.35651	0	0	0	0	0	0	0	0.0191088	0.278976	0.0565835	1.23547	1.07786	0.235503	0.502591	0.742725	1.44537	0.997594	0.776806	0.961006	1.31421	0.83996	1.5008	0.829173	1.02621	0.644625	0.742725	0.707819	1.38773	1.09536	1.54432
AT1G03070_Solyc06g084130.2	0	3.38625	0	0	0	0	0	0	0	0	0	0	0	2.42644	0	0	0	0	0	0	2.67733	0	0	0	1.48886	2.22959	2.8046	3.71465	4.23706	0.0830792	0.141179	1.80735	1.88753	2.51602	4.51559	3.41459	1.61824	1.62761	2.42761	1.8046	1	1.4974	2.32481	2.56153	1.2967	2.33914	2.66372
AT1G03080_Solyc09g065550.2	4.60729	3.85268	4.82403	4.42008	5.45986	5.25867	3.97615	2.34172	4.99979	2.7046	4.75178	5.46481	3.47617	5.46865	2.72063	2.34402	4.17146	4.30548	2.13275	4.03111	5.09459	4.75707	4.46126	4.48102	4.62254	4.851	4.45	5.27111	5.44572	5.41212	5.46736	4.28639	3.91361	4.21179	4.35285	4.28983	4.07211	4.3634	4.76093	4.02178	3.7673	4.03386	3.95109	4.00959	4.26153	4.47789	4.97667
AT1G03090_Solyc09g065540.2	6.75142	5.87274	2.14635	2.05986	5.10717	3.56444	7.15503	5.92418	4.26531	1.86416	1.76984	1.65338	1.91346	5.06116	1.73158	1.98331	7.48023	8.71657	3.51268	6.84433	4.21305	2.6552	2.65005	3.68474	4.39438	4.46489	5.17033	4.97556	4.86882	6.15223	5.82662	5.21865	5.14663	4.85416	4.75061	4.76164	3.95202	4.09226	4.04934	6.48977	5.62722	6.13689	6.07353	6.35044	4.26253	4.27177	4.32097
AT1G03100_Solyc04g008410.1	1.64726	0	0	0	1.49383	1.56827	0	0	1.69997	0	0	0	0	0	0	0	0	0	0	0	0	0	0	0	2.1386	2.21516	1.98671	1.95702	2.52826	2.97281	2.84851	2.33056	2.39415	2.17845	2.21516	1.8413	1.9573	1.87709	2.38589	2.36737	2.17419	2.22856	2.26604	2.37944	1.78799	2.3599	2.44007
AT1G03110_Solyc06g008700.2	2.50013	0	0	2.00974	0	4.29211	5.44377	0	2.65523	0	2.13616	0	0	1.42389	2.09643	2.35652	1.91614	0	2.14508	0	1.88909	2.39501	2.30306	0	3.79112	4.00749	3.98853	5.10315	5.02415	4.5158	4.69243	4.79129	4.81301	4.1224	3.61941	3.98489	3.90753	4.23981	4.1127	4.69284	4.70984	3.95761	3.49825	3.852	4.18057	4.12129	4.08265
AT1G03130_Solyc06g054260.1	9.53692	9.41053	10.1929	10.0307	7.52173	5.89145	10.23	10.3272	7.17005	3.14544	8.20604	7.81975	8.35324	8.76663	8.53701	8.64789	9.60189	6.57913	9.02681	8.90777	8.27525	9.38557	8.08066	9.13394	10.4413	9.9475	9.77384	8.10345	7.52746	9.64614	9.1351	9.51793	9.04566	9.85985	10.1037	10.1553	9.95177	9.83399	9.90319	9.22609	9.06384	10.237	10.7805	10.3591	10.0463	10.1449	10.0364
AT1G03140_Solyc09g065280.2	2.85104	0	5.55981	2.98885	4.93352	5.95724	2.60162	5.07162	0	5.79785	4.46295	2.07834	2.34927	4.82617	2.16024	2.4214	0	2.55277	2.97875	2.74215	5.58176	0	0	5.32405	5.53522	5.62098	5.43885	6.59317	6.65737	6.96259	6.70596	5.31651	5.50133	5.67082	5.63198	5.92537	6.09248	5.97537	5.52262	5.68126	5.66429	5.66959	5.75203	6.07389	5.88387	5.69738	5.50906
AT1G03150_Solyc06g065230.2	0	0	0	5.74125	4.96074	2.57868	3.0724	3.03982	0	0	5.62965	0	0	2.03005	2.74163	3.00915	0	3.2898	0	0	2.52603	3.52125	0	2.90655	5.30913	5.35661	5.67148	6.19982	6.18159	5.816	5.86378	5.4086	5.46554	5.6623	5.46194	5.62078	5.55367	5.51517	5.50176	5.59126	5.68313	5.45253	5.38463	5.38865	5.60575	5.57652	5.33533
AT1G03160_Solyc09g065160.2	4.54736	2.06348	5.05499	4.2684	4.45813	3.66763	5.47887	5.37786	5.32047	2.24484	5.11985	4.9437	0	3.11055	1.64509	4.35634	5.77545	5.71306	2.43648	4.4041	3.30774	4.47272	4.11895	3.50918	3.7045	3.84097	3.77751	4.18918	4.44623	5.55027	4.89084	3.91361	4.59375	3.92061	4.33842	4.12322	4.26078	4.04731	4.29646	4.4314	4.79719	4.69339	4.75239	4.82358	4.08718	4.13395	4.37573
AT1G03180_Solyc09g065110.2	0	0	0	0	0	0	0	0	0	0	0	0	0	0	0	0	0	0	0	0	2.17637	2.67001	0	0	2.37016	2.72465	2.86658	3.26283	3.34662	2.90446	3.11939	2.42939	2.99398	2.80667	2.82171	2.99277	3.08236	2.91648	3.17845	2.99458	3.06867	2.69228	2.69153	2.71955	2.88232	2.86592	2.96162
AT1G03190_Solyc06g008970.2	2.59486	2.14485	0	1.63969	2.9671	1.51595	2.03445	2.16771	0	0	2.22897	1.64468	0	3.67424	0	0	0	0	0	0	0	0	1.88413	0	2.74846	2.84866	2.81216	3.34468	3.51028	3.58321	3.45626	3.0835	3.0612	2.56641	2.79216	2.53439	2.69822	2.6728	2.73408	3.0761	2.94798	2.85931	2.68332	2.81558	2.52523	2.7761	2.86328
AT1G03220_Solyc01g080010.2	3.00678	5.53949	4.21793	3.43447	6.29297	4.61021	2.92361	6.73623	4.7652	6.30656	5.62033	6.0241	2.30218	5.33648	2.59422	6.47019	6.3766	2.99393	3.63025	5.65372	4.71654	5.57466	5.57176	5.91505	5.85416	5.5553	5.80684	6.13249	6.42933	8.0122	7.54971	5.38716	4.39094	6.9222	6.0751	5.53387	5.17113	4.46118	5.29131	5.33712	4.07838	7.27162	6.78812	6.46918	4.84783	4.94657	4.63479
AT1G03250_Solyc09g064930.2	2.25677	0	4.65387	2.72754	5.39662	2.17203	2.77685	2.62595	4.72282	2.95951	4.80756	0	0	5.17461	0	0	5.36174	0	0	0	4.67807	2.13907	0	2.40242	6.16081	6.5553	6.71163	5.72967	5.68406	5.69473	5.79498	5.98018	5.87644	6.5421	6.72046	6.33694	6.22278	6.36101	6.50324	5.85922	5.72701	6.58316	6.63778	6.30268	6.19725	6.51275	6.72529
AT1G03270_Solyc09g064870.2	0	0	0	0	1.86217	0	0	2.41995	0	0	0	0	2.31805	0	0	0	0	0	0	0	0	1.95307	3.10987	0	2.51012	2.74057	2.00839	2.41018	2.76316	1.69494	1.88842	1.7852	1.60881	2.35238	2.36737	2.3552	2.84532	2.93483	3.06523	1.59932	1.54761	2.76199	2.32385	2.37851	2.37295	2.75346	2.90689
AT1G03280_Solyc03g119790.2	5.54256	2.81451	3.8831	3.21599	2.46089	4.94454	2.26469	0	2.022	5.06759	1.98545	1.86591	3.10351	5.15391	1.94622	4.50048	2.72051	0	2.47116	5.52477	4.67658	0	4.26191	5.07703	4.61432	4.64789	4.74775	5.31231	5.27554	5.02428	5.14092	4.87168	4.69711	4.5373	4.52586	4.52878	4.53481	4.54473	4.66657	4.82205	4.7221	4.43318	4.34672	4.4425	4.49164	4.72792	4.65688
AT1G03290_Solyc09g064860.2	0	2.39384	4.67372	2.29814	3.43059	3.55679	0	2.24979	0	0	2.06364	0	2.14895	3.68105	0	2.9902	2.25379	4.84375	2.36019	2.40958	4.409	0	2.1282	4.91912	5.71351	5.64251	5.75426	6.33044	6.56213	6.71755	6.56213	5.37828	5.7045	5.58004	5.85798	5.79138	5.96401	5.88509	5.59196	5.55449	5.59505	5.8046	5.91664	6.05846	5.9422	5.83491	5.67365
AT1G03310_Solyc09g064800.1	1.56142	5.78105	5.53166	5.01207	5.06541	3.36386	2.53254	2.55114	3.31779	2.51166	5.86314	5.07057	2.56327	4.77222	2.09287	2.73174	2.54266	0	2.42254	2.19024	4.96097	4.56257	4.57524	5.17885	3.35379	3.41097	3.02798	3.39938	3.39639	3.3979	3.35596	3.82579	3.58296	2.94985	3.31179	2.92853	3.18322	3.30889	3.78276	3.26804	3.22651	3.1943	3.13641	3.05079	3.12433	3.42358	3.74882
AT1G03330_Solyc09g072970.2	3.17876	0	0	3.16552	5.49465	5.14003	3.0953	0	3.33659	3.89635	6.16774	3.17101	0	5.07923	3.25648	3.03201	3.06666	6.97498	2.81463	2.86491	2.99361	3.56628	0	6.25847	5.22689	5.19771	5.23917	6.27406	5.98182	5.81712	5.9179	5.50176	5.62	5.48886	5.0751	5.49313	5.48382	5.5043	5.1981	5.57551	5.73299	5.26203	5.24577	5.29548	5.68379	5.1557	4.90705
AT1G03350_Solyc09g074060.2	5.66883	2.43908	4.95795	5.02187	5.50968	2.32272	2.93153	2.95037	4.07044	0	2.52455	2.68414	2.19352	4.99745	2.00657	5.11021	2.7836	2.39532	2.53366	2.86923	2.22772	5.06991	2.17267	5.21374	6.66898	6.49809	6.22059	6.18036	6.30224	7.02373	6.77921	6.38578	6.48709	6.03313	6.16564	6.07617	6.27022	6.11492	6.25071	6.54962	6.56107	6.25216	6.39689	6.39712	6.25292	6.31198	6.33807
AT1G03360_Solyc09g074090.2	0	0	0	0	4.50336	2.10869	2.71156	0	5.56364	2.40665	2.30798	0	2.45802	4.56599	3.13707	0	0	2.66252	0	2.36629	0	4.63734	0	2.33814	2.80529	2.85665	3.17632	3.90778	3.80402	3.14935	3.4028	3.90207	3.73046	2.848	2.6198	2.94798	3.10154	3.07325	2.96101	3.69748	3.83626	2.59296	2.26704	2.84666	3.35567	3.02385	2.89659
AT1G03370_Solyc04g015160.2	0	0	3.36879	1.77817	2.50124	2.58469	3.63667	0	1.5327	1.58899	2.01322	3.15957	2.37742	3.39769	4.19547	1.79328	4.88456	1.96577	1.50671	1.98797	1.66873	3.92733	2.07748	3.5964	3.12653	3.83693	2.56965	2.91996	2.92072	3.61281	3.50131	3.2859	2.86394	2.90432	3.00959	2.56965	2.58576	2.76765	2.9241	3.26903	2.82239	2.72101	2.49484	2.47422	2.71223	3.1188	3.1127
AT1G03390_Solyc08g013830.1	0	0	0	0	0	0	0	0	0	0	0	0	0	0	0	0	0	0	0	0	0	0	0	0	0	0	0	0	0	0	0	0.15056	0.0749621	0.0191088	0.0285692	0.00958605	0	0	0	0	0	0	0	0	0	0	0
AT1G03440_Solyc06g084420.1	0	2.48033	3.05793	4.82035	1.81238	0	2.36754	2.33561	0	0	2.08625	2.44151	0	4.59766	2.90772	2.30586	1.86723	0	2.57509	2.62498	2.59429	1.87168	5.23562	0	3.30889	4.08831	3.80804	4.19543	4.48454	1.55193	1.43362	3.45943	4.30961	3.64731	4.75613	4.25977	3.64386	3.62449	3.46336	1.47681	1.77118	2.30159	3.38036	3.33866	3.64847	4.06005	3.81831
AT1G03470_Solyc09g074470.2	2.25311	0	0	0	4.62441	0	2.65453	2.79221	0	5.36766	0	0	0	0	0	0	0	6.86882	0	0	0	0	0	0	1.14622	1.18269	1.79909	4.81023	4.73451	2.9179	2.81076	1.47162	2.32481	3.1811	2.84331	3.22754	2.90945	1.64923	3.06523	0.698959	1.51602	2.7348	2.81899	2.4974	2.25902	1.92347	2.88947
AT1G03475_Solyc10g005110.2	6.81067	5.13966	6.56758	3.7619	5.81614	5.66336	6.35235	6.53925	5.91057	5.79213	5.72072	2.84049	3.32525	6.28719	2.15748	3.19405	5.77043	7.12273	2.20634	3.3905	5.45117	5.5575	5.66214	6.0068	6.42984	6.22155	6.48468	6.35969	6.25928	7.32829	6.82254	5.74775	5.68893	6.07196	6.27513	6.23413	6.18216	6.23464	6.36422	5.98284	5.89579	6.65258	6.78903	6.48032	6.20287	6.37266	6.58636
AT1G03510_Solyc10g008590.1	0	0	0	0	2.01247	0	0	0	0	0	2.29119	0	0	0	0	0	0	0	0	2.34944	0	2.53083	0	0	0.519374	0.572081	0.722466	0.861543	0.927293	0.863783	0.982883	0.653824	0.716625	0.329602	0.461179	0.610385	0.600904	0.516015	0.382206	0.594549	0.768361	0.34861	0.367371	0.581753	0.882317	0.690045	0.549258
AT1G03520_Solyc07g054440.2	0	0	4.06674	4.52235	3.5797	1.96389	6.30117	2.4737	0	2.03018	2.22219	0	2.37149	3.81645	2.66886	0	2.48205	2.57522	2.71461	3.05201	1.9733	4.18398	2.09844	0	3.65191	3.94079	3.68706	4.36368	4.59014	4.43605	4.28621	3.92473	4.0658	3.68182	3.66865	3.61196	3.76341	3.70892	3.69042	3.66372	3.9997	3.488	3.38865	3.45066	3.7221	3.82103	3.8679
AT1G03530_Solyc07g054460.2	0	2.09123	2.13059	2.09514	3.4082	3.53435	2.14306	2.92929	3.95798	2.75008	2.76978	2.37968	3.43543	3.19693	0	4.02779	0	0	0	4.53976	2.73413	1.54874	2.6739	3.65437	2.72101	2.99337	3.98974	4.24292	4.25478	3.7875	4.27668	4.10182	3.92663	2.75203	2.51012	2.88232	2.89077	3.20372	2.98124	4.13969	4.28071	2.40781	2.13422	2.82035	2.97575	3.11437	2.81899
AT1G03540_Solyc10g008570.2	0	0	0	0	0	0	0	0	0	2.11109	2.01439	0	0	0	0	0	0	0	0	0	0	0	0	2.13356	0.8101	0.920928	0.701919	1.17434	1.40829	1.46782	1.65941	1.51265	1.27302	0.762703	0.542671	0.725378	0.863938	0.613532	0.710761	1.50927	1.40599	0.765535	0.588165	0.742725	0.684071	0.897886	0.742725
AT1G03560_Solyc10g008510.1	0	2.19804	2.2377	0	1.56174	0	2.25026	4.85166	3.69518	4.32733	0	2.62581	0	1.1764	0	0	0	0	0	0	0	2.09045	0	0	1.32577	1.46292	1.24691	1.33137	1.86455	2.10821	2.28232	1.08859	0.975752	1.14839	1.24691	1.20789	1.12653	1.04731	1.42223	1.29866	0.91584	1.21826	1.17206	1.12653	0.807355	1.38221	1.43652
AT1G03600_Solyc07g054290.1	8.37278	8.80034	8.85857	8.49802	6.98987	2.53198	9.73151	9.80766	6.22934	3.61906	7.51194	5.64593	0	8.06986	3.68163	6.51512	8.0246	7.8267	9.0154	8.83381	8.2754	8.69075	7.34114	7.39723	7.31931	6.94455	7.24565	5.57254	5.23554	6.21793	6.03323	6.41346	5.91488	6.7616	6.90725	7.09631	6.85607	7.18355	6.96093	6.1197	6.12164	6.9552	7.37249	6.93082	7.25817	7.14598	7.01666
AT1G03620_Solyc10g008470.2	0	0	0	0	0	0	0	0	0	0	0	0	0	4.75301	0	2.86933	0	0	2.65291	2.70295	2.83108	2.90856	6.0819	5.93366	1.11326	1.54267	2.30548	4.02673	3.7299	2.13092	2.13804	1.67807	1.90945	2.13422	1.78381	2.07039	1.47681	1.58976	1.53439	1.75132	1.76695	1.72101	1.55745	1.56884	1.54267	1.53771	1.46467
AT1G03650_Solyc12g010680.1	0	0	2.72216	0	0	0	0	0	0	0	0	0	0	0	0	0	0	0	0	0	0	0	0	0	3.71076	4.40418	5.10308	5.56825	5.46796	5.15337	5.27501	4.21361	4.04556	4.79372	4.66997	4.98974	4.69339	5.03826	4.57733	4.16752	4.27947	4.29131	4.46358	4.49995	5.09128	4.48478	4.69988
AT1G03687_Solyc07g054070.2	2.13544	0	2.25252	2.55113	1.97241	2.05179	2.65274	0	2.67359	2.34861	0	0	0	1.72074	2.2102	2.96038	0	0	0	0	0	4.52209	0	2.28032	2.02503	1.99639	1.93357	3.02414	3.11032	3.27173	3.19645	2.4638	2.32577	2.24082	2.07382	1.94611	1.99035	2.01792	2.18163	2.40418	2.35426	2.38405	1.98793	2.01673	2.05774	2.19325	2.13313
AT1G03730_Solyc10g008310.1	0	2.8027	0	0	4.3055	2.18797	0	0	2.39037	3.32803	2.51383	0	3.09154	5.33188	0	3.26241	0	0	0	2.99786	6.09376	4.92167	5.69059	5.83037	4.34293	4.32577	4.22728	3.5053	3.39268	3.49283	3.60129	3.9994	3.69562	3.81079	3.71809	3.74703	3.96471	3.78555	4.13011	3.84097	3.80426	3.71149	3.50927	3.61392	3.69488	4.11103	4.31228
AT1G03750_Solyc07g053870.2	0	0	0	0	0	1.48875	0	0	0	0	0	1.61685	0	3.68315	0	0	0	2.21348	0	0	1.49756	3.48919	1.89344	2.22922	2.67054	2.95544	3.24133	3.40849	3.54217	3.76147	3.62842	2.69822	2.47681	2.65382	2.88947	2.85931	2.72319	2.83255	2.93734	2.77118	2.50674	2.77821	2.83188	2.92156	2.6523	3.10545	2.96286
AT1G03760_Solyc07g053860.2	2.12026	2.58392	2.14306	0	2.43313	2.03671	0	0	2.65786	0	0	0	2.38438	1.70621	3.06181	0	2.01314	0	0	2.29302	0	0	0	0	3.68145	3.68818	3.77189	4.25936	4.30177	4.60282	4.32674	3.53895	3.81933	3.566	3.848	3.73949	3.92726	3.70303	3.61941	4.06752	3.78415	3.78485	3.99428	3.89239	3.82714	3.6241	3.67694
AT1G03770_Solyc02g077890.2	1.99879	0	0	0	2.27715	5.00316	0	0	0	0	2.59311	1.99143	0	2.04978	0	2.42684	1.89285	2.46321	2.60225	0	0	0	0	2.14217	2.95853	2.97453	2.74057	2.92715	3.16105	2.95167	2.84937	3.11103	2.99035	3.29278	2.91966	3.01852	3.14513	3.02029	3.16404	3.40372	2.9782	3.24894	2.84532	2.97331	2.97942	3.35567	3.10322
AT1G03780_Solyc12g005480.1	0	0	0	0	3.89645	4.46112	0	0	0	2.34898	3.61486	1.65656	0	3.2336	0	0	0	0	1.78167	0	2.00119	0	1.93462	1.89797	0.59773	0.773996	0.995183	2.86522	2.7858	1.1218	1.30579	0.49228	0.920928	1.41143	1.35238	1.76553	1.41504	0.91584	2.03092	0.0885939	0.485427	1.12212	1.45066	1.3084	0.956057	1.12433	1.78101
AT1G03790_Solyc07g053750.1	0	0	0	0	0	0	2.41377	2.38177	0	0	0	0	0	0	0	0	0	0	0	0	0	0	0	0	0.0749621	0.0749621	2.12543	3.08807	3.64012	0.0711647	0.285589	0.201634	0.0749621	0.0840643	0.389567	0	0.371094	0.0238467	0.371094	0.0931094	0.20581	0.159199	0.0749621	0.0658021	0.0191088	0.0473057	0.0426443
AT1G03840_Solyc07g053570.2	0	0	0	0	0	0	0	0	0	0	0	0	0	1.6005	0	0	0	0	0	0	0	0	0	0	0.923466	0.656878	0.562344	1.86734	2.13594	1.06584	1.24424	1.22239	1.04963	1.22239	1.04498	1.40236	1.18692	0.782409	0.908172	1.09986	1.13093	0.464668	0.773996	0.879706	1.08179	0.695994	0.773996
AT1G03870_Solyc07g053540.1	9.55309	7.69047	6.33326	6.50926	6.82492	5.74532	7.71184	7.34961	6.31738	3.01069	8.20812	3.49218	3.61454	7.98636	2.9246	6.28064	4.22182	6.59986	7.55971	7.1817	7.00976	6.52851	5.74524	5.10816	9.57164	6.99254	4.44846	2.66733	2.61689	7.33856	6.10253	7.05687	6.75751	5.47216	5.06178	6.32067	7.42847	5.65076	6.10203	7.88064	7.13556	7.52823	7.66806	7.30837	7.15154	5.8608	5.904
AT1G03880_Solyc09g025210.2	0	0	0	0	0	0	0	0	0	0	0	0	0	0	0	0	0	0	0	0	0	0	0	0	0	0	0.0238467	0.0405847	0	0	0	0	0	0	0	0	0	0	0	0.00958605	0	0	0	0	0	0	0
AT1G03900_Solyc09g066490.2	6.14281	0	5.10099	2.70753	6.62754	7.13033	3.12876	6.85909	5.94204	6.96962	6.68264	3.49416	2.99169	7.50455	2.3123	3.96172	7.18871	6.05422	3.34088	2.8982	6.00844	2.90057	3.25868	5.34556	6.00225	5.93648	5.61951	6.86164	6.70302	6.56474	6.54253	6.14275	6.11291	6.00488	5.80107	5.89861	5.90665	5.83643	5.78049	5.68818	5.8505	5.66723	5.54813	5.57471	5.95761	5.82129	5.7783
AT1G03910_Solyc10g085410.1	2.42761	2.28971	4.07635	4.92322	4.41275	5.78479	0	2.14657	3.7805	2.47357	2.65804	5.37734	5.39763	5.2659	2.81987	5.17732	1.68624	4.63522	4.67618	5.21776	2.49025	4.77083	4.93466	2.29248	3.97422	3.94579	3.86394	4.58478	4.64841	5.09698	5.06021	4.09845	4.00988	3.82341	3.96039	3.9279	4.01495	3.8885	3.77786	4.59554	4.26754	4.22497	4.05311	4.25751	3.90753	3.98793	3.87676
AT1G03920_Solyc09g066460.2	0	0	0	0	3.32109	0	0	0	0	0	0	2.23385	0	3.84434	0	0	0	0	0	0	2.1255	0	0	0	3.39461	3.68295	3.75916	3.84737	4.01982	3.90767	3.93466	3.11326	3.15381	3.05253	3.39048	3.33104	3.40962	3.62722	3.488	3.22188	3.35003	3.13805	3.17366	3.41368	3.43874	3.72247	3.71406
AT1G03940_Solyc10g008680.1	6.03726	6.53866	5.78578	7.13359	7.71478	8.60722	3.70616	4.99249	7.30098	2.68745	6.62195	7.95937	7.71791	5.39845	7.88755	8.26653	6.39362	2.51317	0	2.70227	5.23694	5.59076	6.66139	7.07894	0	0.0143553	0	0	0	0.833605	1.51331	0.0191088	0	0.0143553	0.0285692	0.246915	0	0.0285692	0.0143553	0	0.0285692	0.0473057	0.124328	0.263034	0.0332762	0.0285692	0.0238467
AT1G04010_Solyc09g072710.2	0	0	0	0	1.51854	1.62327	0	2.05662	1.7561	2.38172	1.813	2.16064	2.7793	1.55857	0	2.02748	0	0	0	1.86896	1.99088	0	0	2.79855	2.84264	3.91361	3.46554	3.17902	3.53156	3.13507	3.10913	3.67544	3.71882	3.65076	3.98337	3.62994	2.97085	3.43073	4.3389	2.74631	3.59495	2.7261	2.76553	2.91201	3.56275	3.8101	4.42783
AT1G04020_Solyc06g008210.2	1.704	0	0	0	1.51955	3.19135	0	0	0	0	0	1.6969	0	2.45211	0	0	2.06165	2.15632	0	0	1.99196	0	0	0	1.7137	1.41504	1.15272	3.43218	3.36127	2.35932	2.42909	2.62761	2.83862	2.31131	2.14187	2.07496	2.02621	1.41323	2.51181	1.77681	2.53356	2.05543	1.99035	1.61353	1.58656	1.85599	2.31904
AT1G04030_Solyc09g072800.2	5.66746e-05	0	0	0	4.2704	1.81044	0	0	2.04438	2.18331	2.12961	1.88794	0	1.84117	0	0.000119253	3.7683e-06	2.35611	2.83055	2.06482	0	0	0	0	2.5319	2.6477	3.1592	5.61133	5.52427	3.74511	3.47926	2.32577	3.27947	4.29939	3.9542	4.31952	3.94953	2.94486	4.57974	1.68407	2.51096	3.73155	4.03445	3.85699	3.28688	3.34861	4.4467
AT1G04040_Solyc09g090600.2	7.24624	0	2.36128	0	7.87022	7.25397	2.74114	0	7.00901	4.43146	8.37781	5.85544	3.38487	6.5602	0	6.23339	3.36358	2.81111	7.04905	3.29071	0	3.00436	3.07407	2.48479	5.55172	3.15974	1.37666	5.00318	4.88381	5.09486	4.53579	3.95295	2.63923	3.73949	3.32289	4.24565	3.88557	2.53522	3.38635	1.85864	1.78241	3.63343	3.92663	3.40645	3.42134	2.63227	2.82985
AT1G04110_Solyc06g083720.1	0	0	0	0	0	0	0	0	0	1.92988	0	0	0	1.15615	0	0	0	0	0	0	0	0	0	0	0.00958605	0.00958605	0.00958605	0	0	0.0302803	0	0.0612002	0.0565835	0.0565835	0.0191088	0	0	0	0	0.0519521	0.0426443	0	0.0285692	0.0285692	0	0	0
AT1G04120_Solyc09g064440.2	4.02412	4.17234	4.23396	3.41161	6.12052	5.63446	2.38331	0	4.5387	4.42998	4.42885	5.01697	3.31045	5.58866	2.53093	4.12328	4.9307	4.89388	2.47296	4.56002	5.86255	5.30604	3.74424	4.90606	3.73733	3.91648	4.41661	5.17438	5.68389	4.68753	4.24975	5.4957	5.3345	4.63304	4.4865	4.04089	3.45286	3.55377	4.21438	4.88346	4.80581	4.00929	3.58416	3.78415	3.46641	4.0048	4.33295
AT1G04130_Solyc09g064390.2	2.16041	0	0	0	1.99704	2.07659	0	2.69711	2.21606	2.37392	2.27543	0	0	0	0	0	0	0	2.76907	0	2.45986	0	0	0	4.38543	4.89369	4.89142	3.82132	4.31183	3.94029	3.55447	3.63923	3.05601	5.26466	5.05875	4.96809	4.84398	4.95807	4.96932	3.93609	3.24945	5.0648	4.93985	4.67129	4.77347	4.94423	4.87496
AT1G04140_Solyc09g091020.2	5.67892	5.48258	5.41331	5.70174	5.51821	4.62499	2.65154	2.82203	4.4295	3.44729	5.83205	4.83379	3.11517	5.34331	2.81131	6.1256	2.73208	5.79239	2.37491	2.77967	5.019	5.88175	4.28045	5.08506	4.97987	4.96347	5.03899	5.00204	5.19928	5.49191	5.38774	4.91616	5.03342	4.77259	5.09001	4.74219	4.73281	4.76182	4.94985	5.20958	5.05889	4.98155	5.05427	4.96209	4.72137	4.94657	5.02916
AT1G04160_Solyc09g064200.2	1.91315	0	1.38375	0	2.25258	1.20749	0	0	2.7442	1.4701	1.82656	0	1.51657	0.931939	0	0	0	0	0	0	1.16375	2.78963	0	0	5.45582	5.21218	4.63769	4.5812	5.06077	5.36832	5.38692	5.33937	5.03445	4.43006	4.63923	4.27997	4.33271	4.48263	5.12942	4.99035	4.70118	4.36667	4.27302	4.35332	4.42291	5.04585	5.11423
AT1G04170_Solyc01g066690.2	3.03656	3.149	5.42762	1.90478	7.3863	5.67805	5.22499	2.93364	7.11921	6.04952	6.14287	5.67643	2.17733	6.52924	3.244	5.84812	7.01215	6.37015	5.70436	3.34559	5.44029	5.61373	2.67821	4.97318	4.52586	4.23087	4.46183	5.43406	5.44003	5.29775	5.29593	4.731	4.78468	4.64808	4.27575	4.43585	4.31494	4.33128	4.46031	4.78171	4.78293	4.76695	4.40962	4.48371	4.42111	4.46489	4.48521
AT1G04180_Solyc06g083700.2	0	0	0	0	0	2.1074	0	0	0	0	0	2.18395	0	0	0	0	0	0	0	0	0	0	0	0	0	0.00480099	0.0191088	0.0574178	0	0	0	0	0	0	0	0	0.0749621	0	0.0749621	0	0	0	0	0	0	0.0143553	0.0519521
AT1G04190_Solyc09g082540.2	2.91637	3.1526	2.26596	2.56478	5.37997	5.19682	5.99487	2.68514	2.68719	3.13618	4.59027	5.95656	2.41337	5.83671	2.70688	2.58088	2.5198	0	0	2.32186	2.98007	2.52446	0	0	4.7696	4.79199	4.90095	5.34743	5.39504	5.46563	5.38136	4.92963	4.82171	4.5177	4.35943	4.60368	4.80787	4.94361	4.67732	4.87954	5.00465	4.65935	4.48156	4.77012	4.86938	4.74846	4.71003
AT1G04200_Solyc09g082680.2	5.17045	4.21602	2.2178	4.6057	2.69745	3.79895	2.13624	0	2.15642	2.95692	2.21555	2.37275	3.57192	5.17242	0	2.43699	0	4.31846	2.5059	2.55565	2.24337	4.45346	1.90931	0	4.21412	4.42716	4.15947	4.2068	4.28763	4.98651	4.86778	4.43829	4.22136	4.08293	4.22574	3.86658	3.87184	4.06178	4.56133	4.2989	3.91393	4.16323	4.21257	4.10825	3.90497	4.33462	4.45746
AT1G04210_Solyc09g082800.2	4.83739	5.19656	4.20771	4.47743	5.36343	4.31073	4.02953	4.76275	4.10456	2.64161	4.63616	1.79352	2.69348	5.04786	2.50116	5.31468	5.53718	4.18387	1.46948	2.44474	3.30129	4.0019	2.80065	3.51354	3.86328	3.96963	3.69228	4.32591	4.58594	4.52693	4.61077	4.09198	4.04585	3.70377	3.81762	3.66297	3.79147	3.85533	4.0869	3.94361	4.04002	3.77786	3.53232	3.70007	3.75987	4.13175	4.14432
AT1G04230_Solyc09g083270.2	0	0	2.24074	0	4.3652	2.51854	2.64073	0	2.66146	2.33676	2.23849	0	2.38794	3.973	0	2.55525	0	0	2.24746	0	1.98929	2.02113	0	5.11428	3.89369	4.09001	3.85599	4.65914	4.72956	4.61803	4.61745	4.35215	4.33937	4.24843	4.03151	4.06178	4.18402	4.1049	4.02266	4.49697	4.49399	4.2502	4.0036	4.10713	4.17712	4.04992	4.03621
AT1G04240_Solyc09g083280.2	6.57192	6.75793	2.85538	6.05414	2.56628	2.64858	0	0	4.71137	5.3635	6.91681	4.90645	3.2949	5.91851	3.09952	2.58994	2.62415	3.21389	3.15021	3.80717	6.12734	2.915	2.49601	5.37418	7.60157	6.18157	5.90135	7.31733	7.2162	1.8414	2.2025	7.03698	7.88694	7.16688	6.33283	6.31204	7.20929	6.99541	6.34477	5.85881	7.67056	5.70127	5.1152	5.32613	6.53507	6.8279	5.95016
AT1G04260_Solyc09g083320.1	3.3288	0	0	0	2.35076	3.24121	0	0	2.70587	3.26022	5.39969	2.54285	2.82012	4.04236	0	0	0	0	0	0	3.18763	5.35616	0	2.79126	5.43663	5.36725	5.06221	4.75435	4.48827	4.55847	4.89498	5.61422	5.43274	5.43185	5.09691	5.26554	5.18719	5.0492	5.16952	5.47086	5.42447	5.09452	4.9559	4.8015	5.34719	5.07268	5.06221
AT1G04280_Solyc06g053810.2	2.97981	0	5.58999	4.59469	5.95432	3.02214	0	2.39027	2.77479	3.04107	4.01344	1.85653	2.88928	5.62179	3.05725	4.96365	2.50867	6.05221	2.74585	4.52253	1.73286	5.08361	2.58203	5.06575	5.60348	5.45418	4.64232	4.3315	4.18449	5.61876	5.63723	4.62897	4.02768	4.05774	4.79511	5.0711	5.33056	5.2101	4.63324	4.06465	3.99035	4.50016	5.09128	5.12322	5.68557	5.28663	5.24818
AT1G04290_Solyc09g005390.2	2.54056	3.06165	2.56391	0.000415037	5.45226	0.000342117	0.00075193	0	2.69636	0	3.43818	2.95756	0	2.87888	0.000471498	0.000788154	0	0	3.15804	0	3.33826	3.70687	5.61755	2.68852	4.276	4.49506	4.40145	5.23853	5.13159	5.3823	5.47317	4.43563	4.52502	4.72101	4.66884	4.69451	4.55623	4.32817	4.44758	4.74129	4.72501	4.51391	4.45593	4.39598	4.57491	4.33961	4.33866
AT1G04330_Solyc09g089650.1	0	0	2.88534	0	0	3.16949	0	0	0	0	0	0	0	2.12666	0	3.60517	0	0	0	0	0	0	3.84062	0	3.82511	4.82629	6.18534	5.68736	5.36498	5.38604	5.1413	3.9684	4.49057	5.04978	5.11866	4.75791	4.52021	4.66448	4.50165	4.49974	5.2088	5.32433	5.55131	5.18943	4.88427	4.24311	4.39712
AT1G04340_Solyc06g053660.2	2.54605	0	3.15667	0	5.49953	5.63492	2.95217	0	0	4.04291	5.88253	2.53843	3.30834	6.70194	3.60808	0	2.43605	3.66461	3.16362	0	2.40793	5.34729	0	3.27919	5.40905	5.20698	4.84365	6.05535	5.91999	6.32276	6.18354	5.4394	5.63159	5.48425	5.18758	5.43062	5.50314	5.57329	5.27426	5.09508	5.49143	5.33937	5.13271	5.34955	5.62313	5.36457	5.20737
AT1G04360_Solyc09g089890.1	0	0	0	0	1.93494	4.92098	0	0	0	0	0	0	2.84736	4.12302	0	2.43333	0	0	0	0	0	2.47196	2.8662	0	2.27401	3.71589	2.80667	1.69341	2.06072	0.803659	1.10229	0.509274	0.656878	1.47335	1.79494	2.58256	2.9486	3.45637	2.98368	0.102098	0.443607	0.815575	1.04498	1.01436	2.26604	3.01733	3.13969
AT1G04390_Solyc10g005600.2	2.64827	0	0	3.49676	0	4.07919	2.0493	2.06737	1.60917	0	2.40788	3.49551	1.80658	1.6052	0	0	2.18343	0	0	0	0	1.46187	0	4.68796	1.7556	2.09198	2.20372	2.21508	2.54677	3.17915	3.14903	2.2193	2.10769	2.03328	2.08179	1.94611	1.90175	1.97942	2.0012	2.64155	2.44626	2.17951	2.00839	2.05195	1.81558	2.1021	2.1177
AT1G04400_Solyc09g090100.2	2.69471	5.69079	6.26746	6.48671	6.31503	5.80135	6.88453	6.68599	5.89349	5.92893	4.52905	6.45284	6.57105	6.98616	6.42047	5.48052	3.65324	3.4796	3.41428	7.22928	6.39225	5.93496	5.59923	6.37168	4.83221	4.89563	5.17752	5.63243	5.66729	7.03343	6.79665	5.35426	5.47476	4.62994	5.17552	4.84465	4.91441	4.93121	5.21917	5.86584	5.56092	5.43374	5.50155	5.58686	5.03592	5.11214	5.41267
AT1G04410_Solyc09g090140.2	8.11224	6.57323	7.85638	7.97912	9.56875	9.0322	8.55352	8.3357	8.18161	8.48039	8.75913	8.71773	8.61559	9.1751	7.10161	7.75302	9.09543	8.97114	7.47024	4.15804	8.28097	8.75314	8.29291	8.48346	9.28947	8.70302	8.72597	9.37026	9.23065	9.29724	9.3275	8.83636	8.81183	9.03914	8.93754	8.82416	8.93033	8.81036	9.03355	8.09591	8.51882	8.87983	8.72666	8.68372	8.83289	8.81771	8.93831
AT1G04420_Solyc06g053600.2	5.82143	2.54451	5.27331	5.82197	3.80814	0	6.63326	2.44741	0	2.72334	0	0	2.34535	4.69425	0	0	2.93926	2.54882	3.07501	3.23002	2.37987	5.37867	2.80978	2.70958	4.06149	3.69228	3.32769	3.57494	3.40696	3.46999	3.45548	3.91393	3.97514	3.82205	3.64155	3.57572	3.11825	3.41188	3.84599	3.30354	3.94455	4.2162	3.95791	3.5741	3.44846	3.67431	3.904
AT1G04480_Solyc09g090610.2	6.80174	3.77376	3.31854	7.00557	8.70932	8.4802	3.21111	3.35054	8.81808	7.47242	8.94879	7.16506	4.2266	7.63567	0	7.17879	4.57855	3.28181	2.92973	3.76488	3.60434	6.84796	3.54696	7.2755	5.74962	5.77364	5.96139	8.10655	8.10957	7.23681	7.68732	7.61397	7.57949	6.44305	5.60496	6.16645	6.2812	6.24082	6.28448	7.11569	7.45096	6.03445	5.53076	5.84666	6.4065	6.10922	5.80641
AT1G04500_Solyc09g090650.2	0	0	0	0	0	0	0	0	0	0	0	0	0	0	0	0	0	0	0	0	2.33625	0	0	0	0.128733	0.584963	0.575312	0.0588844	0.250598	0.322286	0.345174	0.163499	0.222392	0.352382	0.314213	0.275007	0.575312	1.08633	0.713696	0.0426443	0.128733	0.0658021	0.0931094	0.0840643	0.367371	0.693022	0.678072
AT1G04520_Solyc09g090680.2	0	5.14531	0	2.50021	2.64898	5.18181	2.60162	2.62027	2.23734	0	4.46295	5.54117	2.83524	4.55245	0	0	0	0	0	0	2.42721	1.98345	0	2.32097	4.53149	2.26604	1.11103	3.31876	3.4278	2.94547	2.05108	3.57934	4.12736	3.10545	2.3683	3.13969	3.64616	1.75417	2.65459	3.24286	3.8101	2.94673	2.44095	2.18481	2.95109	1.88622	1.83592
AT1G04530_Solyc09g090930.2	2.82834	3.0922	6.52339	5.64991	5.51622	5.01318	6.46111	6.15852	4.96613	3.33005	4.56838	2.54727	2.40235	6.17796	2.21271	2.47468	2.50872	0	2.74591	3.28858	5.2022	2.03518	5.2887	5.62787	3.42582	4.07268	4.92726	4.14599	4.30885	3.80417	3.7655	3.35567	3.34955	4.06666	4.237	4.11298	3.76871	4.08265	4.34908	3.51181	3.39094	3.94829	3.84365	3.62098	3.79805	4.11353	4.24894
AT1G04555_Solyc09g090820.2	3.14562	0	0	0	0	2.36148	0	0	0	0	0	0	0	4.32023	0	2.88488	0	0	2.57282	0	0	0	2.73421	2.68668	4.58215	5.23828	5.22201	5.32228	5.06191	5.01517	4.8906	4.48392	4.44537	4.7906	4.79008	5.20659	5.27115	5.58306	4.88492	4.52147	4.55418	4.52461	4.71039	4.83289	5.25109	5.13299	4.89514
AT1G04560_Solyc09g090800.1	0	0	0	0	0	0	0	0	0	0	0	0	0	0	0	0	0	0	0	0	0	0	0	0	0	0	0.102098	0.491081	0.655573	0	0	0	0	0	0.0885939	0.0191088	0.0238467	0	0	0	0	0	0	0.0238467	0	0	0
AT1G04570_Solyc09g090760.2	0	0	0	0	0	1.77851	0	0	0	0	0	0	0	0	0	0	0	0	0	0	0	0	0	0	1.16993	1.31228	2.4991	0.876727	1.30576	1.08992	1.01754	0.678072	0.429393	1.27302	1.50589	1.52273	0.997594	1.39689	1.51937	0.665999	0.526069	0.933573	1.12433	1.0024	1.07039	1.34672	1.18269
AT1G04580_Solyc01g009230.2	0	0	0	0	0	0	0	0	0	0	0	0	0	0	0	0	0	0	0	0	0	0	0	0	3.05832	3.13969	3.0681	3.669	3.75832	4.07941	4.2527	3.54803	3.60644	2.70561	3.05485	2.80323	2.83929	2.9782	3.24641	3.56803	3.54556	2.87971	2.81421	3.02857	2.71443	3.15489	3.29033
AT1G04590_Solyc04g056370.2	2.14065	0	0	4.68441	3.92375	4.53192	0	2.50749	4.97312	2.35389	0	2.13528	3.24307	4.94391	2.21544	2.47745	2.51339	2.60915	0	3.29327	2.00599	0	2.38399	2.37673	2.22342	2.52607	2.86987	3.45711	3.4853	2.79196	3.11321	4.22368	3.98914	3.23828	3.04905	3.05195	3.17951	2.71809	3.0612	4.23471	4.29499	3.22754	2.67957	3.05485	3.08859	2.82307	2.9994
AT1G04600_Solyc09g091080.2	0	0	0	1.18135	0	0	0	1.67015	0	0	0	0	0	0.713205	0	0	0	0	0	0	0	0	0	0	0.0519521	0.0426443	0.0473057	0.384129	0.381297	0	0.0133496	0.119909	0.106572	0.15056	0.137504	0.119909	0.0426443	0.0658021	0.15056	0.0612002	0.0658021	0.0473057	0.159199	0.119909	0.0749621	0.115477	0.15056
AT1G04610_Solyc09g091090.1	0	0	0	0	0	1.8592	0	0	0	0	0	0	0	1.53605	0	0	0	0	0	0	0	0	0	0	0.124328	0.102098	0.0285692	0.116288	0.147514	0.281754	0.114691	0.0749621	0.0473057	0.0332762	0.0749621	0.0332762	0.0473057	0.124328	0.0143553	0.0749621	0.128733	0.0795203	0.0473057	0.0191088	0.0473057	0.0565835	0.0143553
AT1G04620_Solyc09g091100.2	0	0	0	0	0	0	0	5.38483	0	2.63866	0	0	0	0	0	2.33391	2.36772	2.60889	0	0	2.78138	0	0	2.7175	3.96008	4.14214	3.75951	2.16971	2.31557	3.56596	3.13377	2.87316	3.07496	3.65153	4.06149	3.82612	3.77435	4.11686	3.74703	3.12322	3.34293	4.18243	4.34412	4.06924	3.852	3.89595	3.80185
AT1G04635_Solyc01g006260.2	0	0	0	0	2.58105	0	0	0	0	2.96877	2.86798	0	0	0	0	0	0	0	0	2.92757	2.61058	0	0	0	2.80323	2.87905	2.53688	3.22321	3.2155	3.2258	3.14496	3.02207	3.05947	3.02029	2.80323	2.92853	3.34908	2.89012	2.77751	3.07952	3.25147	3.02207	2.86394	2.93483	3.05485	2.89466	2.64693
AT1G04640_Solyc02g077460.1	0	0	3.00117	0	0	2.34158	6.40292	3.03297	2.5457	2.70609	2.60609	0	0	4.67881	0	5.75912	3.15382	3.60617	0	3.15619	0	2.38394	0	3.51074	4.61196	4.91791	4.68145	4.71022	4.77168	4.7689	4.1915	4.69228	4.53667	4.84331	4.8195	4.62508	4.75489	5.07382	4.58896	4.97957	4.52565	4.77259	4.95233	4.82069	5.0476	4.7588	4.61569
AT1G04650_Solyc09g091370.2	0	0	0	0	2.72343	0	2.01583	1.87132	0	0	0	0	0	0	0	0	0	0	0	0	1.40188	0	2.22152	0	1.0072	0.847997	0.845323	1.83287	1.90212	0.773589	0.947442	1.17845	1.24489	1.13969	1.08179	1.09085	0.973305	0.804604	1.1635	0.85599	0.861294	0.905608	0.731183	0.923466	0.731183	1.15056	1.18692
AT1G04680_Solyc09g091430.2	6.30909	5.95746	5.30322	2.60679	7.44928	6.05785	2.25579	0	8.52874	8.63697	9.12485	6.83983	6.05063	7.50966	5.69317	5.94112	7.01683	8.61961	7.23942	4.11566	5.89494	6.30225	2.62285	5.62941	7.72283	5.86162	2.76765	7.00227	6.86491	6.25333	6.06844	5.92869	6.41785	5.87061	5.78782	5.95776	7.02886	6.38232	6.52252	3.97697	5.29229	4.8366	5.43374	5.23726	6.26978	6.80435	6.49852
AT1G04690_Solyc12g098150.1	3.47066	2.56451	5.60242	6.64102	6.71121	6.59204	3.27673	5.10368	6.80662	6.93358	7.16982	3.9599	3.63463	6.55268	5.9866	2.43735	6.59044	6.06361	6.45425	5.49507	6.26406	5.99152	5.21437	4.58274	7.86258	7.64894	8.18752	7.67047	7.56278	6.9244	6.87563	7.3994	7.26891	7.3394	7.34285	7.50661	7.37255	7.65117	7.31082	6.80826	6.94755	6.7246	7.01391	6.95253	7.57036	7.67266	7.25109
AT1G04700_Solyc09g091460.2	0	0	0	0	0	1.7375	0	0	0	0	0	0	1.61563	0	0	0	0	0	0	0	1.25463	0	0	0	0.716625	0.734077	0.641546	0.571083	0.604783	0.400477	0.579794	0.656878	0.485427	0.519374	0.519374	0.411426	0.509274	0.545968	0.629162	0.807355	0.59773	0.610385	0.464668	0.450661	0.536053	0.62605	0.581753
AT1G04730_Solyc09g091650.2	0	0	0	0	2.79898	1.4871	0	0	4.07089	0	2.13635	1.55799	1.81459	0	0	0	1.46526	0	0	2.19402	0	0	0	0	2.23777	1.70782	1.51096	2.9598	3.22264	2.32846	2.35073	2.83929	2.95482	2.31421	2.24082	1.97697	2.17099	1.75702	2.64155	2.11214	2.52021	2.27302	2.11326	2.01197	1.69599	2.22239	2.58576
AT1G04760_Solyc06g083530.2	0	0	0	0	0	0	0	0	0	0	3.39031	2.77092	0	0	0	0	0	0	0	0	0	5.81381	0	0	6.70496	7.03669	6.3902	7.0406	6.83918	6.96241	6.75661	6.80967	6.82154	6.83857	6.45752	6.94732	7.00678	7.02805	6.7814	6.41594	6.7926	6.26347	6.30268	6.3744	6.87578	6.73014	6.61486
AT1G04780_Solyc09g091560.2	4.76987	2.02758	5.67734	1.98097	4.69099	5.3599	2.44072	2.57729	4.77704	2.53776	4.3787	4.96602	5.60114	4.84932	1.65561	4.65876	2.69663	4.68614	1.70196	3.09529	5.02536	5.4898	1.81554	5.62723	3.51223	3.74129	3.12543	4.58823	4.67231	4.27685	4.21018	4.34151	4.73372	3.92505	3.58456	3.50123	3.78694	3.57773	4.32721	4.23777	4.37782	3.65916	3.31131	3.37388	3.55049	3.52482	4.09001
AT1G04790_Solyc09g091480.2	2.48516	2.18739	0	1.7251	3.59021	4.45889	0	2.57219	1.88388	0	1.84783	2.19662	0	5.26967	1.80919	2.06307	2.37547	2.33377	1.85651	4.74672	1.60862	4.45999	0	4.31796	3.39323	3.53149	3.48714	4.31506	4.32095	4.29341	4.13014	3.68295	3.89401	3.42984	3.60051	3.44228	3.69191	3.65497	3.77505	3.91265	3.88166	3.58536	3.59892	3.67167	3.57813	3.69636	3.84331
AT1G04840_Solyc09g092050.2	0	0	0	2.24285	0	1.75492	0	0	0	2.04405	0	0	0	2.69211	0	0	0	2.29471	0	0	0	0	0	0	1.60407	1.62605	1.46815	1.71024	1.9207	1.75265	1.84446	2.18163	1.84933	1.11991	1.30646	1.18481	1.28096	1.36364	1.5294	1.79355	1.70044	1.47681	1.23061	1.40418	1.31421	1.7754	1.61039
AT1G04850_Solyc12g098420.1	2.98408	6.76784	5.43492	5.40138	6.00365	5.92634	2.90096	0	5.98116	3.49384	6.06602	5.68906	3.54663	6.20908	2.85745	6.06054	3.16043	6.37743	2.14056	4.83956	5.72825	5.8985	5.32993	5.95238	5.64693	5.5222	5.68762	6.20682	6.06434	5.55027	5.74474	6.10392	5.94455	5.72683	5.53854	5.66676	5.45932	5.40077	5.59156	5.74398	5.97062	5.43896	5.27265	5.3898	5.56336	5.55623	5.60368
AT1G04860_Solyc09g091930.2	2.11014	2.4143	1.93157	3.29391	3.46916	3.62607	2.58442	4.51383	1.96367	4.1833	4.12241	4.68778	2.65105	4.14276	1.98253	1.77206	0	4.41121	2.03071	1.61834	3.98269	0	1.6841	4.47258	3.41954	3.27252	3.20268	3.62043	3.7518	4.07893	3.86969	3.25952	3.31856	3.05774	3.1592	2.94298	3.17685	3.10545	3.31759	3.57612	3.3505	3.29817	3.25651	3.1635	3.04089	3.23675	3.30354
AT1G04870_Solyc08g067050.2	3.00296	0	0	0	4.67599	2.35147	0	0	5.98529	6.17293	5.96042	0	2.29822	4.44508	5.56386	0	2.40418	3.13647	0	0	1.90223	4.79613	0	4.93183	3.26354	3.46728	3.20268	4.27322	4.20099	3.66677	3.80058	3.85466	4.41052	3.2859	3.21205	3.49868	3.80598	3.68781	3.68967	3.65382	4.3613	3.35285	3.30305	3.54803	3.8101	3.59733	3.4285
AT1G04880_Solyc09g091960.2	0	0	0	0	0	0	0	0	0	0	0	0	0	0	0	0	0	0	0	0	0	0	0	0	1.34293	2.14405	1.58336	1.20277	1.51769	1.41766	1.02712	0.509274	0.529405	1.68557	1.76836	1.9386	1.87971	2.16886	1.98914	0.359896	0.234706	1.77821	1.72392	1.73985	1.80047	1.8413	1.85599
AT1G04900_Solyc12g098360.1	2.62553	0	0	0	1.75205	2.61557	0	0	4.08985	5.49923	3.02373	0	0	1.5373	0	2.27486	0	2.40526	0	2.11304	1.81055	0	0	0	2.44449	2.44361	2.16135	2.6464	2.54749	2.59059	2.84686	3.32673	3.19061	1.9988	1.78799	2.15272	2.1021	2.55172	2.70561	3.29964	3.17419	2.22959	1.7556	2.21412	2.60486	2.48199	2.47768
AT1G04910_Solyc05g053720.2	2.62806	0	0	2.33208	2.46007	4.45879	0	2.39922	4.42561	0	2.94925	4.61153	2.13142	4.19266	0	2.20258	2.87731	0	2.47033	3.16769	5.14196	3.35342	2.87689	2.10352	4.59355	4.51517	4.22548	4.67897	4.65162	4.49944	4.51011	4.7604	4.38313	4.36621	4.26078	4.23036	4.1893	4.39186	4.54741	3.9607	4.15704	3.93672	3.71882	3.85632	4.3453	4.42358	4.46445
AT1G04920_Solyc09g092130.2	0	0	1.55637	0	0	0	0	0	0	0	0	0	0	0	0	0	0	0	0	0	0	0	0	0	0.250962	0.250962	0.447138	1.08232	1.00307	0.917948	1.01125	1.16135	1.83727	0.83727	0.757023	0.393233	0.197446	0.201634	0.635367	2.72319	2.72756	0.970854	0.734077	0.59136	0.176323	0.321928	0.559084
AT1G04940_Solyc05g054720.2	2.76463	0	2.78817	4.96616	3.24515	2.67815	6.62987	6.45301	0.102918	2.92755	2.59917	3.6794	0	5.59618	0	3.2067	2.94007	3.53366	2.40502	0	2.14401	2.37307	0	0.101918	5.92331	5.6623	5.89724	6.32208	6.04706	6.49959	6.29837	5.59365	5.66742	6.0217	6.0285	6.11825	5.92196	5.95714	5.63788	5.73994	5.82154	6.30262	6.256	6.18011	5.90392	5.86584	5.65983
AT1G04950_Solyc10g006100.2	1.79573	2.29609	5.36397	3.98452	4.18954	4.94022	3.27828	0	2.70271	2.0028	1.9072	2.25774	0	3.66424	2.34065	4.82343	1.69238	0	0	2.64759	1.66612	3.83714	2.83572	4.36339	3.67167	3.57006	3.27401	4.29753	4.15686	3.98776	4.05816	3.7977	3.71003	3.52732	3.44139	3.56153	3.43962	3.46554	3.44802	3.56112	3.67544	3.39689	3.33295	3.38221	3.54432	3.5319	3.44626
AT1G04960_Solyc08g082730.2	3.31063	2.59169	5.16319	2.54334	3.05392	0	5.17148	6.42699	2.66567	3.26305	3.07793	2.1204	2.39209	4.63735	2.68534	0	6.06725	2.596	2.73551	2.30068	5.38433	2.50308	6.40781	2.36372	4.88736	5.04002	5.18428	5.88779	5.52612	6.19196	5.82557	5.02473	5.29988	5.40508	5.35262	5.27724	5.41131	5.17326	5.00345	5.30682	5.32912	5.28577	5.40996	5.48414	5.41706	5.02503	5.05326
AT1G04970_Solyc07g065010.2	2.18303	0	0	5.01679	5.01212	4.61757	5.04949	5.52299	0	0	2.29822	2.5934	2.44818	4.75588	2.74211	3.30005	2.60293	5.70275	3.28482	2.3565	5.29459	4.91077	2.42701	2.32837	4.02916	4.52084	5.14758	4.75542	4.66923	5.18841	5.00558	4.14459	4.33319	4.35497	4.64904	4.36083	4.24082	4.50716	4.06953	4.6313	4.42626	4.49313	4.50927	4.54081	4.49995	4.39323	4.26379
AT1G04980_Solyc07g049450.2	0	0	0	1.99545	4.88711	0	0	3.02926	5.95797	5.34913	4.78803	5.86724	3.24642	4.66717	0	0	3.5149	2.47273	2.13062	2.66152	5.70771	2.38032	0	0	5.84808	5.74335	5.41052	6.70827	6.62869	6.23497	6.38746	6.13072	6.1815	6.24755	5.8815	5.79649	5.84674	5.62332	5.81198	5.44802	5.82188	6.03129	5.53916	5.55152	5.85557	5.75471	5.7262
AT1G04985_Solyc07g049470.2	3.09501	0	2.90783	2.87106	5.20084	2.3122	6.99825	0	2.45377	3.39309	2.51392	2.87651	2.66538	5.46822	2.96148	2.83455	6.62816	0	0	2.57281	2.26026	2.75591	6.80537	5.18106	2.35708	2.48971	2.64232	3.30096	3.22832	3.06061	3.33803	2.88427	2.74344	2.95606	2.7627	2.90046	2.76624	2.80047	2.50758	2.80804	2.78381	2.62293	2.71663	2.79147	2.95295	2.65764	2.5042
AT1G05000_Solyc07g049560.2	0	0	0	0	6.38681	6.72768	0	0	2.45941	2.52107	6.66492	5.01676	3.84799	2.6409	2.38129	0	0	0	0	2.48046	2.60751	2.20171	0	0	3.84699	3.6792	3.1811	3.92797	3.45108	4.1183	4.28986	3.16081	2.92726	3.68032	3.55663	3.41954	3.07838	3.40599	3.19902	4.07582	3.61157	3.92283	3.41954	3.37063	3.6017	3.53356	3.6822
AT1G05010_Solyc02g036350.2	6.4181	3.62921	5.17231	5.63445	5.91535	6.16097	6.73563	0	6.86826	6.75313	6.30213	5.1441	3.17	5.31608	2.68839	0	8.6259	7.40123	8.04036	6.54449	5.18758	4.51277	0	3.34611	5.94244	4.63556	5.94267	7.65212	7.28397	9.34143	8.86272	6.71062	7.94234	6.83786	5.44416	5.81651	4.78188	4.93389	3.39323	7.65325	7.4914	6.39815	5.8137	5.6984	5.02606	4.0321	4.07439
AT1G05020_Solyc12g006000.1	0	0	0	0	0	0	0	0	0	0	0	0	0	0	0	0	0	0	0	0	0	0	0	0	1.22445	1.18057	0.882317	0.334997	0.0811821	1.60085	1.92919	0.600904	0.920928	0.773996	0.63846	0.801848	1.14622	1.77118	1.50927	0.314213	0.356144	0.568843	0.858644	0.913288	1.1177	1.07952	1.69451
AT1G05030_Solyc07g049310.2	2.68143	5.5853	3.16416	2.66835	4.43115	3.62328	4.74987	2.28448	0	0	0	2.39009	0	3.29327	0	2.73882	2.57081	0	2.52336	4.64499	4.47817	4.09438	2.2017	0	2.85997	3.01495	2.61667	2.99264	2.96822	2.81987	2.78336	2.50843	2.23777	2.66221	2.8725	2.85864	2.50165	2.81079	2.78031	2.27798	2.37202	2.65764	2.6584	2.52189	2.87119	2.89401	2.93294
AT1G05055_Solyc04g054700.2	0	0	0	0	2.85512	1.91414	0	2.59082	2.11241	2.26921	0	0	0	4.01452	2.61248	0	0	0	0	2.22917	2.35466	0	2.29917	0	4.37318	4.18507	4.04614	5.21208	5.33387	6.20404	6.00926	4.05369	4.45242	4.25676	4.23138	4.52273	4.45176	4.32649	4.0441	4.77364	4.70321	4.74703	4.68257	5.02665	4.36527	4.46118	4.11381
AT1G05060_Solyc07g049200.2	2.39029	3.40234	5.7001	5.67501	2.1923	5.32136	3.28662	3.54368	2.44672	3.38586	2.99559	0	0	2.87679	2.46621	0	0	0	0	6.09399	2.73724	2.77044	0	6.14661	2.66448	2.86526	3.19272	3.88266	3.87328	3.9484	3.72263	2.86063	2.85864	3.34388	3.07496	3.24894	3.09986	2.95171	2.95915	2.94922	2.87053	3.01078	3.0036	3.04264	3.05947	2.95544	2.75845
AT1G05070_Solyc07g049730.2	0	6.00933	2.53187	6.20395	6.11419	2.42294	3.4078	6.42926	0	3.50719	3.11619	0	2.7778	5.56226	2.58488	0	2.39874	0	2.63487	3.46563	2.85707	2.89038	0	5.89618	6.37822	6.09824	5.38543	6.38264	6.10246	6.28926	6.20277	6.65473	6.44951	6.33271	5.94735	6.16108	6.29945	6.10392	6.2125	5.7281	6.04658	5.87905	5.71003	5.83929	6.41673	6.09008	6.1152
AT1G05090_Solyc07g049750.2	0	0	0	0	0	0	0	0	1.84583	0	0	0	0	1.84172	0	0	0	0	0	0	1.66238	0	0	0	3.59016	3.70192	3.54597	4.14045	4.20508	3.8332	3.9553	3.62059	3.5656	3.42223	3.51979	3.41278	3.62332	3.61824	3.55295	3.31034	3.45768	3.32193	3.28836	3.42626	3.58616	3.53065	3.67243
AT1G05120_Solyc07g052100.2	0	4.15754	3.35523	0	4.06348	4.19281	0	2.89184	3.41948	2.28403	3.49998	1.60448	5.01496	4.1241	2.42629	4.71502	1.96511	5.02402	0	1.77539	2.21384	3.91854	1.84261	2.21601	0.294743	0.900464	0.801848	0.346918	0.548583	0.0528637	0.104746	0.562344	0.485427	0.693022	0.400538	0.539366	0.559084	0.95109	0.793549	0.382206	0.468149	0.341037	0.263034	0.246915	0.278976	0.900464	0.997594
AT1G05150_Solyc04g081050.1	2.30719	2.05969	3.27407	0	5.21392	1.9464	2.42552	2.39346	4.2646	1.77244	4.83003	4.25975	2.77654	4.31949	4.8613	5.30809	1.47153	2.15736	1.68773	4.39636	3.7724	0	3.64	4.43658	4.92979	4.66278	4.01673	4.7628	4.88303	5.11964	5.0915	4.40939	4.39963	4.09649	4.31783	4.28959	4.52795	4.4334	4.62527	4.56356	4.3898	4.29988	4.30256	4.39483	4.51496	4.60011	4.57026
AT1G05160_Solyc01g080900.2	4.76032	0	2.39516	2.98252	2.39172	3.39429	0	0	1.95489	0	1.91857	1.7999	2.06448	4.05925	0	4.84488	1.70348	0	1.92732	0	3.77548	1.70784	2.80746	2.42319	5.08803	4.98337	3.77189	3.01713	3.09094	2.62494	2.62935	4.02532	5.40803	5.00779	5.27376	5.05861	5.39894	5.22381	4.35896	4.50165	5.30743	5.79485	5.6092	5.65325	5.43318	5.30293	4.393
AT1G05190_Solyc12g100160.1	7.66197	7.28514	7.70231	7.97407	6.28384	2.78856	9.38694	9.74614	6.3808	3.81391	6.96518	7.23507	3.50061	7.70539	7.07314	6.66713	4.438	8.78531	4.64222	4.33887	7.40791	7.47238	6.82481	7.34535	5.40577	5.17179	4.76093	5.28795	5.13114	6.03728	5.81852	5.78607	5.90833	5.32085	5.21451	5.32217	5.34139	4.97085	5.42526	5.81686	6.08979	5.78258	5.98337	5.5736	5.34755	5.19009	5.55305
AT1G05200_Solyc05g045650.2	2.21963	4.65912	5.53045	4.28668	3.0946	3.22024	3.84279	4.29659	4.50067	1.68893	2.05656	3.81086	2.48534	3.94043	0	4.92773	1.83818	5.24152	0	2.09282	2.43645	3.66461	4.42312	4.73136	3.44316	3.97269	3.62176	3.58493	3.87976	4.03579	3.95003	4.52231	4.21594	3.94985	3.74918	3.69153	3.57208	3.6807	3.8413	4.04614	3.72719	3.80357	3.4794	3.31759	3.38497	3.66638	3.71809
AT1G05205_Solyc07g052420.2	2.96552	0	2.98918	2.95234	6.05054	3.30818	3.99365	0	3.02307	0	3.64442	0	3.23812	5.3405	3.04293	0	3.347	3.44664	0	6.76184	0	0	0	3.209	3.95233	4.43251	4.85366	5.4516	5.2609	5.25367	5.26141	4.59733	4.66657	4.80632	4.38589	4.8034	4.59773	4.80924	4.42783	4.70653	4.81216	4.43874	4.45615	4.54288	4.76217	4.52	4.15326
AT1G05250_Solyc12g005370.1	0	0	0	0	0	0	0	0	0	0	0	0	0	0	0	0	0	0	0	0	0	0	0	0	0	0	0	0	0	0	0	0	0	0	0	0	0	0	0	0.00958605	0	0	0	0	0	0	0
AT1G05260_Solyc07g052540.2	0	0	6.74923	5.63375	6.61178	5.36036	0	0	0	0	5.23899	6.33315	2.98386	5.32145	0	2.56792	0	0	2.354	2.40339	6.3731	4.71121	0	0	0	0	0	0.06055	0	0.0745328	0	0.0143553	0	0	0	0	0	0	0	0.0191088	0	0	0	0	0.0285692	0.00480099	0
AT1G05270_Solyc12g005780.1	5.89631	2.62998	2.14073	2.10526	5.11331	2.51259	0	2.65343	2.65547	2.81647	2.71611	2.52681	0	5.53494	0	2.94217	2.01084	6.09802	3.1126	3.24593	5.64843	2.98147	3.38086	0	5.27177	5.40996	5.49878	5.89583	5.90225	6.10058	5.82306	5.20802	5.18719	5.51791	5.33854	5.34151	5.10587	5.26916	5.37597	5.36224	5.14391	5.46391	5.47119	5.4446	5.19797	5.40701	5.42839
AT1G05280_Solyc07g052650.1	0	0	0	0	0	0	0	0	0	0	0	0	0	0	0	0	0	0	0	0	0	0	0	0	0.0473057	0.0285692	0.0840643	1.07896	0.814626	0.0523331	0	0.0426443	0.128733	0.20581	0.128733	0.201634	0.128733	0.0749621	0.0565835	0.0285692	0.141869	0.0519521	0.102098	0.137504	0.172061	0.214125	0.0612002
AT1G05300_Solyc07g043200.1	0	0	0	0	0	0	0	2.49081	5.59214	0	2.72271	0	0	3.69352	0	2.55583	2.01717	2.59242	0	0	1.76702	0	0	0	0	0	0	0	0	0	0	0.0703893	0	0	0	0	0	0.0426443	0	0.0285692	0	0	0.0191088	0	0	0	0
AT1G05310_Solyc07g043240.2	0	0	0	0	0	0	0	0	0	0	4.5866	2.13951	0	1.99487	0	2.57902	0	0	0	0	0	0	0	0	2.46902	1.82782	2.82171	4.57762	4.92345	0.673986	0.595251	3.79216	3.76447	2.88817	4.46292	3.33295	1.86526	1.22856	2.04847	3.54061	3.17951	2.82917	2.5656	3.20268	1.24489	2.4533	1.86129
AT1G05350_Solyc03g111340.2	2.75305	0	2.01419	4.38259	5.6258	2.60397	0	0	5.43363	2.68535	4.27256	5.63295	3.02435	4.382	0	5.23004	1.88577	0	2.11407	0	5.10324	1.89023	2.23241	2.13494	4.84348	4.64	4.63923	5.98559	5.91524	5.57311	5.70492	5.29155	5.18031	4.99714	4.92172	4.8371	4.79943	4.54823	4.99201	4.91727	4.9994	4.76889	4.59872	4.71553	4.75862	4.71589	4.84181
AT1G05370_Solyc09g075970.2	0	0	0	0	1.90367	0	2.46288	2.4308	0	0	0	0	2.32883	1.91469	0	2.49565	0	2.53214	2.18886	2.69986	2.40669	0	0	2.30057	3.0036	3.2459	2.30061	4.06032	3.87324	1.53003	1.70443	1.89789	2.34861	2.31518	3.20789	3.49783	3.80667	3.64885	3.904	0.600904	2.01078	2.03445	2.57612	2.67205	3.36691	3.54432	4.12102
AT1G05380_Solyc09g076010.2	1.77774	4.03802	3.96591	3.03997	4.41918	4.41789	4.73037	2.41124	4.89485	3.45823	4.31236	3.48009	2.31266	3.82741	3.61958	1.64196	1.2412	2.66025	1.89755	3.41519	3.71639	1.94783	1.55573	2.19378	3.32481	3.44758	3.47638	3.66543	4.04485	4.25319	4.19195	3.25046	3.03151	2.91456	3.21775	2.9684	3.01197	3.23419	3.40962	3.14513	3.08576	3.13477	3.05021	3.11103	2.90497	3.40871	3.52063
AT1G05385_Solyc09g076030.2	3.15186	0	3.27339	2.64787	0	0	3.1886	3.03586	0	6.19552	0	3.14411	0	5.02679	3.22955	0	0	0	2.78795	2.8382	0	0	0	2.9026	2.14839	2.36457	2.42671	2.65503	2.25374	2.70422	2.42925	3.18692	3.76164	2.80873	2.71736	2.57934	2.33914	2.55663	2.54432	3.48629	3.60999	2.89271	2.94798	2.62838	2.62293	2.61667	2.74703
AT1G05410_Solyc09g082140.2	2.41422	2.4454	2.47712	0	4.07325	2.30666	2.48976	2.34026	2.60862	2.18811	2.59461	4.35257	3.21421	4.02377	0	2.31051	1.8717	5.02631	0	0	2.27321	2.3276	0	2.21071	3.62215	3.86427	3.69042	4.45887	4.40841	4.20395	4.01754	3.8166	3.84666	3.98003	3.85898	3.91201	4.08378	3.90785	4.10406	3.74703	3.71003	3.86987	3.83424	3.83458	3.86724	3.94236	3.92916
AT1G05420_Solyc09g082080.1	0	0	2.87178	0	3.03934	0	3.28012	0	0	0	6.29715	2.74365	0	2.31882	2.82831	0	0	0	0	0	0	0	0	0	2.63846	3.19954	1.84532	3.11262	3.25889	4.30656	5.53001	3.30597	4.14486	3.66372	3.276	3.43918	2.80735	2.88166	2.86856	2.52356	4.68276	3.10434	2.99216	2.99398	2.76129	2.91648	3.06465
AT1G05430_Solyc09g082160.2	2.82061	0	5.7855	0	2.61875	4.43886	3.51945	2.8759	3.37125	5.53432	2.45115	5.07571	2.60222	4.10191	0	3.66178	2.22614	5.76148	0	0	4.83551	0	2.58091	0	3.35567	3.65573	3.72283	4.46353	4.1731	4.29664	4.08826	3.66221	3.97728	3.78381	3.93294	3.85765	3.78241	3.69153	3.69748	3.98429	4.06523	3.84097	3.79181	3.77996	3.76377	3.5656	3.78241
AT1G05440_Solyc09g082180.2	0	0	0	0	0	2.71799	0	0	0	2.25282	0	0	0	1.63063	0	0	0	0	0	2.21282	0	0	0	0	0.461179	0.526069	0.519374	2.86132	2.6649	0.934442	1.26874	0.522725	0.963474	1.56884	1.19954	1.41504	1.6198	0.713696	1.17632	0.00958605	0.374808	0.897886	1.16135	1.08179	0.815575	0.731183	1.22651
AT1G05460_Solyc06g054020.2	2.19368	1.90192	2.03324	1.45541	2.61014	0	0	1.9708	0	1.66466	0	3.31003	0	3.81763	0	1.78095	0	3.95115	1.5813	0	1.74534	0	0	1.6009	4.72155	4.61137	4.59076	5.13991	5.14123	4.77227	4.82637	4.72192	4.66486	4.27575	4.60585	4.39529	4.24539	4.42066	4.59236	4.52419	4.34955	4.35896	4.25701	4.31856	4.36411	4.62858	4.63691
AT1G05470_Solyc09g082370.2	0	0	0	0	2.90651	3.93593	0	0	2.13661	1.82308	1.78911	4.08565	1.87216	3.99791	2.63735	2.41684	1.51978	0	2.48569	2.5354	1.49425	4.68991	3.74184	1.84493	2.84398	2.49057	2.20893	3.47267	3.44369	2.94422	2.88727	2.91902	3.37759	2.87184	3.06867	3.42537	3.38267	2.6017	3.30597	3.31373	3.6241	3.21153	3.3552	3.42268	3.11326	2.86856	3.14405
AT1G05490_Solyc01g060460.1	0	0	0	0	0	0	0	0	0	1.45611	1.42415	0	0	0	0	0	0	0	0	0	1.53396	0	0	0	0.146221	0.0565835	0.0285692	0.226662	0.174722	0	0.090545	0.267036	0.246915	0.111031	0.0658021	0.146221	0.159199	0.0840643	0.172061	0.176323	0.146221	0.15056	0.119909	0.0749621	0.124328	0.0976108	0.172061
AT1G05500_Solyc07g007680.2	1.79588	3.06852	2.57068	3.02349	5.21415	5.06727	5.45292	2.31934	5.22546	4.90511	5.80528	5.21713	2.05295	3.76866	0	2.60444	3.1293	2.25284	2.39016	2.41838	4.69708	2.80061	4.8681	0	4.49484	4.71571	4.88964	4.99783	4.94355	4.48701	4.44019	4.95606	4.60387	5.0054	4.982	4.73335	4.59534	4.74111	4.92869	4.67657	4.23981	4.84816	4.86987	4.63343	4.71681	4.89982	4.96301
AT1G05510_Solyc09g098120.2	0	0	0	0	0	0	0	0	0	0	0	0	0	0	0	0	0	0	0	0	0	0	0	0	0	0	3.78485	0.6218	0.627709	0	0.101646	0	0	0	0.278976	0.0379679	0.0612002	0	0	0.0238467	0	0	0	0	0	0.00958605	0
AT1G05520_Solyc05g053830.2	2.59254	0	3.43243	4.1649	5.38505	3.08466	4.17969	0	4.91345	2.96846	5.43948	4.62731	2.86258	5.1636	0	4.03631	2.87603	4.82442	0	2.56704	3.45855	4.27588	1.92022	1.87506	5.93302	5.62634	5.59753	6.27082	6.37779	6.86843	6.65689	6.00045	5.9717	5.49463	5.56133	5.40065	5.40315	5.42459	5.79207	5.90231	5.8739	5.74891	5.55857	5.70312	5.4147	5.708	5.79416
AT1G05577_Solyc01g081630.2	0	0	0	0	1.86114	0	0	0	0	0	0	0	0	1.64299	0	0	0	0	0	0	0	0	0	0	0.222392	0.267036	0.367371	0.940437	1.70943	0.0678973	0.116143	0.115477	0.250962	0.485427	1.81694	1.12433	0.411426	0.488858	0.5025	0.0332762	0.0703893	0.230613	0.321928	0.367371	0.393233	0.619804	0.374808
AT1G05590_Solyc01g081610.2	0	2.241	1.90205	3.96993	1.63174	2.17334	2.7782	4.94251	0	2.4725	4.61789	1.78144	0	4.21923	1.86099	2.11619	0	0	1.90859	0	4.68072	2.92187	2.02489	0	2.80873	3.34483	3.0268	4.64156	4.89962	4.52338	4.77538	3.16564	3.38727	3.61824	4.305	3.93452	3.24286	3.32433	3.53771	3.33866	3.69711	3.86229	3.86757	3.7747	3.37202	3.40871	3.37016
AT1G05600_Solyc07g045380.2	1.98072	2.48843	0	0	0	1.89644	2.98175	2.51175	0	0	0	0	0	2.03141	0	2.31389	0	5.03317	2.58311	2.15164	0	0	0	0	2.70561	3.30646	3.16672	3.50663	3.72457	4.24951	3.95985	3.13258	3.16993	3.20425	3.38911	3.18163	3.40054	3.32625	3.31421	3.5373	3.27302	3.46336	3.46771	3.56763	3.17473	3.33008	3.42671
AT1G05620_Solyc12g018990.1	2.77761	2.80922	2.20531	2.27993	5.75639	5.49263	0	0	2.93414	5.44849	5.65608	2.28525	0	5.25094	2.36829	5.85097	0	0	0	0	2.15658	2.67131	2.57818	4.96999	5.19548	5.01153	5.56367	6.50113	6.45136	6.28355	5.99391	5.34861	5.58777	5.6151	5.47541	5.43029	5.27426	5.16538	5.11159	4.86806	5.18639	5.46804	5.24565	5.28959	5.2162	5.18679	5.17113
AT1G05630_Solyc12g096660.1	4.35783	0	0	0	1.26931	4.19666	0	1.75466	1.46595	0	0	0	0	2.35439	0	1.72649	1.31891	0	1.52851	0	1.69114	1.32295	0	1.54792	0.242857	0.32577	0.5025	0.933125	1.01765	0.995912	1.11452	0.961006	0.892715	0.32577	0.20581	0.333424	0.475085	0.344828	0.468149	0.992768	0.91584	0.39689	0.290818	0.425817	0.267036	0.457682	0.341037
AT1G05640_Solyc08g014570.2	1.8799	0	0	1.8675	0	2.48755	0	0	0	2.08877	0	1.87263	0	0	0	0	0	0	0	2.04925	0	0	2.11835	2.02173	1.07724	1.60565	1.13532	2.83416	3.1741	4.11168	4.48621	3.18216	2.46205	3.20111	1.85333	1.6523	2.08859	1.60249	1.47508	3.4957	3.69377	2.83323	1.78799	2.13313	1.72392	1.69748	1.66297
AT1G05675_Solyc08g006330.2	0	0	0	0	0	0	0	0	0	0	0	0	0	0	0	0	0	0	0	0	0	0	0	0	2.46815	2.51181	3.09761	3.19022	3.08991	4.1808	4.01022	2.92726	2.89918	3.50292	3.3978	3.10713	2.69748	2.80941	2.5025	3.40871	3.17898	3.38543	3.43296	3.3505	3.52982	2.90753	2.88232
AT1G05680_Solyc12g096820.1	0	0	0	0	5.45077	2.72281	5.49227	2.57896	0	4.94338	2.64147	2.80172	2.79363	3.08039	0	0	5.69284	2.65601	2.65063	2.98743	5.50273	1.94377	0	0	2.60644	2.30937	2.53439	1.35883	1.43161	2.3874	2.03077	2.35144	2.46554	2.43652	2.8679	2.49313	2.62137	2.53854	2.38497	2.46118	2.58896	2.82782	2.85732	2.58015	2.65992	2.58656	2.58576
AT1G05690_Solyc08g014440.2	0	0	0	1.9636	1.78478	0	4.85931	0	0	2.1868	0	0	0	3.40842	0	5.68484	1.87044	0	2.0984	2.14698	0	1.87489	0	0	3.37063	3.491	3.02089	3.55412	3.46773	4.58354	4.3371	3.42984	3.45154	5.05369	4.65459	3.89401	3.32817	3.13093	3.40008	4.64482	3.85466	5.45242	4.74488	4.55888	3.17206	3.5373	3.29082
AT1G05710_Solyc08g014120.2	0	0	0	2.26562	6.08538	6.99519	2.79937	3.0087	5.12299	3.63547	2.81599	3.4062	3.52906	6.92607	3.19605	6.83853	3.601	2.75018	2.40337	3.79876	5.16005	6.66625	7.28881	6.15042	5.64424	6.50064	5.55377	6.46912	6.07773	7.27667	7.03074	5.36177	5.43518	5.33795	5.31458	5.94626	6.49217	5.78912	6.4982	6.58696	5.96448	6.19075	6.18659	6.33658	6.44062	6.26028	6.36276
AT1G05720_Solyc06g053430.2	6.42345	0	0	3.09267	5.63829	5.77339	0	3.16151	0	6.10373	6.02307	3.38734	6.6185	6.47168	0	3.05603	0	3.09301	2.74238	6.05579	2.92102	2.99869	0	0	5.20385	5.14228	4.92647	6.37627	6.15107	6.25308	6.32742	5.08279	5.36714	5.3922	5.08534	5.31603	5.39963	5.256	5.11686	4.8885	5.16001	5.20646	5.07938	5.09071	5.43552	5.15299	5.03269
AT1G05750_Solyc11g071370.1	1.49733	0	0	2.04276	1.44361	1.07784e-05	3.85191e-06	1.37628e-05	1.63873	1.69602	1.70393	0	6.70782e-06	2.67272	0	1.90336	0	1.85148e-05	0	3.40665e-05	1.19191e-05	1.40313	1.72437	3.92189	0.675063	0.890122	0.83727	1.37911	1.38618	1.33549	1.29706	1.58656	1.32769	0.78799	0.509274	0.961006	0.95109	0.941106	0.731183	1.75845	1.4957	0.938599	0.869213	1.03092	1.04731	0.936088	0.745596
AT1G05760_Solyc09g083020.1	0	0	0	3.17367	5.15073	5.41382	3.85111	3.37355	2.88229	0	5.82194	0	4.24977	6.17408	0	0	0	3.3048	0	7.63051	6.80428	3.68388	0	2.77895	5.77619	6.73448	7.29682	8.7247	8.68863	8.80146	8.85774	6.34985	6.51428	6.74792	6.71845	7.16782	7.37107	7.66327	6.76677	6.49223	6.64439	6.47978	6.27513	6.6176	7.33133	7.04086	6.71429
AT1G05780_Solyc11g065610.1	0	0	2.75002	0	2.52531	0	0	0	0	0	7.32053	2.71885	6.84353	4.38406	2.80344	0	0	0	2.85379	0	0	0	0	0	1.71516	1.88753	1.30061	0	0	0	0	1.7627	2.08859	2.06235	1.79909	2.04614	2.45505	2.0612	2.49057	1.70782	2.02503	1.88882	2.05079	1.53107	2.32577	2.22754	2.86063
AT1G05785_Solyc09g098500.2	0	0	2.72029	0	0	3.10091	3.22493	0	0	0	2.81476	2.68939	3.4619	0	0	3.0406	0	3.17527	3.31686	0	0	2.5908	3.44017	0	2.69228	3.10266	3.83626	3.50226	3.52208	3.52667	3.5851	3.20477	3.04089	2.95606	2.94361	3.22188	3.08406	3.20477	2.92979	3.12763	3.25197	2.86262	2.93734	3.16618	3.2765	3.10154	2.90497
AT1G05790_Solyc09g098450.2	2.42422	4.49211	0	2.22621	3.93772	3.78396	5.20467	2.29291	4.68708	1.97715	2.41782	0	0	3.62954	2.31431	3.06748	2.13091	0	0	2.39175	4.73086	2.13549	0	0	3.65764	3.67544	3.71553	3.6431	3.64858	4.0762	4.01213	3.73913	3.67544	3.29131	3.6017	3.41549	3.51854	3.48757	3.39278	3.8885	3.83626	3.44405	3.54267	3.53937	3.5097	3.69377	3.54102
AT1G05800_Solyc09g098460.1	0	0	0	0	0	0	0	0	0	0	0	0	0	0	0	0	0	0	0	0	0	0	0	0	0	0	0	0	0.047043	0	0	0.0285692	0	0	0	0	0	0	0	0	0	0	0	0	0	0	0
AT1G05805_Solyc09g098110.2	3.64473	3.75239	5.29462	6.5463	1.90208	3.96455	5.1056	7.01436	5.65009	2.79349	2.75729	2.08833	0	5.33187	2.17029	5.44563	5.51235	0	3.19381	2.75249	2.92502	1.99336	5.20282	3.01084	3.46249	2.82171	1.92979	2.39821	2.42767	5.81984	6.25352	4.37226	4.94626	2.9573	2.54432	2.68257	3.5025	2.58175	3.0852	5.12046	5.48371	4.09592	2.8046	3.15002	2.96717	2.95482	2.91902
AT1G05810_Solyc09g098170.2	2.48903	0	3.28989	0	4.61206	0	0	0	2.64406	3.19758	2.67	2.96978	0	1.86136	0	2.8314	0	0	0	0	0	0	0	0	6.70127	5.65592	5.3296	5.18256	5.13674	5.35477	5.11767	5.69525	5.59723	5.46118	5.01302	5.68239	5.59116	5.4095	5.27289	5.97415	5.53284	5.35344	5.24413	5.27501	5.69748	5.28602	5.1042
AT1G05820_Solyc12g098670.1	1.95555	0	0	2.36634	0	0	0	0	0	0	2.06874	0	0	0	0	0	0	0	0	0	1.69015	0	3.32856	0	5.64405	5.75132	5.32241	5.67047	5.61695	5.97114	5.7656	5.65239	5.61039	5.41244	5.52116	5.31699	5.55959	5.48037	5.58476	5.54205	5.56071	5.55377	5.45823	5.32805	5.40713	5.54463	5.66401
AT1G05830_Solyc09g098260.1	4.81591	1.81748	4.43061	3.61716	2.89153	3.71757	4.37954	3.61155	3.69727	4.30761	1.4925	3.14747	2.72845	4.27208	0	2.44304	2.76196	0	1.50072	3.52736	3.82887	3.47603	2.07101	4.31728	2.75417	2.68332	2.47595	3.92828	3.87244	3.969	3.83365	3.06005	2.88166	2.47681	2.774	2.51517	2.45505	2.3683	2.9994	2.82035	2.84532	2.6523	2.52857	2.55827	2.22548	2.92537	2.96901
AT1G05840_Solyc09g098340.2	6.21343	0	2.74217	2.42152	4.31599	2.56977	4.82338	2.32106	4.88461	0	0	4.31467	0	4.2223	0	5.16167	2.32506	5.47723	0	0	2.29711	0	2.19886	0	3.32097	3.76553	3.54679	3.57854	3.6093	4.55814	4.69007	3.44405	3.61667	3.73949	3.77996	3.51096	3.69525	3.60368	3.6013	3.666	3.76235	3.98003	3.72683	3.87545	3.53605	3.72574	3.66259
AT1G05850_Solyc12g098810.1	9.23118	9.41256	9.51798	9.65644	8.92899	8.08633	3.44598	7.44941	9.06864	9.20645	9.3495	8.16892	8.00765	9.23136	3.95629	8.80008	8.54435	6.97535	7.61858	8.31713	9.15227	8.96051	8.05782	9.00227	3.4285	4.07411	4.07239	2.73723	2.7703	1.93109	1.95346	1.99518	1.41684	3.97667	3.69042	3.63382	3.17739	3.93011	4.03768	1.76695	1.64155	3.00779	3.07268	2.39963	3.47335	3.62527	3.91711
AT1G05910_Solyc04g076180.2	0	1.83819	3.3013	2.06844	4.19553	2.96498	2.47867	4.78152	4.36903	2.29347	4.07607	2.48903	2.70173	3.21211	1.881	4.37978	0	1.79649	1.47683	1.97657	1.24566	2.32849	1.62306	1.57968	3.74739	3.94048	3.80357	4.35925	4.48415	4.49566	4.6527	4.16162	4.01911	3.68669	3.77926	3.45374	3.57168	3.67393	4.00809	4.16027	4.0048	3.86987	3.65459	3.71003	3.44272	3.96501	3.99126
AT1G05920_Solyc02g032270.1	0	0	0	0	0	0	0	0	0	0	0	0	0	0	0	0	0	0	0	0	0	0	0	0	0	0	0	0	0	0	0	0	0.0426443	0.0565835	0	0	0	0	0	0	0.0519521	0	0	0	0	0	0
AT1G05940_Solyc10g018600.1	4.85485	2.84116	4.60126	4.57077	4.56535	4.23326	5.85972	5.35929	3.02508	2.06056	4.94386	2.25328	2.87703	5.65458	2.68349	4.93952	2.69841	2.94251	2.93708	3.14619	2.6261	2.50124	3.05959	5.03314	4.99337	4.99925	4.8334	5.2202	4.93125	5.30836	5.16322	4.90833	4.99639	5.13682	5.19522	4.86757	4.7932	4.64328	4.91281	4.74631	4.75435	4.98823	5.0343	4.88947	4.86872	4.77312	4.89579
AT1G05950_Solyc03g121850.2	1.81493	3.45348	3.76578	0	2.88687	3.40973	0	0	2.3413	2.02245	2.68492	1.80773	2.55184	4.84253	2.64399	0	0	0	0	0	3.79125	0	0	1.9558	2.82782	3.41549	3.35614	3.66198	3.57908	3.99223	3.99443	3.18269	2.91456	3.01197	3.06062	3.09085	3.23777	3.31518	3.16296	3.69265	3.18375	3.53315	3.64616	3.85499	3.27997	3.31421	3.24894
AT1G05960_Solyc11g044480.1	5.23493	4.86375	2.36162	4.75472	5.15887	4.44595	4.1576	3.67567	5.37411	2.94884	4.03575	4.40846	2.76292	4.97951	2.57009	1.72939	5.11614	6.05644	2.62005	3.00239	4.36086	3.78312	4.52675	4.38226	4.83137	4.86542	5.03372	5.58744	5.60205	5.85614	5.74591	4.84415	4.95528	4.6745	5.00854	4.70192	4.84532	4.82799	4.97545	4.93609	5.01421	4.79181	4.91902	5.0691	4.62449	4.99564	5.1375
AT1G05970_Solyc10g079580.1	0	0	5.2277	0	0	0	0	0	0	2.75987	0	0	2.81194	2.38661	0	0	0	0	0	2.70621	0	0	0	0	4.34837	4.52168	4.98368	4.85293	4.82847	4.72094	4.55027	3.93734	4.13422	5.15029	5.04396	5.14513	5.03738	5.12777	4.51117	4.33985	4.40168	4.97728	5.17699	5.05181	4.95451	4.68145	4.45549
AT1G06010_Solyc04g056430.2	0	0	0	0	3.40442	2.73995	3.23574	0	2.88395	0	0	0	0	0	0	3.66785	3.20703	3.45368	0	0	3.17825	0	3.11734	0	2.81967	2.95233	3.87774	5.35426	5.32459	5.10759	5.2041	3.97177	4.08435	3.56925	3.20111	3.52189	3.42582	3.38865	3.2393	3.85898	3.8846	3.40008	3.26354	3.32337	3.59136	3.4285	2.90175
AT1G06040_Solyc06g073180.2	7.60995	9.2404	8.5815	8.28504	8.11322	7.33088	9.56054	9.55257	7.17906	2.43136	7.84014	7.29358	7.82715	9.08918	7.54962	9.3388	7.93598	0	7.79173	8.09199	8.59356	8.61294	8.62889	9.25029	6.62941	7.23026	8.19607	6.28884	6.18832	7.82698	7.92459	3.90913	2.78031	7.94291	7.74385	7.61262	7.35406	7.82056	7.61412	4.78433	2.91329	7.88943	7.93736	7.65461	7.21117	7.60543	7.54378
AT1G06050_Solyc06g053360.2	0	0	2.2909	0	0	2.08961	2.69186	0	0	2.81795	0	0	0	1.56362	0	0	0	0	0	2.34688	2.0385	2.07048	2.41736	2.31877	2.0852	2.0036	2.0072	1.95013	2.50062	2.045	2.16597	1.9222	1.90689	2.03914	2.06465	2.15489	2.20893	2.12983	1.99518	2.3599	2.15164	2.16457	2.25399	2.23164	2.16779	1.91966	1.7754
AT1G06060_Solyc04g080900.2	2.78227	2.8139	2.32043	5.78229	5.97349	4.36428	2.81871	2.66726	5.29054	3.00139	2.47673	2.28984	0	5.6172	2.3729	5.36973	3.32149	0	0	0	2.16113	2.65437	0	4.97925	2.52523	2.68557	2.64847	2.41989	2.09918	2.85424	2.66232	3.0835	2.98429	2.88622	2.84599	2.9222	2.64232	2.62527	2.6728	3.66183	3.36036	3.19535	3.03914	2.88622	2.88297	2.65459	2.73769
AT1G06070_Solyc06g053350.2	0	0	1.99085	2.33618	5.09754	3.53079	2.38486	2.2362	4.90846	0	2.5289	0	2.13546	1.47473	0	0	2.81639	2.82223	0	2.80932	4.38189	2.99373	2.15369	2.10756	3.54185	3.3599	3.24539	4.34897	4.36571	4.25556	4.18732	3.74918	3.82511	3.50208	3.53439	3.53024	3.48113	3.5008	3.60288	3.628	3.70929	3.68631	3.56925	3.65115	3.48371	3.53024	3.57531
AT1G06110_Solyc06g053340.2	2.02232	2.48319	5.30959	0	5.6047	4.29431	2.5362	3.04428	4.73261	0	4.81735	5.69354	0	5.44703	2.86212	2.45107	3.03541	2.48749	2.14508	2.67639	4.69351	5.05241	0	2.93419	3.62371	3.68182	3.67129	4.22838	4.20404	4.23003	4.28748	3.57046	3.71955	3.49995	3.67544	3.45812	3.54226	3.67393	3.6565	3.99005	3.851	3.77681	3.77575	3.91552	3.72973	3.70081	3.67129
AT1G06130_Solyc06g053310.2	2.15834	2.62298	3.31373	2.14562	5.19595	2.53243	0	2.52556	0	2.35053	4.6096	0	0	4.02637	3.1014	0	2.81503	2.77234	2.28234	3.46954	2.02348	2.53435	2.44164	0	5.33163	5.14132	4.98063	6.13213	5.9874	6.29124	6.08062	5.37446	5.52596	5.46129	5.39346	5.36854	5.32277	5.19311	5.17592	5.57208	5.58456	5.40984	5.29536	5.32193	5.25739	5.18679	5.16939
AT1G06150_Solyc09g066280.2	2.28841	3.87903	2.12685	4.11191	5.48661	4.34651	5.70323	5.20292	5.50233	4.67124	5.71804	5.67001	3.33307	6.07033	2.36391	5.91604	5.41854	2.13875	2.13352	2.18223	5.45642	5.02853	5.30999	4.21642	4.56905	4.73335	5.00075	5.79499	5.75409	4.33117	4.30053	5.03972	6.0048	5.44438	5.33462	5.23955	5.60071	5.30804	5.22522	5.15313	5.79502	5.25386	5.06795	5.43874	5.27389	5.53232	5.48575
AT1G06180_Solyc06g083900.2	0	0	0	3.23648	2.75852	2.38755	2.99783	0	0	2.68995	3.07999	0	0	4.37143	0	6.50937	2.3634	0	0	0	2.777	0	0	2.71312	0.698959	1.31615	1.21412	4.50291	5.83877	1.88383	1.45074	2.28885	1.7627	3.6373	3.56356	4.02355	2.41052	2.40418	4.12295	0.422233	1.07496	1.08859	1.42044	1.47508	2.1964	2.51517	3.82375
AT1G06190_Solyc09g025260.2	5.92477	2.53335	4.88324	5.76078	4.025	4.15533	6.44772	2.55995	6.0112	3.2601	2.85672	2.18456	2.81998	4.43964	2.75137	3.11564	3.34404	2.66181	2.80164	2.2432	4.54885	3.09129	2.4759	5.41985	2.13969	2.27997	2.62683	3.22907	3.22587	2.91764	3.2638	3.93294	3.38911	2.47854	2.18798	2.54761	2.65764	2.36457	2.40962	3.7221	3.75096	2.75773	2.44007	2.73408	2.78171	2.59455	2.32
AT1G06200_Solyc09g025250.2	6.51117	3.37964	6.53734	2.40322	5.23865	6.06217	5.76035	2.78798	5.82206	2.63256	5.90738	5.2395	3.46517	5.79597	0	2.75757	2.30686	2.89056	3.03125	3.08179	3.05071	6.22363	3.15399	2.56334	4.9782	4.71021	4.76146	5.8913	5.74223	5.71182	5.65427	5.61824	5.66363	5.43374	5.00585	5.16256	4.98974	4.96116	5.06307	5.37272	5.46009	5.23981	4.91025	4.99759	5.37156	4.8034	4.77628
AT1G06210_Solyc09g025240.2	0	2.52723	6.16648	5.78821	3.77509	2.94645	5.53068	0	2.88699	4.98318	0	2.05771	3.10144	5.44149	5.14377	0	2.71845	2.67609	2.18828	0	4.29405	0	4.65391	2.69221	4.86443	5.22908	5.23955	5.76729	5.75072	5.8526	5.93484	4.99352	4.92979	5.3875	5.33056	5.32505	5.39826	5.39723	5.39552	5.23981	5.01941	5.29731	5.09325	5.1224	5.43618	5.13491	5.32133
AT1G06220_Solyc07g007210.2	2.95502	0	4.5933	2.37195	5.36051	4.89905	2.58612	2.72348	4.93608	3.2501	4.41068	4.21731	2.17074	4.8216	2.26111	3.12243	2.43055	0	4.69033	2.56024	5.3769	4.34207	4.33893	5.49866	4.79615	4.9168	4.91982	5.77453	5.98993	5.90843	5.84366	5.14988	5.06422	4.72992	4.749	4.72756	4.82596	4.88866	5.17632	5.18613	5.09522	5.03489	4.74757	4.93891	4.72101	5.11284	5.14527
AT1G06230_Solyc12g014170.1	4.66358	1.97567	4.87979	5.00809	4.93999	3.91942	2.027	1.88234	4.46806	2.97265	4.44573	3.90799	4.82823	5.21209	2.80715	1.94467	2.75135	4.86067	2.11463	4.30555	2.81713	2.73257	4.87917	4.81942	3.47854	3.97116	3.95884	4.57703	4.87532	4.88403	4.93098	3.61039	3.45593	3.34104	3.67092	3.57733	3.61667	3.76942	3.66145	3.82035	3.47465	3.37851	3.47983	3.79112	3.59256	3.80804	3.72174
AT1G06240_Solyc10g008060.2	2.51998	5.05433	4.98652	2.02898	2.35281	0	2.55607	2.89315	0	0	0	2.51237	0	4.45673	2.1158	0	1.9352	0	0	2.21334	0	1.93969	0	2.66782	2.56478	2.66069	2.29474	2.52848	2.42478	2.18963	2.23633	2.46554	2.42313	2.34293	2.50843	2.27898	2.40418	2.47075	2.58175	2.38681	2.4285	2.26804	2.35614	2.30354	2.45242	2.4957	2.39048
AT1G06270_Solyc01g088490.2	0	0	0	0	2.32373	0	0	0	2.19579	4.94126	2.22116	0	0	1.63406	0	0	0	0	0	0	1.91115	0	0	0	0.659925	0.847997	1.05658	2.06486	1.90927	1.44826	1.43464	1.63227	1.38773	1.0024	0.739848	1.26103	1.40599	1.11548	1.50758	1.61353	1.6477	0.936088	0.681074	1.1088	1.14187	1.09085	1.36923
AT1G06290_Solyc10g008110.2	2.94417	2.97594	4.30198	4.75518	5.87793	5.5227	2.86113	2.22935	1.85623	5.49312	4.454	2.44866	1.96475	5.51814	1.78179	5.69253	5.67711	5.4352	2.29979	4.67691	2.0406	1.61225	1.98271	3.78651	5.1596	5.10657	5.33521	5.64694	5.59535	6.33376	6.27329	5.41143	5.78276	5.33485	5.67647	5.4192	5.74631	5.36153	5.53284	6.07182	5.95853	6.19147	6.05057	6.06803	5.39598	5.56102	5.62039
AT1G06320_Solyc12g010850.1	0	0	0	0	0	0	0	0	0	0	0	0	0	0	0	0	0	0	0	0	0	0	0	0	1.67657	1.5509	1.56884	2.16674	1.90841	1.09467	0.664301	1.93105	1.98671	1.69004	1.79077	1.82646	1.59614	1.95233	1.7852	1.26504	1.54761	1.75702	1.69896	1.4991	2.0024	1.61039	1.76695
AT1G06330_Solyc07g055010.2	0	0	0	0	0	0	0	0	0	0	0	0	0	2.49425	0	0	0	0	0	0	0	0	0	0	0.163499	0.298658	0.238787	0.168964	0.944149	0	0	0.0332762	0.0749621	0.0379679	0.0840643	0.146221	0.172061	0.0332762	0.275007	0	0	0	0.0885939	0	0.0749621	0.0332762	0.15056
AT1G06340_Solyc06g072450.1	0	0	0	0	0	0	0	0	0	0	0	0	0	0	0	0	0	0	0	0	0	0	0	0	0	0	0	0	0	0	0	0.0191088	0	0	0	0	0.0379679	0	0	0.0285692	0.0703893	0	0	0	0	0	0
AT1G06400_Solyc07g055290.2	3.37575	2.86531	7.18836	6.17842	7.16105	6.42127	3.90943	3.43162	0	2.61178	6.8515	2.87471	3.15455	6.44074	0	6.35102	3.2633	5.88527	2.52125	3.06075	7.20988	6.30927	3.42227	6.4467	5.33771	5.29487	5.38244	5.82992	5.59475	5.73993	5.65155	4.79597	4.91823	5.51822	5.44901	5.62868	5.6013	5.49761	5.4591	4.84917	4.8003	5.30134	5.38819	5.19574	5.61667	5.27339	5.37353
AT1G06410_Solyc07g055300.2	6.31337	5.38548	6.06809	6.00623	5.87	5.32564	6.78852	5.99272	6.02826	2.8159	5.91811	5.29141	5.85616	6.10225	4.731	4.9897	3.63011	5.2882	5.92206	5.71902	5.8686	5.57921	5.61243	6.20651	4.57813	4.71882	4.59156	4.89371	5.05272	5.44086	5.42409	4.42358	4.26828	4.21542	4.5373	4.25626	4.18639	4.24565	4.45615	4.48757	4.18507	4.35215	4.48543	4.43896	4.2854	4.4688	4.49527
AT1G06440_Solyc02g081530.1	0	0	0	0	0	0	0	0	2.02539	2.18116	0	0	0	0	0	0	1.86495	0	0	0	0	0	0	0	1.85864	1.88232	1.88101	2.58774	2.81957	2.57951	2.74517	2.12433	2.0048	2.08179	2.27798	2.03914	2.14187	1.96101	2.42223	2.07496	2.16886	2.04614	2.15489	1.90561	1.84666	2.24184	2.41954
AT1G06460_Solyc07g055720.2	5.12867	6.19801	7.95553	7.54148	4.55375	2.07287	7.12301	6.48717	7.41625	2.91963	0	2.69334	6.29532	6.69201	2.29305	2.55614	7.33101	3.32646	2.82818	3.77257	6.63653	5.65819	6.22986	6.5759	0.690045	2.66448	2.23573	1.3747	0.613176	1.15551	1.29869	3.75667	2.90817	0.512648	0.684071	0.698959	1.41684	1.61039	1.38589	4.16725	2.93609	0.565597	0.759866	1.22033	1.58496	1.35614	1.82375
AT1G06470_Solyc07g055700.2	1.89998	0	2.95032	1.88755	4.39885	5.74358	0	4.68855	2.52792	2.10925	2.46001	0	2.15968	2.50053	2.44954	5.0414	2.87606	0	2.49925	2.54898	2.1938	4.79935	2.62984	4.65232	5.04235	5.64443	5.22432	4.40197	4.56702	4.64792	4.56896	5.2301	5.00929	4.86311	5.16001	4.77575	4.65172	4.92805	5.23036	4.71003	4.68631	4.58236	4.49506	4.40667	4.73064	5.28306	5.35943
AT1G06500_Solyc12g011190.1	0	0	2.94983	3.23158	2.72368	0	0	0	0	0	0	0	0	2.76543	3.16399	3.19485	0	3.40696	3.05411	0	2.78618	0	0	4.06529	3.14731	3.19061	3.12543	3.5866	3.60274	3.78779	3.62754	3.3978	3.34151	3.22188	3.14187	3.38819	3.3084	3.24336	3.15218	3.78415	3.57006	3.30889	3.22445	3.2918	3.43962	3.17685	3.30986
AT1G06510_Solyc10g007730.2	2.27344	0	2.39155	3.18345	0	0	3.28672	0	2.3295	2.97682	2.38928	2.26593	0	3.97329	0	2.61269	6.16437	2.74508	0	0	0	2.16966	0	3.28889	2.4069	2.45943	2.38221	2.43222	2.53321	2.39217	2.26738	2.18692	2.2918	2.09311	2.41954	2.29866	2.37109	2.69451	2.34483	2.39872	2.23471	2.1964	2.50843	2.41504	2.62293	2.62293	2.37388
AT1G06520_Solyc07g056320.2	0	0	0	0	0	1.75602	6.90145	6.01833	0	0	2.01043	0	0	3.39699	0	0	0	2.29587	2.43352	2.76785	2.12932	2.20437	2.07467	1.9784	3.41549	3.1375	3.49228	3.04136	3.19218	2.86914	2.53873	3.06523	2.5008	2.69822	2.88753	3.01138	2.77048	2.54597	2.87644	2.89918	2.10769	2.34388	2.8046	2.81079	2.69228	3.3011	2.88492
AT1G06550_Solyc12g011160.1	2.7861	5.01669	4.66653	2.77299	6.73433	7.10329	5.44585	0	4.73207	6.94379	5.10389	6.18792	3.9188	6.91582	3.56212	3.4962	3.2761	0	0	5.61996	5.66137	6.52531	3.07657	3.29877	5.29364	5.80038	5.8028	6.26008	6.43422	6.04447	6.45838	6.19804	5.96494	5.89546	5.81737	5.70423	5.51833	5.70727	5.6402	5.77961	5.48048	5.20359	5.04454	5.17419	5.45407	5.77382	5.80366
AT1G06560_Solyc07g045070.2	0	5.09097	0	0	4.71137	3.89753	0	0	3.85291	0	1.99843	0	0	4.0264	0	2.15418	1.72155	0	0	1.99383	1.69514	0	0	2.44244	3.14622	3.47379	3.33628	4.24566	4.30863	4.02994	4.32061	3.54556	3.4957	3.21412	2.99277	3.14459	3.35614	3.66183	3.42313	3.56234	3.70155	3.40554	3.04789	3.38865	3.30208	3.55131	3.3762
AT1G06570_Solyc07g045050.2	6.85982	2.53845	5.15886	4.93712	5.13606	4.78289	8.53976	7.86706	2.0842	0	2.14302	4.93612	0	4.43377	3.07148	4.82154	7.83087	7.97466	6.98916	6.23813	6.61037	5.42944	2.27059	5.20415	3.16779	3.47768	3.64693	3.78831	3.83836	3.93014	3.72566	3.25197	3.15381	3.47249	3.7859	3.34009	2.99518	3.39735	3.4991	3.2967	3.37573	3.43874	3.86823	3.46945	3.26554	3.47032	3.39872
AT1G06590_Solyc08g067190.2	1.52341	0	1.63256	1.51165	3.16061	2.83711	0	2.50935	3.24051	1.72299	2.09181	2.38351	0	3.77855	2.33058	4.24598	1.42455	0	0	1.68504	1.39953	3.73377	2.50021	1.65865	1.70782	1.90561	1.8101	1.98036	2.18378	1.425	1.86841	1.73263	1.8101	1.60407	1.65535	1.56071	1.72973	1.75417	1.852	1.3599	1.7556	1.67807	1.63382	1.61824	1.48886	2.05311	2.03328
AT1G06620_Solyc09g010000.2	0	0	0	0	0	0	0	0	4.55779	0	0	0	2.4398	0	0	0	2.06719	0	0	0	0	2.07173	0	0	0.91584	1.29278	0.32577	4.07634	3.20736	5.99267	6.06999	4.09114	3.77329	2.57208	1.82375	2.18481	2.53024	1.55745	1.51602	5.25311	4.3898	3.80495	3.20893	3.47681	2.31131	1.90817	1.98063
AT1G06660_Solyc07g045010.2	0	0	0	0	0	2.6342	0	0	0	0	2.13582	2.42875	2.22159	3.36533	0	0	0	0	0	0	1.82815	0	0	0	3.00959	2.98853	2.74703	5.16133	5.22915	3.34784	3.50968	2.84933	3.14731	3.83592	3.59016	3.97055	3.87644	3.41323	4.11159	1.38773	2.50589	3.09311	3.32385	3.28293	3.18692	3.63149	4.12708
AT1G06680_Solyc07g044860.2	11.2908	10.5333	11.2652	11.3649	8.81972	7.3844	11.838	11.6366	9.24677	7.55513	9.99251	9.38505	8.87246	10.5171	9.13122	9.97031	10.5264	9.58805	9.68115	10.3039	10.5799	10.9148	10.1421	10.0859	9.7338	9.48426	9.11679	7.24055	6.70923	8.96709	8.48179	8.13506	8.06143	9.337	9.59692	9.61184	9.60985	9.55772	9.1599	8.22717	8.38695	9.80588	10.1485	9.80368	9.62526	9.5153	9.43255
AT1G06690_Solyc07g043570.2	3.08683	5.20795	6.71831	2.58373	5.10937	0	7.56738	7.89096	2.17168	2.32911	5.00794	2.58913	0	4.71401	6.22202	2.54751	2.7713	5.80471	6.90627	6.30788	5.51965	5.44941	4.75793	5.58296	5.28528	5.07881	5.9156	4.72975	4.172	4.6425	4.1649	4.11908	4.40031	4.95	5.83677	5.28466	4.67073	4.87823	4.87758	3.96871	4.13066	5.50016	5.89207	4.92061	4.97438	4.98474	5.06149
AT1G06710_Solyc02g081250.1	1.4586	0	1.47951	1.84692	2.02074	2.71041	0	0	1.50959	0	1.62273	0	0	0	0	0	0	0	0	0	2.04929	1.36519	1.72134	0	2.66978	2.84532	1.83996	2.02875	2.52418	1.93076	2.03145	2.81489	3.11603	2.59296	2.29278	1.98307	2.12653	2.3627	2.29474	2.19325	2.79978	1.9684	1.82239	1.75702	2.09085	2.38589	2.33819
AT1G06720_Solyc01g097640.2	3.92245	3.73612	3.67882	3.20168	4.59074	3.68775	4.15256	1.75303	5.16652	5.04249	2.44958	1.40716	2.39962	3.17408	1.93418	1.81443	2.37892	0	0	2.6648	3.44705	3.06253	2.41815	3.91759	3.09986	3.36691	3.43563	4.10157	4.42121	3.83852	4.38094	4.3552	4.11047	3.14622	2.92916	3.01316	3.11936	3.33056	3.61589	4.27227	4.10797	3.00779	2.555	3.1188	3.23522	3.55745	3.55459
AT1G06730_Solyc09g066130.2	4.37294	3.07453	3.83103	2.30605	4.58033	0	0	2.85953	0	0	1.95929	1.84008	0	3.5972	2.67828	0	1.74316	2.93726	1.96807	2.01612	2.13972	0	2.12392	3.04689	3.51391	3.51223	3.50674	4.20432	4.13207	4.60819	4.33026	3.69042	3.73733	3.59375	3.55336	3.56397	3.44714	3.61392	3.491	3.97575	3.99307	3.88688	3.76199	3.61941	3.58376	3.50377	3.54638
AT1G06780_Solyc12g010200.1	0	0	2.2761	2.52192	3.96272	4.09474	2.17245	2.30705	1.83785	2.75237	3.85168	0	2.51929	4.0123	1.75499	2.11155	2.62622	0	2.37786	0	4.19196	4.55805	0	2.01321	0.903038	2.52105	3.45505	3.38429	3.12862	1.5921	1.95685	0.77961	0.701919	1.22856	1.70782	2.1177	2.35896	2.774	3.2859	0.736966	0.77961	0.869213	0.751321	1.03797	1.71076	2.39598	3.11548
AT1G06790_Solyc07g006250.2	2.475	3.48932	2.49829	0	5.06872	5.24204	0	0	0	0	5.73788	2.46741	0	3.89669	0	2.81719	6.29008	0	0	2.7372	4.71611	5.97892	0	3.113	3.38911	3.48671	3.76907	3.96748	4.01783	3.75482	3.79325	3.4019	3.55254	3.76377	3.67469	3.80873	3.59932	3.65497	3.63846	3.72319	3.62994	4.02768	4.06781	4.09424	3.93168	3.69822	3.5244
AT1G06820_Solyc10g081650.1	1.83571	2.7748	1.94975	5.30713	4.2681	4.3831	0	5.32928	5.10689	2.52214	2.42289	0	0	5.07608	0	0	1.73171	0	1.95632	2.00431	4.9376	2.20283	0	4.52206	4.21568	4.51433	4.68014	4.44031	4.24382	5.39353	5.13027	4.13696	4.32745	4.07268	4.72247	4.37226	4.19325	4.27277	4.21697	4.92932	4.80564	4.75471	5.02872	4.95559	4.35309	4.40372	4.54946
AT1G06840_Solyc09g055180.2	1.49441	0	1.51548	1.48271	4.49728	3.22369	0	0	2.09738	2.6393	1.60089	2.35167	2.69117	4.07354	2.02109	2.562	2.31349	5.45139	0	2.39752	4.33057	4.90197	3.94792	3.80473	2.27501	3.14023	2.45856	2.68692	2.28023	4.08367	4.16836	4.0534	3.81455	1.92853	2.08293	2.006	1.91456	2.15704	2.16886	4.14241	3.67957	2.34483	2.51433	2.65459	2.31131	2.24995	2.63691
AT1G06870_Solyc04g079550.2	4.61121	2.42271	2.46286	1.95121	4.04443	4.45953	0	0	2.01848	3.30624	2.84193	1.95639	2.70814	2.92755	0	2.29645	2.61309	0	2.08586	2.13439	2.25911	2.61778	4.93085	5.26636	6.67746	6.38572	6.0808	6.24422	6.25119	6.38689	6.60407	7.11797	7.24501	6.58346	6.33872	6.23911	6.34068	6.07632	6.29597	6.87197	7.21962	6.34145	6.07895	6.25349	6.15036	6.16845	6.24717
AT1G06890_Solyc06g082500.2	2.60931	2.59227	5.56923	2.54392	6.22338	6.65362	2.52713	2.66419	6.60935	6.84506	6.58161	3.02676	3.77361	6.483	2.89296	6.00263	3.14631	7.10587	2.63316	2.76469	0	4.50792	5.47895	5.90383	4.0406	3.53647	3.4069	3.54971	3.48862	3.03369	3.09777	3.70155	3.49313	3.6092	3.5269	3.42044	3.42761	3.47552	3.7866	2.85599	3.14459	3.23726	3.05889	3.10154	3.4019	3.628	3.76765
AT1G06900_Solyc02g043860.2	4.97586	4.59104	2.30298	1.8978	4.48891	2.23765	4.24785	2.43862	2.93302	5.06129	2.50076	4.0199	1.70493	3.67873	1.52829	4.10851	2.42993	1.89812	2.50987	1.61935	4.88721	2.43458	1.68511	2.33086	4.56783	4.53481	4.5507	4.88636	5.24766	5.25408	5.30982	5.03811	4.97177	4.63207	4.6837	4.32649	4.36177	4.30791	4.49399	5.04002	4.91456	4.90191	4.53647	4.62234	4.17286	4.63749	4.57713
AT1G06950_Solyc09g031780.2	5.58958	5.11059	5.23838	5.30909	5.6393	5.80014	6.23244	6.84445	6.08442	6.0261	4.88238	5.3002	5.49581	5.99595	2.63835	4.78923	3.3968	6.10256	5.24648	5.91711	5.36837	2.10374	4.39852	4.05749	5.02059	4.94486	5.13107	5.48095	5.6845	5.957	5.88854	5.31711	5.17978	4.65573	4.89869	4.71827	4.64328	4.83491	5.05166	5.21114	5.25058	5.04716	4.90481	5.02207	4.73263	5.18626	5.21257
AT1G06970_Solyc06g082230.2	0	0	0	0	0	0	0	0	0	0	0	0	0	0	0	0	0	0	0	0	0	0	0	0	0.318076	0.106572	0.154886	2.39108	2.4588	0.948865	0.943988	0.481988	0.422233	0.594549	0.529405	0.690045	0.975752	0.662965	0.931053	0.505891	0.411426	0.505891	0.641546	0.532733	0.385891	0.411426	0.522725
AT1G07010_Solyc06g082280.2	2.51577	6.51839	7.02378	6.71553	6.08194	0	3.21029	7.09774	2.57282	0	4.36446	5.45625	7.06767	6.19271	2.87847	6.10187	2.69017	2.50266	2.64212	3.34318	5.19887	6.77181	2.31808	5.70721	3.22342	3.42178	3.55213	3.2016	3.01692	3.28622	3.1707	3.06867	3.08293	3.23573	3.31856	3.42582	3.46728	3.66903	3.4489	2.81284	2.88101	3.19167	3.18375	3.255	3.54391	3.40463	3.48886
AT1G07020_Solyc03g098130.2	3.46608	0	0	0	5.93182	5.77912	0	0	2.91826	0	2.87999	2.75413	0	2.89044	0	0	2.65087	3.38808	0	2.93959	0	3.14642	0	3.40443	4.79372	4.81899	4.6641	5.21812	5.12488	5.33631	5.24896	4.64116	4.70229	4.61196	4.56031	4.75702	4.86476	4.81523	4.60782	4.54864	4.79147	4.36036	4.48199	4.59116	4.84766	4.66808	4.73444
AT1G07040_Solyc05g007060.2	0	0	2.95618	5.31591	4.80667	4.65718	6.10719	2.81697	0	2.17929	2.08206	5.09505	0	4.86905	0	4.69748	2.97912	3.56078	6.51169	2.62067	4.57164	2.62301	4.45739	5.08304	4.29597	4.23394	4.94751	4.83825	4.49722	6.58659	6.05495	4.57127	4.50186	4.57228	4.64635	4.73354	4.19587	4.07696	3.78834	5.98071	5.12032	5.33139	5.35309	5.52523	4.39346	4.11991	4.14893
AT1G07060_Solyc06g082320.2	0	0	0	0	0	0	0	0	0	0	0	0	0	0	0	0	0	0	0	0	0	0	0	0	0.341037	0.495695	0.545968	1.16611	0.716908	0.460424	0.545643	0.450661	0.329602	0.495695	0.464668	0.522725	0.610385	0.650765	0.475085	0.440066	0.41864	0.41864	0.367371	0.422233	0.659925	0.519374	0.34861
AT1G07080_Solyc06g007340.2	5.90975	0	6.14319	5.82575	6.67473	5.95387	6.84453	2.59182	3.05095	3.57864	6.49429	5.8248	2.97751	7.02973	2.29849	2.56166	6.55654	6.02431	3.32662	6.53012	6.52023	6.65446	6.44636	6.45654	5.90969	6.67506	7.32568	5.95419	5.99694	5.70451	5.78473	5.22136	5.12667	6.42789	6.58195	6.44178	6.06077	6.69079	6.19213	4.67506	4.86063	5.76199	6.02303	5.68154	6.28891	6.47546	6.17179
AT1G07090_Solyc06g082210.1	0	0	2.56217	2.4301	2.761	2.84384	0	0	5.586	2.6597	0	0	2.71161	5.44187	0	2.88102	2.33359	0	2.569	0	2.74666	2.33821	0	3.0804	3.3011	4.02975	3.39003	3.68889	3.70814	3.65517	3.86128	3.39232	3.52982	3.97055	3.63072	4.02473	4.29964	3.74272	4.15489	2.8784	3.76589	3.46815	3.38036	3.50292	3.85167	3.70782	3.71223
AT1G07110_Solyc06g082150.2	5.50679	3.04292	5.67927	5.63321	2.17202	5.06348	7.43886	7.13353	4.38833	4.83422	4.2844	2.56288	2.35426	4.93244	2.80429	5.72021	6.56804	7.63307	6.56217	3.23918	5.70073	5.55528	5.96566	4.56104	2.89789	3.14568	3.25902	3.15227	3.27026	4.53759	4.24645	2.8679	3.30451	3.02857	3.43785	3.07667	2.98671	3.02207	3.0612	3.68107	3.7866	3.71113	3.98823	3.82035	3.03269	3.22959	3.26354
AT1G07140_Solyc06g082120.2	6.83272	3.09503	6.58959	3.33894	7.84656	7.18893	6.24349	3.44117	7.35488	6.80635	7.42081	7.2299	3.91728	6.65567	5.97025	3.01324	3.60503	7.03191	3.19147	3.24217	6.64267	6.38436	4.71175	6.81035	6.72333	6.09824	6.06091	7.12784	7.0259	6.83997	6.69576	7.30089	7.21746	6.75551	6.16377	6.35373	6.12591	6.04912	6.11846	6.96928	6.91839	6.37539	6.08201	6.13388	6.23585	6.21199	5.973
AT1G07170_Solyc12g010340.1	0	0	3.03516	3.49262	6.80548	0	0	3.38943	0	6.66329	3.56814	0	0	2.57491	0	3.23882	2.89976	7.01337	0	0	0	0	3.30331	0	5.23955	5.11131	5.36795	5.57808	5.6187	4.82248	5.3691	5.54617	5.5737	5.96023	5.62605	5.92109	5.93915	5.88224	5.57036	5.75248	5.79969	5.76129	5.54112	5.54936	5.85732	5.53013	5.22317
AT1G07200_Solyc09g055230.2	3.54214	5.16112	1.93564	4.14569	5.578	4.63685	4.89818	5.3004	0	5.03697	4.49313	1.8885	2.56006	5.23456	2.24542	2.15042	2.65011	4.85682	2.9046	2.90122	1.72314	2.64925	0	4.85009	4.36434	4.45856	4.53626	4.75155	4.82142	5.38665	5.09096	4.2755	4.61549	4.03416	4.58576	4.30791	4.40304	4.38957	4.25449	4.65631	4.68538	4.56417	4.82171	4.87069	4.29254	4.57329	4.51307
AT1G07210_Solyc10g084700.1	0	0	5.1024	2.22493	6.77421	2.63497	2.7577	0	5.65611	2.88404	6.31906	5.36293	0	5.49521	2.79825	2.57636	3.10082	2.85401	2.84859	2.89892	2.58221	2.61524	0	4.85874	4.32385	4.49591	4.3755	5.47805	5.32944	4.99559	5.23942	4.69079	4.73859	4.44184	4.10629	4.46183	4.43474	4.36177	4.41481	4.43363	4.70081	4.20737	4.04731	4.37921	4.59773	4.45176	4.27451
AT1G07220_Solyc06g076980.2	1.92832	2.3861	1.95073	2.39007	3.50661	4.38437	2.43889	2.94535	2.07795	2.90536	6.16699	1.92102	2.18867	3.94948	2.47895	5.09837	2.29377	4.92447	5.44252	0	0	4.85802	2.20696	2.64238	0	0.0143553	0	0	0	0	0	0	0	0	0	0	0	0	0	0	0	0	0	0.00480099	0	0	0
AT1G07230_Solyc09g020190.2	4.77225	5.54961	4.99095	4.48881	5.12107	0	0	4.5076	2.62208	0	4.38653	4.01796	5.9363	4.90044	0	5.62646	4.45806	5.45904	2.40792	2.74191	3.78693	4.81883	4.61789	5.51945	3.11214	3.73227	3.89174	3.30805	3.13329	3.90303	3.30857	3.38911	3.63614	3.44714	3.8046	3.72719	4.0069	4.01792	3.72137	3.88622	3.86427	3.68295	3.85499	3.98094	3.89207	3.80564	3.72319
AT1G07240_Solyc07g043050.1	2.68908	2.92397	4.47403	4.73277	5.49728	5.34578	0	2.29199	2.46168	2.62153	4.62714	4.74298	3.32361	4.86233	2.00396	2.35637	5.45201	2.53632	2.05224	4.66001	4.50689	5.34702	4.37919	5.19697	4.02916	4.21023	4.05832	4.0746	3.91898	4.67384	4.55953	4.65821	4.47379	3.7673	4.35638	4.28096	4.62449	4.14432	3.54019	4.79891	4.5375	4.46423	4.97484	4.86311	4.58596	4.20242	3.84833
AT1G07270_Solyc06g076860.2	0	0	0	0	0	0	0	0	0	0	0	0	0	0	0	0	0	0	0	0	0	0	0	0	1.82917	1.18269	1.12653	3.08942	3.009	1.84079	1.64593	2.60802	2.80254	2.05774	1.94486	1.8101	1.79355	1.26303	2.0681	1.59614	2.26404	1.58976	1.48199	1.43118	1.30646	1.62761	1.99277
AT1G07290_Solyc06g076830.1	0	0	0	0	2.0712	0	0	0	0	0	0	0	0	0	0	0	0	0	0	0	0	0	0	0	0.759866	0.610385	0.519374	2.63034	2.84212	0.719003	0.44718	0.903038	0.931053	0.765535	0.578536	1.02857	1.01911	1.02857	1.0658	0.568843	0.559084	0.722466	0.578536	0.604071	0.529405	0.995183	0.549258
AT1G07310_Solyc09g082950.1	2.84534	3.57614	2.10299	6.10397	4.56134	1.997	2.59597	5.55067	4.84846	2.77745	2.67721	2.55219	0	2.40376	2.15472	3.28815	2.44974	0	2.97303	5.45907	2.4216	3.23068	2.36216	2.99471	5.40803	5.59713	5.55223	5.94361	5.76203	5.92143	5.766	5.43185	5.22677	5.55786	5.5177	5.56773	5.551	5.58366	5.51444	5.55469	5.42649	5.47832	5.41165	5.50473	5.55459	5.5157	5.3883
AT1G07320_Solyc07g061900.2	8.54224	7.84602	6.93508	6.40559	6.31634	2.70126	8.5481	8.87838	6.36958	3.72481	6.00789	2.19703	0	6.67561	5.75484	6.61487	7.81123	7.95691	7.33963	7.11226	6.37917	6.45044	6.24713	6.84913	5.5435	4.76765	4.74201	4.35275	4.1252	5.2959	4.71164	5.07952	5.11339	4.93782	4.82883	5.09944	5.05108	5.06623	4.9785	4.95047	5.29854	5.47962	5.52011	5.29229	5.09043	5.03048	5.05961
AT1G07350_Solyc06g076670.2	2.55748	2.58746	6.24339	5.03533	5.80645	5.76407	3.25252	6.02981	2.61432	2.28895	4.92842	2.48206	2.33998	5.00821	3.12519	2.5069	2.44742	0	2.20193	5.73259	5.56603	5.65102	5.16418	5.66405	5.60802	6.86386	7.46904	6.92925	7.31301	6.17002	5.33548	4.62332	3.02266	7.46121	7.28	7.20408	6.56015	7.38365	7.80038	4.21231	2.96532	6.67205	6.62112	6.38934	6.44609	6.98656	7.59323
AT1G07380_Solyc03g006140.2	0	0	0	3.83159	3.10133	2.10283	2.7055	0	1.77408	0	1.89173	0	0	4.23368	0	2.52452	2.07912	0	2.5937	0	1.59244	3.68551	5.18606	0	6.04999	5.88891	5.27873	6.09752	5.98662	6.68357	6.42373	6.42649	6.5814	6.01903	6.0489	5.71854	5.83979	5.72756	5.89627	6.67337	6.46576	6.38905	6.26704	6.27848	5.82943	5.80847	5.9256
AT1G07400_Solyc06g076570.1	0	3.09692	0	0	2.37536	0	0	0	0	0	2.69277	2.56768	0	2.14649	0	0	2.46516	0	0	0	5.31738	0	0	0	6.46554	7.61834	10.3116	4.72332	5.4361	2.87236	2.67832	6.55893	4.85864	8.42564	8.72734	8.92638	6.77321	8.48714	7.28457	5.17339	4.48629	5.69414	7.18762	5.81515	6.73313	8.12944	7.02728
AT1G07410_Solyc06g005810.2	0	0	0	0	0	0	0	0	0	0	0	0	0	0	0	0	0	0	0	0	2.95508	0	0	0	4.66922	3.79494	4.0018	4.91215	4.90219	4.6887	4.77491	5.89369	5.27674	4.61432	4.03885	4.34932	4.30329	3.85533	4.04323	5.39266	4.89724	4.07582	3.80632	3.71113	4.11047	3.94236	3.92283
AT1G07420_Solyc06g076410.2	3.23417	0	5.62847	6.38862	4.9211	5.82134	3.15063	5.9153	6.47911	5.86621	3.35351	0	3.50795	5.9648	0	2.69276	2.9176	0	3.36282	3.704	5.65247	6.67986	5.38892	2.4959	7.36259	6.56331	6.39169	6.18145	6.11824	6.34186	6.08851	5.99925	6.01078	6.76394	6.60328	6.73191	6.69344	6.66453	6.21451	6.03379	5.83752	6.83428	6.80693	6.54844	6.64602	6.47924	6.1375
AT1G07470_Solyc06g076390.2	0	0	2.05807	2.50066	4.47089	4.60482	3.32805	0	2.66883	2.24711	2.63084	4.95792	2.78294	3.80128	2.10962	3.1442	1.92912	2.98965	2.15832	2.69	2.37574	0	2.31644	0	5.337	5.499	5.63943	6.5455	6.44527	6.57465	6.43619	5.24324	5.59415	5.44272	5.54885	5.6018	5.70257	5.73976	5.62283	5.362	5.72228	5.53429	5.74272	5.94251	5.71544	5.66524	5.61863
AT1G07490_Solyc06g005610.1	0	0	2.92898	0	0	0	0	0	0	3.52387	0.0458763	0	0	2.16883	0	0	0	0	0	0	0.0818956	0	0	0	4.71168	2.66145	1.5737	2.64468	2.39989	0	0.565535	3.4974	2.68032	3.50292	4.03826	3.93168	4.54679	3.97453	3.48714	0.704872	1.63072	1.31808	1.05658	0.980635	2.97575	2.9542	2.62449
AT1G07500_Solyc06g076310.1	0	0	0	0	0	0	0	0	0	0	0	0	0	0	0	0	0	0	0	0	0	0	0	4.76856	0.861294	0.306457	4.06609	1.27838	1.93623	0	0	0.154886	0.172061	1.34293	1.37851	1.44007	0.693022	0.879706	1.26903	0.0565835	0.0703893	0.367371	0.892715	0.298658	0.829173	0.920928	1.09986
AT1G07510_Solyc09g010950.2	2.50135	2.48436	4.66426	3.13546	4.79148	4.85521	4.47811	4.95894	5.50003	2.23499	4.33707	0	2.28586	4.81171	0	4.33367	2.39158	4.16277	2.78481	2.67762	4.21214	3.823	0	4.42485	3.93734	4.1049	4.42447	4.95528	5.02046	4.90705	5.04722	4.11603	4.18903	4.0042	4.26878	4.03562	4.01346	3.97545	4.29523	4.15083	4.06379	4.04294	4.15785	4.05253	3.926	4.20659	4.25424
AT1G07530_Solyc06g076280.1	1.59737	0	2.45383	5.48145	3.7589	1.46291	4.5458	4.05651	4.32021	2.26887	1.70574	2.32778	1.84823	5.1581	2.13118	1.91759	2.70988	5.19063	2.66218	2.22883	1.47167	1.95483	4.64974	4.77354	2.49057	2.63382	2.65459	3.85592	3.94169	4.54276	4.53387	2.99759	2.96655	3.63072	3.20477	2.8646	3.14839	3.09311	3.32337	3.10769	3.3914	3.54473	3.20997	3.25046	2.81626	2.926	3.27749
AT1G07540_Solyc06g005590.2	0	0	0	0	0	0	0	0	0	0	0	0	0	0	0	0	0	0	0	0	0	0	0	0	4.64463	4.63285	4.09901	3.76224	3.58271	4.01187	4.03997	3.92283	3.84097	3.67167	4.09845	3.75809	4	4.0265	4.31566	3.50377	3.88882	3.73805	3.8366	3.95171	3.97514	4.37666	4.45483
AT1G07590_Solyc06g071900.2	6.51878	6.30818	6.77716	7.02829	6.28383	6.89192	7.39097	6.94676	6.11883	1.91952	6.94864	5.76481	6.95869	8.23318	7.68875	8.72726	2.75052	2.31599	3.38417	3.68282	6.41595	7.6915	7.84557	9.13054	2.86658	2.90881	2.94111	3.72989	3.87735	4.04763	3.82202	3.21775	3.38819	3.1964	3.17046	3.13422	3.12708	3.10769	3.0869	3.53564	3.53522	3.27202	3.26953	3.42268	3.0006	3.06005	3.08293
AT1G07615_Solyc04g058140.2	1.98926	0	2.10501	0	1.82847	1.90669	0	0	2.52263	0	0	1.98191	0	0	0	0	1.88342	0	0	0	0	1.88788	2.22998	2.13253	3.89563	4.23828	3.78973	4.49958	4.59046	4.96146	5.02946	4.17659	4.07239	4.25197	4.20451	4.24133	4.22188	4.18587	4.21878	4.21153	4.1021	4.36411	4.26404	4.41706	4.09789	4.20398	4.28811
AT1G07630_Solyc06g076100.2	0	2.17142	4.5166	2.65745	3.56141	2.38346	2.70682	2.24185	3.64364	1.92735	4.19632	1.7149	1.97699	4.08176	2.26313	2.04726	1.61964	2.31765	1.84101	2.34045	2.53167	1.62395	0	4.28622	3.80804	3.82545	3.93231	4.15646	4.14095	4.72284	4.72006	4.13038	3.90689	4.15083	3.93357	3.69933	3.82205	3.56356	3.66107	3.98459	4.0015	3.94611	3.49868	3.74452	3.82748	3.92853	3.84733
AT1G07645_Solyc06g075990.2	0	0	0	0	0	0	0	0	0	0	0	0	0	0	0	0	0	0	0	0	0	0	0	0	0	0	6.45845	6.87869	6.68133	0.42536	0	0	0.259021	1.56234	3.70413	3.41188	1.07952	1.58976	0.943609	0.0565835	0.0379679	0.111031	0.271027	0.0379679	0.572081	1.59136	1.90175
AT1G07650_Solyc07g055810.2	5.73656	5.50942	5.30482	4.45462	5.972	4.61755	4.80419	4.31945	6.07284	0	5.54147	5.25707	2.97995	5.37475	2.60806	5.16075	2.88414	5.53779	3.12394	2.8865	5.56723	5.56282	5.05897	5.34442	4.75756	5.38739	3.47768	3.79977	3.77467	5.14379	5.4991	4.96517	4.64116	4.5097	4.35943	4.35567	4.66789	4.36597	4.84666	4.65478	4.56803	4.60664	4.64808	4.70892	4.98444	4.69803	4.87431
AT1G07670_Solyc11g072880.1	2.15927	3.78301	4.45868	4.44775	5.40098	5.3126	0	0	5.29926	2.73042	5.16795	4.79234	3.11574	5.39075	1.50407	4.05294	2.40331	2.01105	2.87687	2.05407	5.03547	4.7674	2.16221	4.42045	6.01785	6.00353	5.78092	6.56016	6.88017	6.90527	6.82235	6.08123	5.96625	6.15482	6.0761	5.86303	5.88101	5.80761	6.21684	5.85831	5.73335	6.02901	5.98914	5.90729	5.78477	6.04512	6.17133
AT1G07700_Solyc04g078910.2	3.7843	7.34261	3.56955	3.27483	5.7105	4.87201	3.61499	6.80574	3.50554	0	2.42648	5.51127	2.57738	6.29454	2.87269	3.14105	5.95381	3.56508	6.5353	3.26213	3.30548	5.84816	5.64223	6.27185	4.64424	4.38635	4.60288	3.24225	2.81502	4.05097	3.85195	4.52	4.52293	4.74846	4.7281	4.58536	4.34648	4.35661	4.44626	4.62078	4.38151	5.25575	5.13285	4.76889	4.4991	4.38174	4.62994
AT1G07705_Solyc06g075590.2	0	2.22532	1.75006	2.1818	1.99924	3.98074	2.59477	2.08283	0	5.24911	5.4518	2.46789	1.98331	4.56616	2.5517	2.05362	2.56655	2.6644	2.96223	0	1.59967	2.09135	4.72427	3.82336	5.34849	5.39335	5.36048	5.90093	5.82287	6.05545	5.76755	5.35321	5.28959	5.29082	5.4701	5.38957	5.18837	5.36807	5.38888	5.19745	5.29389	5.39232	5.45461	5.42805	5.22908	5.49974	5.45779
AT1G07710_Solyc11g072960.1	0	0	0	1.97672	0	1.90669	0	0	0	0	0	0	0	1.5814	0	0	0	0	0	0	0	0	0	0	0	0.00958605	0.00958605	0	0.0396811	0	0	0.0332762	0	0.0519521	0	0	0.0285692	0	0	0.0191088	0.00958605	0	0	0.0143553	0.0143553	0	0.0143553
AT1G07720_Solyc11g072990.1	2.38887	0	4.44478	5.18562	6.85758	5.52348	4.73233	4.71901	2.06414	3.75023	2.99414	5.47203	3.30682	6.44953	5.79932	3.0169	2.56196	0	3.00339	3.54866	6.81089	6.88739	2.63547	5.17564	3.82917	4.13258	4.75328	3.21097	2.80958	4.75895	4.64158	4.06494	3.65382	3.52314	4.11187	3.59932	3.77083	3.68407	3.84264	4.7339	4.31687	4.52273	4.44471	4.27526	3.9187	4.65897	3.9985
AT1G07730_Solyc06g075630.2	0	0	2.37476	0	0.000276769	0	0	0	2.31277	0	0	0	0	0	0	0	1.46121	0	0	0	0	2.15311	0	0	1.70635	0.529405	0.341037	0.97546	0.893636	0.706214	0.0584306	1.45943	1.17206	1.37109	1.05658	1.38589	0.920928	1.11103	0.745596	0.975752	0.575312	0.754175	0.931053	0.793549	0.672048	0.672048	0.829173
AT1G07740_Solyc11g073230.1	0	0	5.66458e-05	0	1.89816	1.55165	0	0	3.81133e-05	0	0	0	0	0	0	0	1.85474	0	0	0	0	1.96872	0	0	1.50927	1.44361	2.45856	2.96291	2.84036	2.0017	2.11042	1.75987	1.88753	1.5244	1.31034	1.67957	1.5008	1.22856	1.23879	1.77821	1.63072	1.62916	1.19325	1.3914	1.34861	1.46467	1.38957
AT1G07745_Solyc11g073220.1	0	0	2.26699	0	0	2.15966	0	0	0	0	2.42284	2.2365	0	1.825	0	0	2.61695	0	0	0	0	0	0	0	2.01197	2.09311	2.25902	1.79848	1.7845	1.65225	1.64714	1.76553	1.9386	2.3505	2.21205	2.12543	2.17845	2.30256	2.16135	2.18375	1.97208	2.3084	2.29376	2.09198	2.28885	2.35802	2.26003
AT1G07750_Solyc11g073210.1	2.7911	0	2.12469	2.08926	4.80806	5.41878	2.50003	0	0	2.74405	2.98635	6.14805	3.13988	5.94354	6.35138	2.92553	1.99497	2.5694	2.22544	2.27446	4.368	6.06647	2.34466	3.22204	0.0473057	0.0143553	0.0473057	0.146492	0.240593	0	0.0739422	0.0143553	0.0332762	0	0.0143553	0.128733	0.282934	0	0	0.0332762	0.0795203	0.0426443	0.0703893	0.180572	0.119909	0.0885939	0.0612002
AT1G07780_Solyc06g051410.2	2.22169	3.17925	0	2.69196	5.02008	2.13749	0	0	5.1183	0	3.17548	0	2.48743	4.97353	3.1671	0	2.59433	2.83753	0	0	2.08618	0	0	2.36738	3.11381	2.97331	3.006	3.86827	3.64333	3.33503	3.53979	3.14187	2.72538	3.36877	3.06924	3.40145	3.01555	3.32481	2.78031	2.81762	2.8101	3.06523	2.86921	2.87119	3.0612	3.12102	2.87905
AT1G07790_Solyc05g055440.1	2.68345	3.70232	0	3.45089	4.99766	6.76617	0	0	3.52219	3.68579	6.15955	5.77755	3.94517	5.91393	2.76028	3.12475	3.06257	6.47043	3.30319	2.86084	3.03386	2.5775	0	6.25027	6.17579	6.07724	6.46597	8.62816	8.51962	7.80238	7.57138	7.52513	8.01437	7.81705	7.36504	7.64085	7.5808	6.86942	7.3688	7.35329	7.62239	6.95066	6.97778	6.89801	7.23071	6.73588	6.88509
AT1G07820_Solyc11g066160.1	3.84962	7.21866	2.98101	6.13446	7.84404	8.30428	4.26497	4.02437	6.92348	3.57502	7.30538	6.54395	9.10556	7.90716	8.87671	3.70225	7.68319	7.61653	7.68021	3.53342	7.16561	7.25723	4.10364	5.93968	3.98429	3.42895	4.01495	6.41532	6.37516	4.92261	4.45151	4.75738	5.32169	5.23381	4.87316	5.28071	5.24476	4.34743	4.68818	3.91552	4.84181	4.46902	4.78903	4.61275	4.63769	4.30134	4.18877
AT1G07830_Solyc03g114050.2	3.31536	0	5.70841	3.01331	6.62015	5.61583	0	0	6.06759	0	3.14544	5.48351	3.29942	6.14142	0	0	6.41694	6.17382	2.66375	0	2.39923	2.43198	0	6.61009	4.26729	4.38128	4.55908	5.5347	5.38896	5.1112	5.08236	4.68519	4.82324	4.52607	4.30767	4.57994	4.64289	4.79077	4.76854	4.66808	4.93562	4.48929	4.27202	4.60881	4.73733	4.58476	4.39849
AT1G07840_Solyc04g076560.2	2.15601	5.78077	4.45213	2.14329	5.47564	2.48924	2.67389	5.21578	5.7757	3.34898	5.09055	2.56578	2.90809	4.0217	2.71437	3.07829	2.52724	0	2.28	2.32918	4.47657	2.51039	4.83887	2.39231	4.15137	4.32841	4.37109	4.78898	4.6927	4.94892	4.89576	4.60486	4.66429	4.28959	4.21568	4.43274	4.50165	4.37272	4.32553	5.02739	4.95791	4.48586	4.42939	4.58796	4.57551	4.30864	4.32265
AT1G07850_Solyc11g072700.1	0	0	0	0	0	0	0	0	0	0	0	0	0	0	0	0	0	0	0	0	0	0	0	0	0.271027	0.15056	0.0885939	0.0470885	0.125307	0.0499806	0	0.0426443	0.133125	0.0565835	0.141869	0.193246	0.167786	0.214125	0.0931094	0.0426443	0.163499	0.102098	0.133125	0.234706	0.246915	0.146221	0.163499
AT1G07880_Solyc11g072630.1	0	0	0	0	2.99903	0	0	0	0	3.39053	4.68547	5.18951	2.9492	5.3361	2.271	3.11967	0	0	2.80565	6.3429	6.09824	2.0927	2.44009	2.34138	2.9855	2.95109	2.94361	4.53284	4.6227	4.05051	3.85436	3.59495	3.53937	3.98063	3.35661	3.63498	3.47422	3.11492	3.58135	4.63246	4.21231	3.80529	3.27798	3.53481	3.09142	3.36457	3.6997
AT1G07890_Solyc06g005150.2	7.70716	9.25061	10.2002	9.47621	10.3267	9.57238	10.0259	8.96409	10.0805	9.43537	10.5546	9.99545	9.30396	10.6585	8.7896	9.47677	9.4072	10.0233	9.82852	9.76351	10.0317	9.92248	9.82682	9.6762	7.46573	7.42509	6.95451	8.32538	8.19271	7.94595	8.01667	7.25588	7.25874	8.04923	7.67224	7.83055	7.29303	7.32388	7.38169	7.10734	7.1347	7.97428	8.01829	7.87244	7.7656	7.29422	7.22943
AT1G07900_Solyc11g072470.1	0	0	0	0	2.72558	0	0	0	0	0	3.04679	0	0	2.49269	0	0	0	0	0	3.10662	2.78809	0	0	0	2.926	2.81079	1.53107	1.83745	2.00169	5.11959	4.42271	1.95358	1.75702	2.22651	1.99759	2.47335	3.63537	3.67431	2.93105	2.79563	2.7977	2.49995	2.7034	2.854	3.40099	3.63807	3.22497
AT1G07910_Solyc11g072420.1	0	0	1.95053	0	3.32692	2.02642	2.22673	0	1.44108	2.04446	1.49509	2.23695	0	3.03316	1.45854	4.21694	2.28929	0	2.23349	0	2.15162	1.29891	3.26365	1.60667	3.54473	3.82375	3.69859	3.74775	3.8878	3.83866	3.90061	3.52774	3.34151	3.70266	3.71553	3.48156	3.42178	3.44714	3.82545	3.27352	3.19587	3.64	3.42626	3.34625	3.34199	3.73227	3.82001
AT1G07940_Solyc06g005060.2	6.40492	6.78032	6.65105	6.89064	8.19535	7.62871	6.92357	5.63906	8.478	8.28237	6.94076	6.59971	6.59166	6.8604	7.10336	6.93242	7.35331	6.70836	7.06151	3.52001	6.43846	7.00286	6.68411	6.98053	9.41385	9.17409	9.11121	9.94159	9.9515	10.0189	10.0547	9.26996	9.34724	9.13161	8.88366	9.02244	9.18301	9.21318	9.14764	9.20461	9.50458	9.3375	9.07792	9.35045	9.26123	9.28734	9.14034
AT1G07960_Solyc11g069690.1	3.02732	3.00985	3.34008	3.01412	5.68859	3.66077	0	0	6.55891	3.23909	6.84979	3.01959	2.80729	5.64362	3.10483	2.97718	2.91556	0	3.15579	0	5.68339	0	5.61195	5.46415	4.84181	4.63981	4.53377	4.70439	4.79265	4.353	4.7905	5.374	5.33342	5.03474	4.50123	4.79857	4.59892	4.47184	4.64463	5.32301	5.44062	4.64731	4.488	4.49057	4.87971	4.52461	4.52878
AT1G07970_Solyc11g069170.1	1.69262	0	0	1.68051	0	1.55591	2.19262	2.04586	4.05125	2.65415	2.27224	0	0	4.75468	0	0	2.62037	0	2.56347	2.33043	1.56483	1.59498	2.44053	4.50411	3.58135	3.66107	3.40463	3.87154	3.89908	3.38326	3.44288	3.81626	3.61314	3.68893	3.60644	3.55049	3.66524	3.59534	3.72101	3.81455	3.62761	3.69525	3.43162	3.55418	3.62059	3.65115	3.51812
AT1G07980_Solyc06g016750.2	3.0923	0	0	5.19733	4.42527	2.79473	0	2.93689	0	0	0	2.8091	0	4.21063	0	0	0	0	0	0	0	0	0	0	4.32769	4.32625	4.54576	4.94893	5.09436	5.13556	5.0136	4.49185	4.53398	4.23292	4.36294	4.4121	4.27774	4.42223	4.39529	4.44824	4.47508	4.36691	4.4991	4.41323	4.20867	4.52669	4.47897
AT1G07985_Solyc01g087180.2	2.65445	0	0	0	2.9417	2.99465	0	0	0	3.30963	0	3.56732	2.92501	4.24389	0	0	0	6.41164	2.78144	2.83168	0	0	0	0	0.0612002	1.44714	6.53988	5.48447	6.08086	0.532164	0	0.0565835	0.0332762	2.21101	3.83458	2.82714	0.356144	2.76836	2.29082	0	0	0.124328	1.39506	0.559084	0.481988	2.32865	2.5737
AT1G07990_Solyc11g069490.1	2.50445	2.53577	3.72785	4.45497	5.80661	4.94484	5.24728	1.91638	4.07883	2.51964	5.39258	0	3.26591	5.29732	5.05644	5.46052	2.55039	5.41417	1.68507	4.65617	4.68993	3.37733	5.08043	3.9617	5.06623	5.19456	5.18851	5.72068	5.7587	6.01506	6.01951	5.04352	5.20997	4.75417	5.03636	5.02296	4.96347	5.0955	5.18097	5.19469	5.29707	4.88753	4.95451	5.16336	4.94111	5.20594	5.14105
AT1G08010_Solyc11g069510.1	3.14077	5.87417	2.61901	2.86373	5.31669	0	2.63178	3.30697	5.09544	5.42132	5.18122	4.95835	2.71064	3.98818	3.00712	5.6639	2.48537	2.58288	0	6.64519	2.78975	5.63111	3.22116	4.94019	4.99413	4.66126	4.08661	4.52181	4.48039	5.06836	4.72283	4.88785	4.7221	4.38773	4.58175	4.6373	4.83845	4.75453	4.90801	4.93515	4.70727	4.67864	4.82171	4.72592	4.85133	4.7852	4.89466
AT1G08030_Solyc11g069520.1	2.36952	5.89326	2.01079	4.18851	2.17177	3.56969	0	0	0	0	4.55623	4.18733	2.15564	5.20189	1.96927	2.80617	1.79126	0	2.87968	0	1.7646	0	2.17389	4.16579	3.98429	3.92315	3.76695	4.52931	4.5512	4.41482	4.0755	4.33175	4.628	4.23138	4.35191	4.20163	4.0365	4.00988	4.12873	4.305	4.35238	3.93389	4.22677	4.12543	4.18824	4.09029	4.15597
AT1G08040_Solyc11g069550.1	2.53332	0	4.24804	2.46813	1.86158	5.89907	0	2.58803	2.87594	2.69495	5.37483	4.44938	2.31744	5.29385	5.12201	2.38944	2.70747	0	2.94621	2.22643	2.67903	4.83465	0	0	4.13696	4.16591	3.9542	4.53553	4.46004	4.09606	4.09502	4.06034	3.94017	3.77224	3.88915	3.90753	4.06953	4.21775	4.18375	3.93483	3.86888	3.73263	3.60684	3.74703	4.10852	4.05137	4.12736
AT1G08060_Solyc06g010200.2	3.90562	2.25302	3.11575	1.43459	3.73192	2.97699	1.83886	0	2.75886	1.25756	3.67203	1.48622	1.73987	2.73012	1.14048	1.44884	1.99037	0	1.6079	3.90375	2.30236	0	0	1.62758	3.14622	3.37249	3.20789	4.25067	4.4697	4.59411	4.44484	3.03445	3.01138	2.96347	3.20581	2.852	2.83053	3.04264	3.30597	3.35473	2.99095	3.25147	2.9684	3.10992	2.6477	3.36737	3.42626
AT1G08070_Solyc01g100790.1	0	0	0	0	0	0	0	0	0	0	1.80848	0	0	0	0	0	0	0	0	0	0	0	0	0	0.246915	0.294743	0.367371	0.768139	0.87081	0.920543	0.77861	0.82103	0.790772	0.201634	0.15056	0.222392	0.314213	0.234706	0.314213	0.975752	0.936088	0.318076	0.259021	0.393233	0.242857	0.267036	0.238787
AT1G08080_Solyc11g069640.1	0	0	0	0	0	0	0	0	0	0	0	0	0	0	0	0	0	0	0	0	0	0	0	0	2.02739	1.11548	1.94735	3.68658	3.40948	1.04686	1.14775	2.4638	3.57168	3.26303	2.8101	2.91329	2.76977	1.56722	1.82103	2.32865	3.18692	2.12102	2.13203	2.04381	3.03855	1.86394	2.0681
AT1G08110_Solyc11g069040.2	3.58317	0	6.51971	6.56338	6.76078	7.00835	7.09	7.44362	5.58497	7.02718	5.67149	3.19694	2.71027	5.98384	3.50143	6.65194	3.71154	6.40734	3.95387	3.76334	2.74532	6.11648	3.22098	6.83089	5.49878	5.72556	6.12557	6.19926	5.99652	6.36309	6.30672	5.61294	5.85416	5.85549	5.78197	5.80176	5.51602	5.67252	5.5007	5.58386	5.71104	5.78947	5.57218	5.60575	5.87832	5.54597	5.60051
AT1G08125_Solyc11g068990.1	0	2.76072	0	5.97565	5.09943	2.21188	0	2.78427	5.28886	0	2.8997	4.99819	0	3.97588	6.05934	3.07409	2.61836	0	0	2.93764	0	4.84608	0	2.44283	3.56925	3.74595	3.65421	3.86025	3.76138	4.08477	3.95363	4.11492	3.96409	3.59852	3.47205	3.58376	3.65573	3.91743	3.86129	4.19009	4.11159	3.5435	3.6092	3.71076	3.8403	3.90721	3.87349
AT1G08130_Solyc11g066370.1	1.61558	2.10663	1.63711	4.07629	4.74386	3.92568	0	1.96548	4.99707	5.00571	2.19044	1.60858	1.86708	2.30688	2.78921	0	2.60157	2.20465	1.7328	1.77959	2.21821	2.25063	2.35792	1.83988	3.30548	3.49014	3.67356	4.24605	4.45327	3.70149	3.92839	3.68967	3.61157	3.23471	3.43607	3.26303	3.43652	3.38174	3.59733	3.41909	3.48414	3.20789	3.14676	3.3084	3.34483	3.65268	3.60447
AT1G08170_Solyc06g074750.1	0	0	0	0	0	0	0	0	0	0	0	0	0	0	0	0	0	0	0	0	0	0	0	0	1.53273	1.96717	3.57854	3.22403	3.31002	5.40828	4.10898	2.49399	1.98185	1.92726	2.50758	2.42492	1.91711	2.40962	2.21412	5.04571	2.82714	3.48843	3.38174	3.43696	2.01436	2.2918	2.41594
AT1G08190_Solyc06g074740.2	5.38667	5.57165	5.60698	5.56213	6.12852	5.48659	5.33543	4.74576	4.67813	5.07963	5.85808	5.8386	6.16269	5.45219	1.99249	5.65056	5.42809	2.38083	4.45748	5.57541	6.35615	5.60878	4.35589	5.72545	5.79494	5.87676	6.62751	6.50375	6.45748	6.53765	6.33206	5.79416	5.73109	5.82841	6.23209	5.6933	5.23368	5.60694	5.7262	6.2956	5.58856	5.93121	6.01948	5.90264	5.50271	5.91257	6.00951
AT1G08200_Solyc11g066720.1	7.71272	8.30911	8.02664	7.45414	7.84757	7.29439	7.29307	5.80403	8.1868	7.54927	8.14335	6.66659	3.98689	7.67609	6.97585	6.31152	7.36812	5.9834	7.15588	7.30701	6.96557	6.99269	6.06506	6.41211	7.65843	7.75319	7.15539	6.82505	6.81673	6.16633	6.28461	7.93611	7.43674	7.56288	7.78313	7.42341	6.98223	7.18418	7.88864	5.40916	6.58581	6.08718	5.85433	6.11582	7.18355	7.44054	7.56273
AT1G08220_Solyc11g066610.1	3.15736	0	5.05913	0	5.03605	2.31063	0	3.00174	0	0	0	2.67236	0	1.64482	0	5.49529	0	0	0	0	2.56148	2.15667	0	0	3.00839	3.14405	3.14839	3.93361	3.93427	3.70721	3.74924	3.3599	3.38267	3.48929	3.37944	3.41414	3.10378	3.17951	3.06062	3.36784	3.31566	3.46249	3.12818	3.23266	3.1188	3.13148	3.06523
AT1G08230_Solyc11g066800.1	0	5.615	5.82598	5.03243	5.71626	5.93675	0	2.44128	5.32292	2.28822	6.18759	0	3.47732	5.57691	2.918	3.18662	2.44528	0	2.68188	3.01897	2.41715	0	2.35772	2.31096	0.0658021	0.286881	0.242857	4.23794	3.78086	5.325	5.53098	3.66676	3.488	2.27302	1.78381	1.73263	1.23675	0.545968	1.14839	4.06494	4.19167	2.18057	1.10657	1.74272	1.39323	0.9855	0.861294
AT1G08250_Solyc06g074530.1	4.85785	3.3256	2.10738	0	1.89118	0	0	5.55974	2.23623	0	0	2.07724	2.34815	4.34908	0	0	0	0	0	0	2.71019	2.74337	0	0	4.97728	6.42369	6.63038	5.6125	5.95781	4.10956	4.59945	5.0265	4.77558	6.28762	6.18507	5.9634	5.83162	6.27165	6.49447	3.61235	4.84666	5.23202	4.88801	4.6694	5.60447	6.17219	6.49772
AT1G08260_Solyc11g067110.1	2.72334	1.45751	1.15732	0	3.2133	3.43814	0	1.37138	2.71065	2.28755	3.4812	3.13518	1.98866	3.75953	1.54168	1.787	0.974952	0	0	0	1.60476	1.4591	1.96815	0	1.52105	1.4974	1.55582	1.26322	2.20881	2.14576	2.06932	2.49313	2.31228	1.02385	1.54926	0.742725	0.871844	1.28096	2.0048	2.27103	1.78381	1.41143	1.28885	1.31228	0.701919	1.77961	1.84264
AT1G08280_Solyc06g074370.1	0	2.59515	2.68348	0	3.81245	2.76262	2.48176	0	4.37511	2.78143	0	0	2.83353	4.8228	0	2.41971	1.97731	0	0	0	0	0	0	0	4.13285	3.64731	2.61824	3.41258	3.06958	2.69486	2.88913	3.72756	3.3147	3.08803	2.93231	3.27898	3.68182	3.44316	3.09705	3.22188	3.45724	2.85466	2.8646	3.02385	3.70561	3.27302	2.87512
AT1G08315_Solyc01g096460.2	0	2.69439	4.59689	0	5.22324	4.70641	0	2.76654	2.38109	2.44245	0	2.6394	0	2.55441	0	3.05617	2.60071	2.69869	0	2.88898	5.59013	0	2.96088	0	3.77751	4.05803	4.04992	5.08016	4.90088	5.46962	4.97929	5.05933	4.82917	4.3308	4.47184	4.26003	4.35872	4.22471	4.43741	5.82197	5.2833	4.87496	4.93074	4.80392	4.26103	4.26679	4.55357
AT1G08320_Solyc06g074320.2	0	0	0	0	0	2.01458	0	0	0	0	0	0	2.36171	1.6849	2.94096	2.92143	0	0	0	0	0	2.47252	0	0	0.146221	0.41864	0.471621	0.448891	0.274052	0.917113	0.929166	0.146221	0.0795203	0.128733	0.242857	0.318076	0.318076	0.263034	0.209973	0.263034	0.321928	0.352382	0.119909	0.382206	0.154886	0.429393	0.201634
AT1G08350_Solyc06g074310.2	0	0	1.85266	0	3.31521	4.18523	0	0	0	0	1.94226	1.82327	0	3.83263	0	0	1.72655	0	0	1.99898	0	1.73092	0	0	3.91137	3.75382	3.19692	4.41796	4.32454	4.69602	4.56797	3.84599	3.87381	3.69859	3.58656	3.63575	3.86328	3.77786	3.88036	3.71626	3.75987	3.91009	3.64923	3.75916	3.70044	3.8101	3.80839
AT1G08370_Solyc06g074210.2	2.07374	0	4.28676	5.03744	5.50871	4.68236	2.47114	0	2.60993	3.4223	5.89603	5.31238	5.51022	5.88486	6.42271	5.68829	2.93076	2.54043	0	3.22147	0	4.39788	2.316	0	5.70072	5.43441	5.27227	6.62224	6.70428	7.01478	6.77086	5.42111	5.53367	5.61579	5.44128	5.72356	5.69153	5.57783	5.28479	5.79372	5.77189	5.83643	5.64626	5.99805	5.45121	5.48671	5.33521
AT1G08380_Solyc06g074200.2	11.9326	11.7149	11.8303	11.7449	8.35173	7.33641	12.2516	12.2855	9.6526	3.72237	9.59125	9.31444	8.54834	11.0568	10.0937	10.872	10.9939	9.11516	10.9176	10.5281	10.4794	11.5146	10.6171	10.9192	9.58357	9.11925	8.25758	5.458	4.57098	8.31644	7.81094	7.77285	7.13217	9.11902	9.18066	9.23416	9.24716	9.32024	8.95689	6.99307	6.68608	9.41372	9.85958	9.4082	9.5068	9.19339	9.10785
AT1G08390_Solyc11g066690.1	2.87996	0	0	0	0	0	0	0	2.93739	0	6.06163	0	0	0	2.95722	0	0	0	0	0	0	0	3.13045	0	2.67657	2.38221	2.27003	3.54135	3.50283	2.02304	2.43866	2.91966	2.96347	2.67205	2.21412	2.75132	2.75631	2.58175	2.97208	2.70044	2.85266	2.5244	2.17526	2.24894	2.80941	2.84398	2.59455
AT1G08410_Solyc11g071910.1	1.77841	0	3.69214	1.76616	3.21357	2.73887	2.28268	2.61602	5.19029	2.46171	0	1.77123	0	3.7335	0	5.07036	2.13893	2.37711	1.89823	0	4.81751	3.80203	0	0	4.78276	5.01063	4.99171	5.37809	5.40245	5.37695	5.64971	5.19377	5.1334	4.83424	4.83373	4.78782	4.853	4.94298	5.00165	5.39746	5.29462	4.86938	4.72483	4.91105	4.76022	4.92711	5.00105
AT1G08440_Solyc11g068970.1	0	0	0	0	0	0	0	0	0	0	0	0	0	0	0	0	0	0	0	0	0	0	0	0	0	0	0	0	0	0	0	0	0.0191088	0.0285692	0	0	0	0	0	0.282934	0.678072	0.39689	0.128733	0.0143553	0	0	0
AT1G08450_Solyc05g056230.2	5.77574	2.67868	2.95718	6.19634	6.97546	5.07159	6.11965	5.23487	7.56849	3.53856	6.89807	7.0898	6.57191	6.2539	6.61471	2.39458	3.42446	6.19625	6.3185	0	5.64103	6.03955	2.93657	6.06787	7.13948	7.35067	7.25604	7.08358	7.22673	7.32561	7.41204	6.65005	6.34329	7.56522	7.39635	7.525	7.39094	7.54014	7.30624	6.10957	6.11013	7.29468	6.97961	7.00353	7.54635	7.33357	7.26372
AT1G08460_Solyc06g074080.2	4.94579	3.08172	3.22039	5.13906	2.92853	2.74497	3.13567	5.64901	0	2.34092	4.54804	0	2.39211	4.15516	2.972	6.00146	2.49843	2.74092	0	2.78569	2.91413	3.28045	2.37101	2.27267	3.22599	3.59813	3.80976	4.64003	4.64211	3.97162	3.85998	3.56071	3.66183	3.86625	3.78276	3.71113	3.91073	3.82714	4	3.5177	3.48156	3.46423	3.51223	3.51559	3.85732	3.76836	3.94673
AT1G08465_Solyc06g073920.2	0	0	0	0	0	0	0	0	0	0	0	0	0	0	0	0	0	0	0	0	0	0	0	0	1.21412	1.33724	0.807355	2.10959	1.51702	0.979251	0.894062	1.73263	2.23164	1.52273	1.72828	1.61667	1.42939	1.07496	1.07039	0.920928	1.22651	0.581753	0.85333	0.659925	0.47854	0.545968	0.613532
AT1G08470_Solyc11g071800.1	0	2.60369	2.69204	2.07974	2.8588	2.91164	0	2.62712	0	2.79002	5.24787	5.55394	0	2.41614	2.16692	0	1.98553	5.26391	2.21582	0	1.95829	0	0	2.23684	4.57309	4.52669	5.41729	4.43167	4.37332	4.408	4.35389	4.17313	3.98884	4.15704	4.41752	4.46227	4.3634	4.6402	4.71039	3.255	3.62371	3.88882	3.77505	3.78869	4.42671	4.73028	4.59753
AT1G08480_Solyc11g071790.1	3.42168	3.1152	6.9892	7.17517	6.67294	7.17546	3.04895	3.188	2.79756	4.00983	7.35408	6.18409	7.45543	7.53708	0	6.56314	0	6.38571	2.7686	3.31154	2.99166	3.02508	2.93099	3.28258	4.9644	5.02503	4.92647	6.64532	6.46102	6.67428	6.92153	5.11201	5.29719	5.40565	4.97039	5.26991	5.20958	5.33581	4.91041	4.86938	5.136	5.19745	4.9032	4.9559	5.56935	4.95389	4.6624
AT1G08490_Solyc05g055000.2	2.8927	2.87551	1.95333	4.74516	3.98004	4.86216	2.92924	5.72533	5.30677	0	4.14955	2.82026	2.19131	4.86322	2.48164	3.03406	1.82572	2.53677	2.05268	3.56595	4.50777	4.58087	4.86301	4.23673	4.54391	4.47595	4.50186	4.76594	4.60142	5.02674	4.73159	4.63266	4.70524	4.64309	4.7703	4.61255	4.54329	4.45044	4.86493	4.91137	4.64578	4.8339	4.93499	4.75186	4.57107	4.52878	4.72319
AT1G08500_Solyc11g062350.1	0	0	0	0	0	0	0	0	0	0	0	0	0	1.81573	0	0	0	0	0	0	0	2.82205	2.6883	0	6.83845	7.15404	5.77039	5.26391	4.8632	5.04301	4.95117	6.38842	5.55745	5.44967	5.76915	5.9535	5.97346	6.10699	5.46858	4.4614	5.05297	4.44316	4.78625	4.99216	6.28139	6.04687	5.52513
AT1G08510_Solyc12g006930.1	6.10311	4.58683	6.33913	6.69001	5.36608	5.85927	6.27506	2.1739	4.59406	5.72022	5.93242	3.05057	2.55298	6.37584	3.13586	5.75361	5.2109	2.75823	2.4113	3.10738	2.63164	5.30787	5.87832	6.67071	6.38572	6.38128	7.31841	6.93817	7.00185	6.54968	6.61502	5.80899	5.69469	5.86979	6.17778	6.13004	5.93263	6.17772	5.97858	5.36317	5.49814	5.42302	5.60318	5.69859	6.02459	6.15509	5.8603
AT1G08520_Solyc04g015490.2	7.2424	5.50724	6.03308	6.10791	4.16431	4.01815	6.79609	6.70501	4.73375	3.21897	4.82033	2.75291	5.60628	6.00643	4.30563	6.28083	3.47599	6.60535	6.78827	5.34233	6.00433	6.17785	4.29801	5.39373	4.84013	4.25852	4.5319	3.24348	3.16152	3.76698	3.55715	3.77786	3.67845	4.22368	4.66391	4.3339	3.94423	4.09621	4.35708	3.20633	3.39506	4.52	4.73173	4.19377	4.25172	4.50377	4.47335
AT1G08530_Solyc04g051120.2	5.59246	0	0	5.78998	2.28029	5.14617	0	0	2.50341	3.09824	0	3.35522	2.71544	2.57404	2.52296	0	2.8231	0	0	0	2.30939	0	0	0	3.80288	3.77153	3.70413	3.80829	3.79857	3.8385	3.60828	3.82816	3.92537	3.78903	3.72137	3.68631	3.69933	3.66638	3.77645	3.91902	3.81079	3.86592	3.73552	3.71296	3.79459	3.70524	3.66789
AT1G08540_Solyc01g081490.2	6.14986	4.63252	5.73809	5.50973	4.43223	1.69833	5.83011	6.96201	2.85162	2.80967	4.43641	4.5401	2.57612	5.72788	1.91072	4.90956	3.17448	6.64963	2.92184	3.62617	2.94125	2.20514	4.66913	5.0118	3.72064	3.53065	3.48027	2.68846	2.82599	3.57926	3.26744	3.89982	3.77681	3.2301	3.72101	3.22136	3.32241	3.27103	3.64885	3.77891	3.86096	3.90945	4.03122	3.50504	3.55745	3.71223	3.91233
AT1G08550_Solyc04g050930.2	2.72337	5.37977	1.98564	6.06219	0	0	5.60934	6.86465	2.59378	2.94214	0	0	0	4.73025	0	5.17279	6.30009	5.77556	2.08528	2.90097	4.08925	4.17501	2.20336	2.19618	2.14296	2.63227	3.01018	1.82081	1.80599	1.83881	1.54031	2.80598	3.32721	3.23061	3.49697	2.96101	2.94673	2.82035	3.26554	3.23573	3.5025	3.68893	3.80357	2.56884	2.50589	2.81558	3.1943
AT1G08560_Solyc06g053760.2	0	0	0	2.22912	5.36689	6.48569	0	0	0	2.94439	2.84367	3.36884	0	3.92111	0	2.58062	0	2.71286	0	2.90322	2.1062	0	0	0	2.05079	1.68557	2.33056	6.123	6.07521	3.82925	3.92859	1.87578	2.97942	4.05311	3.67431	4.33295	3.65115	2.61039	4.12846	0.512648	1.91073	3.49995	3.59892	3.5599	2.97147	2.97453	3.87578
AT1G08570_Solyc12g019740.1	7.11896	6.92091	7.52894	6.49164	6.78327	2.58634	6.78582	7.67143	0	2.89097	2.36827	5.75559	6.98518	7.80332	6.49822	7.89872	3.53667	6.72058	3.45161	7.61085	3.27502	6.539	5.39553	7.26548	5.99774	7.05391	8.72211	6.81033	6.72226	6.66288	6.23783	5.9214	6.22754	7.08105	7.79108	6.84992	6.44725	7.58651	7.21836	6.75373	6.51707	6.75604	7.22181	6.63783	6.34193	7.30722	7.29884
AT1G08580_Solyc03g096960.2	2.81185	0	0	0	7.17823	6.66006	3.22086	3.36031	6.33178	4.02299	3.48901	3.23144	0	5.31893	6.66043	3.15743	6.48261	3.93568	2.93943	3.48414	3.65887	2.70544	3.06194	3.74559	5.43363	5.44438	5.84917	6.97467	6.83201	6.47037	6.63084	6.12336	6.12584	5.50642	5.17179	5.75596	5.58496	5.66344	5.48564	6.01316	6.30524	5.20802	5.01153	5.42066	5.94478	5.56306	5.36714
AT1G08600_Solyc04g050150.2	1.67114	2.15745	3.49869	4.62537	3.61107	3.86449	2.33327	1.56551	1.37208	0	2.11461	3.88538	2.20021	4.50147	4.11932	1.99443	3.95063	2.40209	3.9466	4.27217	3.04771	2.70458	2.9429	2.81268	3.27401	3.63691	3.67694	4.49226	4.88476	4.78319	4.57451	3.34955	3.47897	3.32529	3.50716	3.38681	3.41323	3.57249	3.64693	3.65764	3.49442	3.60051	3.38865	3.62449	3.29033	3.70081	3.73733
AT1G08610_Solyc04g010050.2	2.55771	0	1.91933	0	0	2.19104	2.3112	0	3.813	0	0	0	0	1.40851	1.8782	2.22707	0	0	0	0	2.13952	0	2.08115	0	1.62916	2.006	2.14839	2.73419	2.76624	2.33266	2.56987	2.1964	2.13641	1.81147	1.59136	1.9684	1.95233	2.05889	1.95977	2.26504	2.48457	1.75987	1.64309	1.96101	1.90817	2.06235	1.86526
AT1G08620_Solyc04g009990.2	4.20089	0	3.2211	1.75513	4.77492	3.58497	1.69063	1.81892	1.46342	1.51898	3.81758	1.32036	1.56589	3.89945	0	4.45212	2.12755	1.75532	1.4378	2.38834	3.23589	3.93413	4.04492	2.99672	3.6792	4.06178	3.91552	4.56562	4.68739	5.21527	5.13235	4.0045	4.07239	3.35285	3.69377	3.57813	3.73335	3.86888	4.11187	4.28811	4.19718	3.82748	3.81455	4.0321	3.65688	3.93891	4.16618
AT1G08630_Solyc04g009960.2	3.24333	0	2.23122	0	4.82204	2.44679	8.40002	7.30527	2.7506	2.81286	2.71251	0	2.86501	0	0	0	8.49795	9.34705	7.29843	3.42357	2.94382	2.01176	0	0	4.98641	5.25475	6.17519	5.46618	5.4933	4.46102	3.51336	5.34044	5.24982	6.32012	6.06142	5.6427	4.28071	4.94704	5.41335	7.4632	6.35755	6.22452	5.8784	6.05355	4.64635	5.41583	5.53709
AT1G08640_Solyc04g009940.2	3.16232	2.65423	6.62917	2.17608	5.74659	5.67864	2.58892	6.06143	6.6995	3.38311	3.44097	6.04335	2.94196	6.01429	2.26387	3.01562	3.33923	7.02514	2.79833	0	5.03088	0	4.90554	2.8199	4.41165	4.41864	4.37689	4.87901	4.79583	4.75637	4.74504	4.9375	4.59056	4.40939	4.09085	4.33056	4.47573	4.39025	4.24413	4.74201	4.83979	4.45746	4.08151	4.18719	4.59912	4.36644	4.40508
AT1G08660_Solyc02g094500.2	2.75799	2.45634	5.09735	5.31525	5.83777	2.81156	0	0	5.16593	2.69026	5.53035	5.51435	2.2581	5.51313	0	2.42427	2.64708	2.46064	2.5585	2.6494	4.64071	0	0	4.32949	4.76359	4.76253	4.3606	5.12751	5.10512	5.02649	4.97392	4.89028	4.85366	4.61746	4.4467	4.52544	4.55377	4.65363	4.72665	4.52878	4.64289	4.57046	4.3427	4.36527	4.73985	4.63943	4.73552
AT1G08680_Solyc10g076990.1	2.16682	5.11694	4.75469	4.73869	5.8102	3.92673	2.85203	5.04582	2.50386	4.70588	4.15412	1.69461	2.43171	4.32531	5.14314	5.03364	5.45372	5.11265	2.29089	2.74401	5.14492	2.34244	1.93561	4.24395	5.44703	5.37202	5.10559	6.82496	6.98318	7.38433	7.1398	5.0368	5.28897	5.50208	5.51317	5.77294	5.90143	5.55018	5.44725	5.68126	5.6201	6.05687	5.96317	6.21127	5.53107	5.55305	5.65143
AT1G08700_Solyc10g081230.1	0	5.01772	2.04644	0	5.0493	5.05423	0	3.04585	2.84391	2.23531	4.81884	4.4467	2.77086	5.18324	2.09794	0	0	2.63334	3.11846	0	4.69655	1.9221	2.2652	3.42957	4.23471	4.33533	4.07153	2.957	2.04223	1.54775	3.02474	4.25096	4.01733	4.08151	3.89336	4.24717	4.14704	4.08972	4.25323	4.59614	4.24717	4.06465	4.03709	4.24108	4.16162	4.14187	4.09001
AT1G08710_Solyc10g085660.1	2.86818	0	2.40473	2.27921	0	2.97703	0	0	4.88402	2.59764	0	3.14839	0	3.71708	0	2.8185	0	0	0	0	0	0	0	2.62073	3.01792	3.35191	3.22085	4.62441	4.98984	5.67177	5.17243	2.54844	2.91329	3.32529	3.38451	3.55049	3.60802	3.51054	3.31808	3.24539	3.25701	3.6523	3.64078	3.98124	3.65992	3.36597	3.30061
AT1G08720_Solyc01g097980.2	0	3.98141	1.54967	1.51669	1.82308	3.56646	2.78123	0	1.67064	2.4755	2.09724	1.97643	1.77671	4.24738	2.05762	2.31702	1.87799	2.11136	1.64403	0	1.40446	1.43365	2.50578	4.34417	3.97269	4.29572	4.61804	4.80462	4.92046	4.89768	4.95832	3.99065	3.95791	4.05108	4.48414	4.05369	4.10545	4.21309	4.38727	4.10936	3.97697	4.03445	4.19325	4.10378	3.99156	4.3704	4.49249
AT1G08730_Solyc11g006220.1	0	0	0	0	0	0	0	0	0	0	0	0	0	0	0	0	0	0	0	0	0	0	0	0	0.234706	0.263034	0.163499	0.0424774	0.19813	0.582825	0.577652	0.5025	0.5025	0.363638	0.329602	0.404177	0.250962	0.238787	0.246915	0.641546	0.684071	0.481988	0.443607	0.539366	0.411426	0.371094	0.341037
AT1G08750_Solyc10g007850.2	6.16412	0	5.50357	5.11594	3.80289	0	5.61577	0	2.17199	0	2.23119	2.52535	2.86729	4.39168	5.73172	0	2.48697	0	0	2.28923	2.45878	2.49163	2.38139	3.03265	4.47897	4.38128	4.58075	5.01468	5.10565	5.04589	4.93779	4.63672	4.78293	4.45461	4.51791	4.47725	4.49228	4.51895	4.41188	4.474	4.73715	4.37434	4.32145	4.36644	4.46227	4.39506	4.34743
AT1G08760_Solyc06g073110.2	5.20506	0	5.29536	2.38456	5.02217	2.51251	0	0	0	2.27601	4.34222	3.69625	0	4.09099	1.72626	2.06991	4.13384	0	1.77308	4.84246	2.46002	3.55264	2.36085	3.67394	5.86402	5.76739	4.57249	4.35188	4.46915	5.0445	4.62298	5.42291	4.98231	5.15218	5.28219	4.87332	5.0771	5.11201	5.08661	3.9782	3.98124	4.3545	4.59296	4.31711	4.92916	5.26191	5.23509
AT1G08780_Solyc01g097300.2	0	0	3.49518	3.30668	6.66049	0	3.28955	0	0	0	3.06312	2.87226	3.93845	5.45427	2.95722	0	0	0	0	0	0	0	0	0	5.72674	5.35638	5.15232	6.34193	6.01968	5.81049	5.95053	5.69079	5.74317	5.58976	5.24375	5.56955	5.65335	5.61294	5.48037	5.34577	5.65296	5.37051	5.17326	5.18811	5.80804	5.39426	5.33807
AT1G08800_Solyc01g097040.2	1.35108	2.29386	4.35236	3.98003	4.59704	4.60206	5.4031	3.9959	3.6094	3.49115	3.69701	4.72985	5.85082	4.56422	2.49373	1.65827	4.39931	2.53229	2.7665	3.00853	3.74829	4.68557	4.40154	2.40906	4.22984	4.12901	3.23675	3.91729	3.90763	5.09087	4.86276	4.27823	4.14023	4.12928	4.0072	3.60407	3.88525	3.66221	3.90143	4.49185	4.24413	4.03972	3.90304	3.92537	3.85632	3.66259	4.0368
AT1G08820_Solyc01g098200.2	3.1329	2.51709	3.09539	3.11968	6.35561	6.86604	5.70215	4.91255	5.83312	3.35358	3.25205	2.00107	2.27048	5.84341	6.00107	4.77906	2.86266	5.09054	6.49991	2.17974	6.2746	5.22681	4.53839	4.87799	3.44139	4.6202	3.42716	3.64019	3.88351	2.90928	2.72056	3.81728	3.88101	3.57934	3.56519	3.5509	3.61941	4.04614	3.93168	3.27252	3.23828	3.1811	3.05311	3.06752	3.34483	4.05369	4.07325
AT1G08830_Solyc01g067740.2	7.35755	9.07554	8.85189	8.3987	7.18901	8.21469	8.54321	7.59516	9.76443	9.26526	8.33547	8.30407	8.46909	9.56385	8.34906	8.93745	9.60679	9.49745	4.41539	8.13407	9.19597	8.51835	8.43567	9.61971	8.45712	8.47962	9.29174	9.15811	9.04445	9.3629	9.2535	8.36206	8.27022	9.00691	8.73173	8.91009	8.62288	8.74513	8.63833	8.35597	8.30791	8.61035	8.48513	8.60853	8.78139	8.64887	8.47928
AT1G08840_Solyc01g088380.1	0	2.27114	0	0	3.05269	1.24553	0	3.57955	1.96552	1.56743	1.53474	0	1.61474	2.90621	0	1.682	1.639	0	0	0	1.25378	1.21369	1.59521	1.58849	1.29082	1.18269	0.920928	1.52472	1.92427	1.25761	1.33582	1.64463	1.60881	1.42761	1.24286	1.22239	1.33914	1.04498	1.84264	1.0658	1.29278	1.22033	0.99035	1.1021	1.04963	1.48543	1.7977
AT1G08845_Solyc01g111810.2	0	0	0	6.23394	0	0	0	0	0	0	2.8989	0	0	2.07992	0	0	0	0	0	0	0	0	0	0	3.53937	3.53439	3.45637	3.54227	3.4686	4.06923	4.48103	3.43385	3.36504	3.07838	3.1049	3.45286	3.80701	3.76447	3.40781	3.42984	3.59096	3.29376	3.46989	3.65382	3.79874	3.53481	3.33104
AT1G08960_Solyc01g098800.2	1.81673	0	0	0	2.40182	3.87713	0	2.17464	1.96468	2.50215	3.91791	1.80952	0	4.781	1.88934	0	0	0	0	0	3.79486	4.34533	0	5.12588	4.07153	3.70708	3.45022	4.18664	4.3161	4.05242	4.17679	4.30281	4.14132	4.04089	3.72028	3.60368	3.71918	3.33104	3.82646	4.07639	4.02473	3.67129	3.48457	3.23113	3.61941	3.61275	3.53647
AT1G08970_Solyc01g079870.2	3.50082	3.37324	3.25757	2.78232	6.19296	6.39851	2.88472	5.52309	2.41833	3.06771	3.1417	2.35445	2.62963	5.65483	2.4378	5.38926	0	6.31099	2.48748	3.31528	2.70854	2.91501	0	4.99868	6.1819	6.81297	8.42603	8.07722	7.85909	7.06286	7.10399	6.48677	6.72137	7.1453	7.56664	7.32181	6.74667	7.27162	6.95435	6.54411	6.81036	6.5813	7.02905	6.93156	7.01555	7.13381	6.98789
AT1G08980_Solyc10g086170.1	2.81265	2.51047	4.71847	0	5.17435	5.46763	6.48026	0	2.86998	5.43389	4.38827	2.04143	2.79687	4.27712	0	3.15824	6.39689	6.65443	5.69427	2.99068	2.67311	4.83462	0	5.72992	4.55929	4.56702	4.90352	3.78501	3.39682	4.50109	3.95555	3.97422	3.60526	4.73534	4.94564	4.75827	4.7696	4.74165	4.72756	3.74201	3.51854	4.64655	4.94392	4.64597	4.80357	4.90865	4.88085
AT1G08990_Solyc01g098960.1	0	0	0	0	0	0	0	0	0	0	0	0	0	1.72296	0	0	0	0	0	0	0	0	2.14802	0	0.0795203	0.0426443	0.124328	0	0	0.0438586	0	0.0426443	0	0.0612002	0.0931094	0.00958605	0	0.102098	0.0519521	0.0749621	0	0.0238467	0.0612002	0.0519521	0	0.0143553	0.0658021
AT1G09010_Solyc01g099090.2	4.6736	5.60985	5.37656	4.67751	4.58242	3.79658	6.43475	4.90501	4.1996	2.69101	5.24599	2.6227	2.54079	5.00166	2.70703	4.56772	4.97562	4.10963	4.1543	5.28823	4.64479	5.64455	5.28128	4.77986	5.80012	5.57632	4.79649	5.58419	5.62875	6.81093	6.43624	5.82009	5.47768	5.45801	5.61353	5.35884	5.46967	5.27786	5.53595	5.91632	5.28503	6.22664	6.09691	5.9674	5.10392	5.3922	5.55857
AT1G09020_Solyc01g099280.2	1.73258	0	2.80205	2.46718	4.54962	4.80489	0	0	4.13403	2.41318	1.84305	2.12898	0	4.96528	2.55638	2.05819	2.09137	0	0	0	4.75057	2.37512	5.21126	5.42472	4.40962	4.42582	4.39461	5.37898	5.30142	4.91009	4.9392	4.38727	4.38612	4.20268	4.21749	4.27476	4.20033	4.10908	4.4991	4.02178	4.21904	4.04527	4.05572	4.04469	4.20163	4.31687	4.4044
AT1G09060_Solyc02g078790.2	2.47722	0	4.13852	3.92453	4.7823	5.11298	2.51318	2.36346	4.22005	1.74388	3.82394	4.88561	0	5.01573	2.35285	5.81938	1.8941	4.11533	2.12257	2.65332	4.64835	2.17358	4.33499	4.37723	3.83761	4.32024	4.28639	4.42385	4.38488	4.67749	4.62844	3.94985	4.12818	3.9994	4.25701	4.02857	4.11797	4.17712	4.37805	4.25399	4.20503	4.16966	4.22471	4.23828	4.05947	4.36667	4.48199
AT1G09090_Solyc01g099620.2	0	0	0	0	0	0	0	0	0	0	0	0	0	1.25347	0	0	0	0	0	0	0	0	0	1.86344	0.0519521	0.102098	0.665999	1.20909	1.3309	1.57314	1.21861	1.32	0.751321	1.01197	0.62293	0.59136	0.619804	0.407806	0.485427	0.461179	1.38221	0.578536	0.389567	0.650765	0.242857	0.314213	0.34861
AT1G09130_Solyc01g099690.2	8.11118	6.46529	7.25182	7.19209	6.76398	6.40458	6.93668	7.83886	5.92353	3.73053	7.10278	6.03826	3.53255	5.90577	2.81046	3.07844	6.60888	6.95979	6.76286	4.06187	6.5785	6.09248	5.80696	6.32757	6.27532	6.40679	6.68958	6.34691	6.20538	6.69747	6.57121	5.68416	5.63295	6.26741	6.46799	6.47849	6.3389	6.44261	6.00383	5.93034	5.95637	6.38146	6.59515	6.48709	6.45231	6.38313	6.06206
AT1G09150_Solyc01g099890.2	2.86557	5.74573	5.67505	2.79964	6.25028	5.49477	6.17712	2.92091	3.31128	3.5801	6.32137	5.65105	3.63293	6.40681	2.45489	5.53583	2.26995	2.85276	0	3.04383	5.41512	3.0462	0	5.92196	4.53502	4.30183	4.66221	6.05618	5.83085	5.25393	5.34271	5.26516	5.24603	5.08605	4.92204	5.01822	4.74308	4.46771	4.80288	5.01316	5.0476	4.62254	4.547	4.51538	4.90481	4.57592	4.67337
AT1G09155_Solyc01g100010.2	0	0	0	0	0	0	0	0	0	0	0	0	0	0	0	0	0	0	0	0	0	0	0	0	1.40054	1.47681	1.04031	2.14629	2.08336	2.33563	2.6824	2.73191	2.15489	1.87971	1.40418	1.16779	2.05889	1.60407	1.75845	3.0066	2.98063	1.38589	1.10657	1.05658	1.68257	1.82646	2.05543
AT1G09160_Solyc01g100110.2	5.41191	3.11606	2.00077	2.83244	4.14226	4.29867	0	2.24631	4.92911	3.03736	2.44862	2.83785	2.62693	5.3107	0	4.52725	2.53226	0	0	2.05576	1.75486	3.13575	4.28846	4.14563	6.74913	5.82638	4.90849	5.65716	5.58701	6.73543	6.35118	5.65554	5.5597	5.39575	5.31988	5.6678	6.17026	5.3613	6.09614	5.93223	5.81395	5.84449	5.7825	5.78311	5.94142	5.68519	5.85325
AT1G09170_Solyc01g100120.2	0	0	0	0	0	1.46171	0	0	0	0	0	0	0	0	0	0	0	0	0	0	0	0	0	0	2.98124	1.21412	1.09761	1.32593	1.25568	0.1423	0.150719	0.771181	0.59136	0.716625	0.918386	0.965938	1.47508	0.807355	1.03328	1.03797	0.422233	0.765535	1.13313	0.847997	1.0024	0.771181	1.07496
AT1G09190_Solyc01g100340.2	2.00509	0	0	0	0	0	2.40066	0	4.6974	0	2.11877	0	0	3.46397	0	0	0	0	0	0	0	1.90355	0	2.14856	0.644625	0.8101	0.961006	1.74189	1.73635	2.13768	2.06195	1.11103	1.09986	0.565597	0.539366	0.731183	0.81284	0.938599	0.716625	1.41684	1.24286	0.970854	0.629162	1.1021	1.01197	0.910733	0.707819
AT1G09195_Solyc01g100260.2	0	0	0	0	1.76905	0	0	2.32243	2.11013	2.17046	0	0	0	0	0	0	0	0	0	0	0	0	0	0	3.71663	3.99216	3.96131	3.92117	4.20073	4.21457	4.08641	3.86162	3.8312	3.98884	4.11548	3.93294	3.84331	3.87512	4.07039	3.77153	3.73227	3.98671	4.1511	3.90497	3.66676	3.97728	4.07781
AT1G09200_Solyc01g074000.2	0	0	0	0	8.32836	7.80202	0	0	3.42224	4.24363	7.98103	7.30454	4.13618	8.04836	0	0	2.75977	0	0	8.0609	4.01	6.49512	0	3.60924	5.22149	3.89885	3.50292	7.75048	7.64739	5.75871	5.64356	6.12963	7.08463	6.4707	5.69432	6.14941	6.19443	5.17739	5.94486	5.08972	6.3644	5.71232	5.46238	5.19653	5.71809	5.07909	5.24273
AT1G09210_Solyc01g100380.2	5.80868	6.59642	5.89918	6.95236	8.39992	6.99276	2.44878	5.25501	7.45428	6.4725	8.2194	7.57748	3.66782	7.40299	2.77367	6.09752	3.82072	2.40027	5.95175	6.14042	6.48985	7.05639	5.52648	5.98832	8.62854	8.28988	7.76155	9.08903	9.00913	9.00072	9.10652	9.04034	8.9406	8.77021	8.42233	8.38	8.4556	8.23946	8.61024	8.2949	8.57439	8.60706	8.20991	8.30121	8.31049	8.47361	8.47696
AT1G09220_Solyc06g009620.1	0	0	0	0	2.24666	0	0	0	0	0	0	0	0	0	2.04296	0	0	0	0	0	0	0	2.20954	0	0.687061	0.83727	0.662965	1.70163	1.8084	1.41597	1.20519	2.09761	1.65535	1.04731	0.78799	0.961006	0.762703	0.842644	0.842644	1.87971	1.52105	1.1375	0.953576	1.03328	0.866578	0.943609	0.669027
AT1G09230_Solyc01g110820.2	2.05143	2.51316	2.93604	2.46498	1.85857	3.87682	2.93604	5.48829	4.79201	0	2.16553	0	2.31431	3.0911	2.12571	0	0	2.66193	0	0	1.91782	2.42485	0	0	2.97453	3.16564	3.17845	3.27582	3.49807	3.40894	3.39561	3.19849	3.20111	2.93483	3.08123	2.8725	3.0072	3.07952	3.37156	3.17153	3.19009	2.92663	2.95544	2.99458	2.92916	3.24742	3.22599
AT1G09270_Solyc01g100720.2	3.05478	4.5793	5.46728	2.91216	5.65476	5.09756	4.52001	5.26887	5.05941	5.70095	5.41709	4.00556	2.06992	5.337	2.34645	4.85852	2.80181	2.27006	0	4.893	3.78616	2.45972	0	6.01081	5.84917	5.81429	5.78929	6.89411	6.79351	7.04315	6.93065	5.897	6.09747	5.78929	5.90977	5.63023	5.81626	5.67864	5.81711	6.04177	6.11034	5.78633	5.72165	5.85715	5.57682	5.77619	5.87652
AT1G09280_Solyc01g100730.2	2.54619	0	1.98131	2.27476	0	4.72837	0	0	2.01563	4.57503	0	0	0	3.18499	1.93991	2.19693	0	0	2.4646	2.79934	0	1.76688	0	2.57796	2.79701	2.42223	2.48199	3.65881	3.86211	4.04643	3.95716	3.05079	2.96655	2.49143	2.28293	2.60802	2.75987	2.79077	2.8366	3.2755	3.08406	2.79147	2.53771	2.64309	2.72028	2.83727	2.64616
AT1G09290_Solyc01g020240.2	0	2.71011	0	0	0	2.8782	0	2.56397	0	0	2.79647	2.95738	2.46131	1.7788	0	0	2.08821	2.66585	0	2.83435	5.04533	0	0	2.34143	4.37226	4.56803	4.30694	4.52795	4.43991	4.44177	4.31732	4.313	4.25902	4.7339	4.63575	4.67393	4.83373	4.85083	4.45352	4.57147	4.36621	4.8137	4.60723	4.4638	4.73697	4.52461	4.42649
AT1G09300_Solyc01g100740.2	0	2.45201	0	4.38353	4.8548	0	2.3873	0	4.67085	2.20306	3.23156e-05	2.46133	0.000239464	3.70316	2.066	2.90725	1.88623	2.60042	2.11454	0	0	0	0	0	1.70782	2.0761	1.93609	2.96305	2.90918	3.3659	3.40938	2.56234	2.58416	2.19535	1.69153	1.85466	1.82917	2.0012	2.03797	2.65992	2.47768	2.21516	1.75987	2.03797	2.24082	2.1386	1.98671
AT1G09320_Solyc01g100780.2	0	0	0	1.81638	0	0	0	0	0	2.03652	2.00178	0	0	2.15306	1.90141	2.15757	0	2.42995	0	0	0	1.72917	0	0	2.79077	2.86063	2.84666	3.17237	3.35177	2.69223	2.81465	2.71736	2.67205	2.64616	2.74775	2.73191	2.83727	3.02798	3.0024	2.62761	2.61039	2.63382	2.5599	2.59375	3.02207	3.10266	2.98489
AT1G09330_Solyc06g073270.2	2.88692	6.28212	2.51888	0	6.58034	3.08763	3.41717	2.9423	5.99499	3.39582	3.29423	6.34663	3.15908	5.6254	0	3.33015	2.29079	2.87411	0	2.57549	2.74707	2.2954	0	0	6.06803	6.09901	5.71388	6.17476	6.02536	5.86729	5.83584	6.01814	5.91329	5.82596	5.52283	5.78022	5.84139	5.76084	5.69274	5.44173	5.75773	5.32637	5.29082	5.38739	5.92402	5.85425	5.53045
AT1G09340_Solyc06g073260.2	8.71068	8.77278	9.00084	8.99534	6.34496	4.86529	10.0203	9.18274	6.23724	4.15189	6.82056	3.74861	3.70703	8.10853	6.6106	8.08122	8.34641	8.09157	8.36517	8.24993	7.91775	8.40007	7.66742	7.93901	5.99661	5.81267	5.31325	2.74126	2.19454	5.37535	4.7635	4.01525	4.68818	6.07881	6.38388	6.03122	5.81967	5.63072	6.14132	4.98899	5.64155	7.15141	7.42724	6.60876	5.74766	5.65621	6.19528
AT1G09380_Solyc01g100880.2	0	0	0	0	0	0	0	0	0	0	0	0	0	0	0	0	0	0	0	0	0	1.91864	0	0	0	0	0.146221	2.1882	2.39299	0	0	0.0143553	0	0.0612002	0.137504	0.393233	1.38405	0.20581	1.9222	0.106572	0.0285692	0	0.0143553	0	0.562344	0.0473057	0.0191088
AT1G09390_Solyc01g100930.2	2.91199	3.38827	2.16737	2.6128	1.98138	0	2.54364	3.17196	0	0	2.25943	2.13709	0	5.58986	2.21934	5.05795	2.0372	0	0	2.31757	2.48724	2.52013	2.38794	0	4.63653	5.08236	5.20659	4.81983	4.68497	4.22946	4.55953	5.08746	4.84449	5.09128	5.13299	5.21736	4.90368	5.01985	5.09269	3.61392	4.26354	4.72283	4.54761	4.53232	5.32601	5.07667	5.10615
AT1G09430_Solyc01g101040.2	4.47781	2.8413	4.4085	2.35917	4.94221	4.68743	5.67062	7.28344	2.91588	2.10773	5.32543	3.00897	2.15815	5.41726	2.93569	6.09605	3.68883	6.48986	7.30611	3.53134	6.04225	1.7981	5.56309	5.90504	7.70941	7.63222	7.68547	7.25246	7.21916	6.97084	7.10319	7.29741	7.1309	7.2685	7.42883	7.38549	7.18583	7.26094	7.27053	6.8257	6.86707	6.95764	6.83967	6.85616	7.21014	7.41903	7.35165
AT1G09450_Solyc01g101110.2	0	0	0	0	1.64361	3.3818	0	0	0	0	1.97331	2.1999	0	0	0	2.22195	0	0	0	0	0	0	0	0	1.2162	1.77118	1.55745	2.35094	2.28748	1.50401	1.66597	1.0658	1.28096	1.86129	1.49228	1.72973	1.58976	1.4489	1.78241	1.46292	1.39872	1.57854	1.50927	1.49399	1.23061	1.70635	1.8413
AT1G09460_Solyc01g101120.2	6.21176	0	5.78224	2.18061	5.15309	6.00627	6.577	2.73095	2.24914	2.40731	5.45292	2.66826	3.23506	7.45722	2.26842	3.117	3.34394	5.96254	3.58553	3.14112	6.9512	6.88126	5.69155	6.03051	5.62293	4.88118	3.74308	6.37656	6.28629	5.31738	5.37023	5.8089	6.54463	6.20848	5.91089	5.98634	6.3596	5.74864	5.38151	6.8444	6.72819	6.60723	6.22599	6.49479	5.96224	5.58616	5.42939
AT1G09520_Solyc01g101160.2	6.44235	0	2.32809	2.77697	2.90717	5.35412	0	0	5.59627	0	2.48446	2.29749	0	5.27434	0	5.38531	2.19643	0	0	0	2.16871	0	0	0	4.35544	4.34341	4.12267	4.87141	4.83827	4.89334	4.79211	4.58476	4.58015	4.32841	4.27476	4.30451	4.37086	4.31058	4.44272	4.77083	4.72046	4.24362	4.32745	4.28096	4.13477	4.36621	4.17499
AT1G09530_Solyc01g102300.2	2.3231	4.6601	6.13672	4.56873	6.55768	5.38137	2.24196	0	5.50321	6.28837	6.47551	6.22167	2.59024	4.9033	2.39875	2.18075	2.21439	5.5368	4.80415	5.75178	5.20882	3.0986	5.46369	2.75427	4.72392	5.04162	5.62887	6.80637	6.67962	5.08824	4.91741	3.10154	3.39689	4.44493	5.38543	5.30731	5.40474	5.55663	4.92979	3.17685	3.22856	4.67807	5.30901	5.2765	5.43496	5.25096	5.30159
AT1G09540_Solyc01g102340.2	0	0	0	0	0	1.91311	0	0	0	0	2.1703	0	2.31912	4.77852	0	0	0	0	0	0	0	4.36242	0	0	6.4201	5.9852	4.64597	3.40333	3.40964	3.14381	3.64559	5.79502	5.32241	5.10014	5.17433	5.10671	5.40701	5.14527	4.8154	4.29131	4.53957	3.96717	4.18719	4.10629	5.50927	5.37365	4.86311
AT1G09560_Solyc01g102390.2	3.22004	2.91458	5.51996	5.78419	6.92412	3.62791	7.09457	6.2976	6.86143	6.53634	7.47527	2.43641	7.05067	7.13238	3.29782	0	8.33453	4.4599	8.51889	4.18763	6.97291	6.90356	3.47203	6.5455	5.56682	5.00045	4.66297	6.16911	6.66654	5.2164	5.74223	5.79589	6.49175	5.97613	6.9632	6.33825	5.24565	5.02089	4.85549	5.14486	5.57006	5.46934	5.47983	5.98284	5.34471	5.27028	4.82358
AT1G09570_Solyc10g044670.1	6.93471	5.81391	4.77594	5.20015	6.03578	6.21092	6.11813	2.65483	4.80026	4.67141	5.65769	4.83878	2.3834	6.25002	5.45965	5.21213	6.03255	6.26298	2.93014	4.7705	5.62556	5.45553	5.45155	4.81969	4.57753	4.566	4.90961	5.5349	5.82247	5.70761	5.71002	4.52084	4.55663	4.50568	4.76377	4.71571	4.63788	4.68014	4.56316	4.64789	4.70837	4.46358	4.48091	4.68164	4.51202	4.78485	4.61058
AT1G09575_Solyc06g082780.2	2.75411	0	0	0	2.10505	0	0	0	0	0	0	0	0	0	0	0	2.16145	2.88691	0	0	0	0	2.55486	0	2.66676	2.99216	2.67506	3.27291	3.28959	3.18325	3.49324	3.03269	3.22291	3.19745	3.3296	2.72028	3.02148	2.87381	2.94673	3.33914	3.25096	3.10098	3.17046	2.80185	2.96594	2.94798	2.95358
AT1G09580_Solyc11g013000.1	0	2.98401	2.48745	3.37953	0	0	0	0	3.00977	3.17221	2.58113	0	0	0	2.54036	0	2.35461	0	0	0	0	2.35924	2.75175	0	4.70007	4.76199	4.38174	5.40731	5.24488	5.83139	5.84853	5.3389	5.38255	5.34199	4.72192	5.0018	4.94767	4.64981	4.80993	5.26941	5.3978	4.95931	4.59276	4.85699	4.90256	4.69284	4.67205
AT1G09600_Solyc01g103350.2	0	0	0	0	1.62706	0	0	0	0	0	0	0	0	0	0	0	0	0	0	0	0	0	0	0	3.37109	4.39392	3.7845	3.98474	4.11777	2.864	2.90196	3.12818	2.93357	3.09705	3.57531	3.21981	3.18851	3.72501	3.86625	2.48714	2.40418	2.46292	2.93294	2.74989	3.08236	3.80873	3.96008
AT1G09610_Solyc01g103360.2	0	0	0	0	0	0	0	0	0	0	0	0	0	0	0	0	0	0	0	0	0	0	0	0	2.08179	7.11315	5.474	3.2091	3.7447	0.333571	0.150852	2.11548	3.27103	3.53771	4.95962	4.90657	5.08435	6.24025	4.89611	1.13532	0.77961	1.82511	3.27898	3.30791	4.3159	5.92971	5.48296
AT1G09620_Solyc02g065300.1	5.67832	4.46803	5.88795	4.36658	5.81466	5.68439	3.65504	5.71075	5.96782	6.61236	5.77037	4.48562	2.38705	5.81675	2.78891	5.42395	5.87902	6.12989	2.44604	4.49299	6.15223	5.44162	5.26761	5.03523	5.8009	5.62186	5.61383	6.54961	6.7113	6.80075	6.77673	6.02739	6.10077	5.52199	5.43073	5.4851	5.68715	5.68725	5.70164	6.13573	6.26053	5.62059	5.44901	5.69321	5.58346	5.77575	5.73145
AT1G09630_Solyc10g045550.1	0	2.96733	0	0	5.01495	3.13649	0	0	2.60254	3.15546	3.05427	6.07922	0	5.07757	2.52391	0	2.33831	2.92274	0	3.11411	5.0618	3.11648	0	0	5.92813	5.54174	5.59694	6.04206	5.87005	5.35448	5.4515	5.99043	5.88313	5.76765	5.54102	5.69534	5.56133	5.58115	5.65964	5.41075	5.74398	5.37955	5.24831	5.31759	5.86353	5.58175	5.45132
AT1G09640_Solyc06g011280.2	7.91955	7.36336	7.51189	6.81509	7.65743	7.81511	7.06575	7.69667	8.90477	7.88597	7.89823	6.6115	6.81251	8.01164	7.08006	6.94201	4.10301	7.94111	3.72775	3.99782	7.10067	7.36333	5.80625	6.59301	7.71921	7.57279	7.62554	8.58214	8.58732	8.25202	8.40805	8.31231	8.33995	8.05523	7.50152	7.90211	7.91395	7.84668	7.73823	8.12553	8.42517	7.74196	7.33961	7.73852	7.98759	7.77063	7.63401
AT1G09660_Solyc01g103410.2	2.88379	3.11983	2.14003	3.02169	3.07605	4.48534	5.14973	2.48355	3.04074	3.10345	5.78194	2.87609	2.86796	4.7662	2.1919	5.45442	5.5217	2.72996	2.24089	3.06213	5.36268	2.77716	0	5.09911	7.64496	7.54969	7.17918	7.88311	7.82371	8.08258	8.07252	6.48848	7.01711	7.4145	7.39988	7.64424	7.70139	7.62982	7.26744	7.20997	7.25836	7.33608	7.39031	7.63609	7.57612	7.636	7.3419
AT1G09680_Solyc11g011410.1	0	2.40918	0	1.89182	0	1.82244	0	0	0	0	0	0	0	0	1.97756	0	0	0	0	0	0	0	0	0	2.32385	2.8101	3.1592	2.76787	2.91074	3.08769	3.11128	2.82035	2.56478	2.22445	2.37573	1.95233	2.11991	2.23266	2.68631	2.95668	2.6477	2.24691	2.10545	2.20893	2.26003	2.78171	2.92347
AT1G09700_Solyc04g076420.2	1.96327	0	2.07875	1.95075	2.24059	0	0	0	2.4957	0	4.21511	2.71574	2.22438	0	0	2.29599	0	0	3.44457	0	2.25864	4.66048	0	0	3.67469	3.70413	3.90464	4.16471	4.00114	3.38438	3.69668	3.84231	3.99428	3.41639	3.52189	3.54102	3.70561	3.6728	4.0072	3.87905	4.08236	3.3683	3.53398	3.47292	3.71333	3.63575	3.90432
AT1G09710_Solyc12g087970.1	1.78524	0	3.70692	0	3.2269	1.70558	0	2.14205	1.93367	1.99209	0	2.88634	2.04203	2.10892	0	2.1127	0	2.3843	0	0	1.65567	0	0	0	3.71589	3.79077	3.65611	4.1259	4.06501	4.26664	4.17592	3.57572	3.46945	3.43785	3.55582	3.55459	3.59852	3.7852	3.65076	3.69636	3.57894	3.43385	3.46467	3.62916	3.73624	3.67845	3.7137
AT1G09730_Solyc01g105830.2	1.48454	2.67886	4.01173	4.07468	3.55367	2.48213	1.85848	2.46647	3.16139	0	1.64946	6.23216	1.73097	5.0857	4.87131	1.88977	1.38648	2.54316	2.43529	2.10731	2.55704	2.30741	4.95456	1.70424	2.92726	3.42671	3.49484	3.72431	3.6554	3.87887	3.83305	2.94548	3.23522	2.92853	3.40916	3.16027	3.10713	3.37342	3.39369	3.09536	3.31566	3.09592	3.24641	3.38451	3.16511	3.41007	3.52774
AT1G09740_Solyc04g076200.2	3.03428	0	3.15555	2.53194	5.20939	4.85631	0	3.08984	0	2.76247	0	3.3154	0	2.389	2.62139	3.47868	2.43495	0	0	2.72151	0	0	5.62645	2.7857	6.51017	6.76253	6.48575	6.05155	5.75472	6.90905	6.74449	6.51806	6.80038	5.76757	5.98489	5.93113	6.0542	6.04111	5.88834	7.15134	7.18021	6.20984	6.42223	6.51638	6.25512	6.05861	6.04614
AT1G09750_Solyc12g087940.1	6.57816	3.50773	2.03798	0	0	0	3.01811	5.90658	0	0	0	0	0	2.82315	0	2.3494	2.86986	2.62458	0	2.18679	1.88224	1.91374	0	2.15896	0.0143553	0.0238467	0	6.05643	6.32581	4.52782	3.86948	2.92979	4.49185	1.05889	0.77961	2.33914	3.36177	1.54267	4.4121	1.5042	4.48414	1.9782	2.48543	1.67356	1.15272	0.704872	3.21153
AT1G09760_Solyc03g117940.2	0	2.70926	5.11034	5.38142	6.64016	5.99734	3.13452	5.39298	5.46667	5.83418	5.26583	5.65982	2.50866	6.31894	2.31791	3.36026	3.39509	0	0	2.90394	5.42853	5.21888	2.97587	3.36848	5.142	5.05528	5.17339	6.19095	5.94985	5.66082	5.81664	5.63991	5.71104	5.31252	5.09789	5.34767	5.48435	5.42593	5.33497	5.75034	5.86658	5.28157	5.10727	5.28663	5.59684	5.23815	5.27811
AT1G09770_Solyc04g009950.2	5.70191	2.81351	4.94433	5.20013	5.40102	5.62961	2.05426	5.50388	6.14041	3.36496	4.60837	5.62996	2.92396	6.04593	5.04148	5.72984	2.77953	5.68389	3.34076	5.12334	5.44793	2.54758	5.97839	5.33832	5.0051	5.10518	5.11506	5.80692	5.97871	5.88057	5.80035	4.99095	5.04162	4.78031	4.90352	4.87889	5.03592	5.07739	5.10294	5.07568	5.02192	4.95513	4.88427	5.10084	4.97223	5.15785	5.20724
AT1G09780_Solyc07g044840.2	3.40449	4.69763	3.42832	2.97243	7.61957	6.97633	0	0	7.25789	6.39174	7.96112	6.55982	6.34602	7.08393	5.99128	6.11027	6.17612	6.42749	5.80646	2.51672	6.47299	6.25914	5.86442	5.84298	7.55505	7.46771	7.92924	8.8932	8.85833	8.48246	8.54087	7.57854	7.76135	7.76217	7.80469	7.83653	7.63382	7.80379	7.60691	7.00109	7.48032	7.52244	7.47132	7.63161	7.85042	7.72465	7.64044
AT1G09790_Solyc01g103860.2	0	0	0	0	0	0	0	0	0	0	0	0	0	0	0	0	0	0	0	0	0	0	0	0	0.0519521	0.0795203	0.00958605	1.19772	1.44864	2.95878	2.04887	0.0143553	0.0332762	0	0.0143553	0.15056	0.0749621	0.0143553	0.0379679	0.0658021	0.0379679	0.0658021	0.745596	0.259021	0.184809	0.0426443	0.0143553
AT1G09795_Solyc01g103750.2	2.04674	5.06498	5.36406	4.97248	4.21086	5.74685	5.49442	5.48127	4.2998	5.42958	4.38407	6.23668	2.79471	5.03437	3.47934	0	2.69938	3.00148	2.6517	5.38197	2.67095	5.30603	0	4.95657	5.49143	5.08321	5.13545	6.16095	5.97838	6.25703	6.09357	5.55336	5.60061	5.45735	5.46565	5.44217	5.28762	5.35085	5.39278	5.37782	5.62537	5.71415	5.64	5.61068	5.50112	5.50303	5.51717
AT1G09800_Solyc01g103560.2	0	0	2.20297	0	1.89281	0	0	2.45191	3.11331	0	0	0	2.34983	2.41737	2.16079	2.42196	0	0	0	0	0	0	0	0	2.64	2.55418	2.48971	3.36054	3.59227	3.53473	3.59974	2.83794	2.88036	2.84398	2.56884	2.75845	2.82646	2.86658	2.76553	3.14568	2.98974	3.03914	2.65916	2.88557	2.95109	2.74631	2.78381
AT1G09812_Solyc01g103500.2	0	3.91747	0	0	0	3.28601	0	0	3.99252	0	0	3.42959	0	6.27431	0	3.88442	0	0	0	0	0	0	0	3.58823	2.66145	2.33914	1.94111	3.23487	2.96353	0.927953	0.604484	1.94236	2.54102	2.15812	2.53937	2.85665	3.02385	2.59136	3.04847	2.15597	2.36457	2.31615	2.46467	2.52189	3.18481	2.52105	2.67807
AT1G09815_Solyc09g091450.2	3.27875	4.04886	0	6.76763	5.69202	7.10384	3.19515	3.16254	0	3.4999	2.90464	0	3.84342	6.2465	0	7.35347	3.16646	3.26584	0	0	2.64695	2.68005	3.03631	0	4.96023	5.04352	5.25109	6.59193	6.44623	5.99719	5.94295	5.16979	5.19048	5.42727	5.13422	5.56844	5.54246	5.49057	5.20906	5.17219	5.37191	5.04512	5.06609	5.26203	5.47541	5.21153	4.96286
AT1G09820_Solyc01g100450.1	0	0	0	0	0	1.70931	0	0	1.93751	0	0	0	0	0	0	0	0	0	0	0	0	2.13449	0	0	1.71076	1.91329	2.33628	2.38832	2.66061	3.12888	3.06687	1.95606	1.69451	1.4957	2.05543	1.58656	1.38773	1.7852	1.93105	2.09649	2.12763	1.92726	2.07153	2.03328	1.23061	2.0036	2.06005
AT1G09830_Solyc01g103440.2	2.67652	0	2.51166	4.23415	5.21697	2.24614	0	5.98754	5.92897	0	4.60249	0	0	4.99357	0	2.25002	2.28366	0	0	4.63535	2.53764	2.26706	2.63945	2.06087	3.14731	3.07553	3.08746	4.33292	4.26585	3.94705	4.05265	3.81558	3.92505	3.12157	3.20685	3.13914	3.1127	3.09367	3.21412	3.79736	4	3.15704	3.1635	3.36784	3.21205	3.24286	3.08463
AT1G09840_Solyc01g103430.2	2.87909	2.42322	1.94018	2.6629	6.97584	5.61241	2.42795	0	5.77359	5.8519	6.61787	6.17066	2.66022	6.52755	1.99118	3.02038	5.91527	2.5231	5.37419	5.11389	6.37249	5.68052	5.80823	5.17076	5.96501	5.99744	5.87962	6.87191	6.6434	7.52206	7.46174	5.83188	6.25424	5.93145	6.24717	6.11984	6.22387	6.02628	5.94969	6.08229	6.4125	6.12598	6.41177	6.47843	6.18349	6.21607	6.16357
AT1G09850_Solyc04g080880.2	3.44506	5.42904	2.00897	2.73451	5.81689	5.95589	0	3.00658	4.17813	3.66663	2.64389	4.84727	2.73186	5.95588	2.0603	2.80512	2.35351	0	2.10881	2.15742	2.81102	2.35814	3.24263	2.98987	5.10992	5.85956	5.6201	4.90662	5.07904	4.86298	5.06614	5.63595	5.32709	5.45286	5.4219	5.30646	5.36399	5.51149	5.73091	5.46009	5.3837	5.20503	4.99322	5.01182	5.25877	5.41808	5.64222
AT1G09870_Solyc06g050990.2	3.08237	2.46755	4.05902	2.37148	5.6334	4.45308	0	0	4.1259	0	4.2096	5.43976	0	5.06084	0	2.29319	2.60978	0	0	0	2.29896	5.40993	4.92429	2.10346	3.09873	3.56965	3.49995	3.76173	4.0445	3.44514	3.33609	3.36177	3.40645	3.48629	3.43474	3.48757	3.10266	3.56112	3.17366	3.19114	3.28244	3.07952	3.04731	3.17366	3.34009	3.39735	3.16725
AT1G09880_Solyc04g076650.1	0	0	0	0	1.68606	0	0	0	0	0	0	2.27697	2.61528	3.20083	0	0	0	0	0	0	2.1683	2.22241	0	0	0.0238467	0.00958605	0.146221	0.138331	0.182529	0.0431002	0	0.234706	0.176323	0.128733	0.450661	0.172061	0.00958605	0.0519521	0.00958605	0.0238467	0.0519521	0.0191088	0.0749621	0.176323	0.0473057	0.111031	0.0931094
AT1G09910_Solyc04g076640.1	2.9149	2.25268	3.64342	0	4.10489	2.41759	2.25737	0	0	0	1.86502	2.21435	2.97602	4.53866	2.29704	2.08063	1.65138	0	1.87372	0	1.62525	1.6557	0	3.87667	0.329602	0.176323	0.337235	1.27583	2.22336	0.0791471	0	0.641546	0.869213	0.59773	1.2967	0.678072	0.275007	0.128733	0.344828	0.306457	0.222392	0.575312	0.286881	0.62605	0.133125	0.222392	0.193246
AT1G09920_Solyc04g076670.2	2.4198	0	2.44302	2.40687	5.24499	2.82024	0	0	2.4763	0	5.13675	3.18753	2.68811	5.37881	0	0	3.4476	0	0	3.08552	5.49029	5.8666	0	6.49595	5.18177	5.4591	6.18057	6.94546	6.75518	6.90396	6.5747	5.35273	5.74613	5.93797	6.07945	6.10021	6.01354	5.92861	5.56387	5.98687	5.91448	5.86806	6.06401	6.083	6.01421	5.71873	5.73841
AT1G09960_Solyc04g076960.2	1.84506	0	2.71916	2.3037	1.65672	1.7638	0	2.20392	2.37276	0	0	2.24583	0	4.06616	0	2.17443	0	2.30403	0	0	0	0	0	2.46303	2.59216	3.13313	2.51854	5.29674	5.24253	4.10483	4.43489	3.22239	3.35144	2.66448	2.62371	2.83794	3.12763	2.80804	3.51012	2.96347	3.3683	2.4638	2.43474	2.66069	3.24843	3.01138	3.46423
AT1G10020_Solyc04g077140.2	6.10605	2.83272	0	0	1.65598	4.40084	2.83753	0	4.85108	0	0	0	2.10265	3.15677	1.91713	2.75144	1.74018	2.93405	0	2.01305	2.13662	1.74457	0	0	5.86674	4.71516	2.65992	3.12346	3.54759	5.12005	4.27983	4.1964	4.39757	3.91201	3.30159	4.57067	4.94953	4.04934	5.15056	4.33937	4.20398	4.69785	4.44339	4.74667	5.02945	4.3545	4.53003
AT1G10030_Solyc04g077150.2	0	3.13869	0	3.08946	2.95219	5.09494	0	0	2.72192	2.88325	0	0	2.93549	2.79311	0	0	0	6.43273	0	0	2.52603	0	0	0	5.28971	5.76792	5.88663	6.81278	6.87881	5.59103	5.65637	5.76439	5.70423	6.29413	6.32391	6.12426	5.77751	5.71927	6.20209	4.62332	5.04789	5.21788	5.06738	4.94533	5.88915	5.74326	5.96224
AT1G10040_Solyc04g077180.1	0	0	2.46192	0	0	1.89095	0	0	0	0	0	1.96605	0	0	0	0	0	0	0	0	1.84081	0	0	0	2.91775	2.9782	3.3147	2.37012	2.66518	2.89292	3.13776	2.78729	2.32289	3.60407	3.62371	3.51433	3.61706	3.0948	3.22136	2.46205	2.4489	3.14405	3.76022	3.67469	3.40826	3.26053	3.21775
AT1G10070_Solyc07g021630.2	3.28057	2.53444	0	0	0	0	7.71303	7.20226	2.0803	2.23673	0	2.49557	0	0.626719	0	2.45406	8.95867	9.85181	7.42023	3.57051	3.09662	0	0	0	2.65153	2.16886	3.03445	2.66031	2.36308	6.67067	6.15743	1.59773	2.78311	2.46554	3.48586	4.37573	2.40962	2.11437	1.51265	5.44217	5.20841	6.01145	6.66723	7.16682	3.04264	3.37295	1.85466
AT1G10095_Solyc01g111410.2	2.05143	0	0	0	0	1.90845	0	0	0	0	0	0	2.31431	3.0911	0	0	0	0	2.17447	0	2.34877	2.42485	2.33275	0	4.29572	4.40463	4.1893	4.62531	4.63342	4.64242	4.5964	3.95791	4.1188	4.21749	4.49271	4.3427	4.34908	4.3978	4.21981	3.92029	4.11353	4.19167	4.32745	4.47703	4.35591	4.23879	4.32601
AT1G10120_Solyc04g077480.2	2.25811	2.28903	2.37612	0	3.23416	1.65027	0	0	4.25413	0	2.37385	0	2.04585	4.21995	1.86133	0	2.14987	0	1.90893	1.9567	1.65933	0	0	1.92942	4.959	5.33985	4.69302	4.15578	4.42173	3.51315	3.58952	4.16859	4.13887	4.11075	4.34412	4.46902	4.78677	4.83576	4.77961	3.9152	3.86921	3.80598	3.77189	3.932	4.60071	4.90079	4.85483
AT1G10130_Solyc07g022790.2	5.33987	3.80734	3.9307	3.9936	4.81196	4.52612	1.93138	3.73741	4.90853	2.3854	5.35019	3.71805	1.69183	5.02738	4.31174	4.83067	2.74543	2.35775	2.01817	4.59125	2.03673	2.65609	3.38127	3.70412	4.36481	4.39346	4.2193	5.3217	5.15516	5.27531	5.23538	4.83019	4.86625	4.36411	4.25096	4.38451	4.36993	4.43652	4.43452	4.34955	4.62975	4.44515	4.15839	4.36621	4.4614	4.38221	4.48242
AT1G10140_Solyc04g077620.1	0	3.18244	5.46284	2.64657	6.9998	5.08454	3.68292	3.03454	6.31357	2.87799	0	3.14279	3.424	7.70461	3.88425	3.49825	6.95447	7.91132	3.56895	0	6.26407	3.69781	2.9087	5.7095	1.01197	2.43741	2.52356	3.09998	3.71771	5.72572	5.04313	4.66808	3.8046	3.98398	3.3799	3.07952	3.50716	3.30012	3.4974	5.98132	5.21956	4.40395	4.48714	4.0033	3.53812	3.55704	3.99789
AT1G10150_Solyc04g077590.2	0	2.91088	4.93586	3.30588	3.95291	0	5.22452	0	4.51934	0	2.03086	0	0	3.75173	2.4683	3.02048	3.16482	0	2.80316	2.56782	4.48167	2.77255	2.63901	5.45726	3.63846	3.57451	3.57854	3.57051	3.89277	4.76486	4.61715	3.64847	3.66751	3.94829	3.89271	3.77996	3.85133	3.86295	3.64578	3.83053	3.72574	4.17871	4.31832	4.08972	3.82714	3.88655	3.68257
AT1G10170_Solyc03g118420.2	4.45732	0	1.93029	3.5591	3.74917	4.14812	4.06165	5.07893	3.65502	4.47067	2.20378	0	2.07413	4.30291	2.84856	3.91496	1.27695	4.21633	1.93685	1.52939	1.64583	1.71712	2.05347	3.55007	3.56682	3.8898	3.9684	4.63094	4.93289	5.30172	5.11122	3.75667	4.06638	4.07153	3.9644	3.75916	3.8885	3.93011	4.05166	4.04498	3.89077	4.07353	3.82375	3.9684	3.64962	3.90817	4.03533
AT1G10180_Solyc02g069080.2	1.67303	4.28736	2.79843	0	2.2183	4.32273	0	2.50336	0	2.63302	4.37964	3.73278	1.92646	3.78433	0	5.20881	0	2.26577	2.54241	1.83838	3.50557	1.5757	1.94436	3.71054	4.10154	4.22162	3.93042	4.87258	4.89598	4.86781	4.85061	4.15299	4.32529	4.23751	4.27798	4.20685	4.39598	4.29597	4.58676	4.28293	4.27501	4.29597	4.25626	4.28269	4.21231	4.31082	4.49655
AT1G10200_Solyc04g077780.2	3.78848	5.80299	6.58625	3.53398	7.28309	7.35217	0	0	7.88991	4.01066	4.08907	6.48904	2.67529	7.66203	6.61833	7.15777	7.98543	7.39929	3.31086	6.77825	5.95664	5.85035	5.34795	7.33106	8.22965	7.94774	6.95163	6.26028	5.93917	7.73013	7.21073	6.50626	6.58306	5.74102	6.31488	6.91468	7.75858	7.76746	6.73507	7.59795	7.20473	6.92699	7.34498	7.22184	7.59654	7.52265	7.20235
AT1G10210_Solyc04g080730.2	2.46644	0	4.88003	2.88849	4.09652	0	2.87151	0	0	0	0	2.45889	2.25136	4.63213	2.54267	2.80856	2.35691	0	2.97842	2.16074	0	1.88831	2.26973	2.22323	5.01673	5.25827	5.21309	6.18383	5.95252	5.799	5.86057	5.30061	5.34293	4.86575	5.02827	5.00764	5.0048	5.07382	5.11977	5.03841	5.10825	4.85582	4.97652	5.06293	5.2075	5.12736	5.28516
AT1G10240_Solyc01g103180.2	1.73477	0	0	1.72259	2.00603	2.82079	0	2.73925	0	1.94042	0	1.72764	1.99011	1.58967	0	0	0	0	1.85395	2.37512	4.08991	2.07728	0	4.31273	2.83929	3.13477	3.0036	3.48821	3.40547	3.35818	3.19815	2.97453	2.71516	2.93609	3.01733	2.92853	3.03914	2.95295	3.01733	2.97575	2.94548	2.97697	2.91966	2.89401	2.97147	3.11659	3.10378
AT1G10270_Solyc01g103160.2	2.00673	0	0	0	3.93403	1.92402	1.92771	2.05974	4.49766	2.21793	1.6576	1.93768	1.79916	3.87022	2.08073	1.86813	0	0	1.66606	0	2.34634	0	0	3.4581	3.16296	3.24894	3.34814	4.32938	4.62411	4.7135	4.77189	3.87742	3.85266	3.31325	2.98853	3.23879	3.28639	3.29474	3.51895	3.90913	3.96039	3.6009	3	3.491	3.23828	3.38589	3.50547
AT1G10280_Solyc01g103150.2	0	0	1.98925	0	3.40172	2.54449	0	0	0	0	0	1.86748	2.13384	1.28983	1.94782	0	1.77024	0	0	2.04401	1.74365	1.77463	2.11308	0	3.05427	3.01673	3.1635	3.81013	3.89209	3.75079	3.77892	3.13093	3.17898	3.10713	3.05427	3.15002	3.14023	2.87774	2.96286	3.36923	3.45066	2.99639	2.88166	3.11381	3.11103	3.06523	2.852
AT1G10310_Solyc01g103100.2	0	0	2.60333	6.35947	2.28495	0	0	3.02786	0	3.19243	0	2.4764	0	4.66885	0	2.82629	3.14868	0	2.61018	2.66014	3.28049	5.22271	0	0	4.77452	4.36177	3.8285	4.25104	4.15973	3.64431	3.69064	3.72901	3.79597	4.47465	4.12901	4.27526	4.25676	4.2812	4.49527	3.68893	3.72429	4.72756	4.48177	4.20216	4.39735	4.30573	4.35473
AT1G10320_Solyc01g103090.2	0	5.40623	2.6089	4.34007	2.04441	2.12428	0	0	1.79483	0	1.852	2.20092	2.47394	2.33401	0	2.16013	1.63873	0	1.86068	3.027	2.03062	2.10509	0	1.96937	3.20529	3.50208	3.59932	4.2861	4.3898	4.38572	4.25378	3.28787	3.51854	3.2193	3.57974	3.4069	3.43029	3.70635	3.71039	3.51895	3.48757	3.40372	3.51559	3.55582	3.47249	3.65382	3.70598
AT1G10330_Solyc01g005790.1	0	0	0	0	0	0	0	0	2.16304	0	0	0	0	0	0	0	2.00059	0	0	0	0	0	0	2.25221	2.1592	2.22239	2.1386	2.76369	3.09879	2.72997	2.72237	2.12763	2.16564	2.08746	2.16993	2.06924	2.19219	2.21723	2.36737	2.0612	2.13093	2.08633	2.17951	2.05311	1.7866	2.29376	2.17845
AT1G10340_Solyc08g066770.2	1.86514	0	0	0	0	0	6.09221	5.85066	0	0	0	0	0	0	0	2.19512	0	5.76683	0	3.29015	4.35899	1.76515	2.62357	4.84245	0.695994	2.33724	2.14731	2.74249	3.08034	3.07644	3.5261	2.37851	1.848	2.31034	2.43118	2.3296	2.48027	2.35426	3.01257	2.28392	1.60565	2.22239	2.24793	2.26504	2.46205	2.81762	2.8339
AT1G10360_Solyc05g006730.2	3.2548	0	6.37205	2.90017	2.31117	2.3925	3.78783	6.86197	2.63294	0	0	5.36408	0	5.13811	2.55421	5.73673	2.85468	0	0	3.14493	5.60813	5.21066	2.7255	2.71813	0.0285692	0.0519521	0.0285692	0.0814501	0	0.0867009	0	0.0976108	0.0976108	0.0332762	0.167786	0.0191088	0.189034	0	0.0565835	0.0238467	0	0	0	0	0.0473057	0.00958605	0.0238467
AT1G10380_Solyc05g006700.2	0	0	5.82442	2.63129	5.67215	2.8966	2.61445	0	0	2.42804	2.32925	3.11533	3.2563	4.96835	2.28899	0	2.58619	0	0	0	5.07208	5.44604	2.98666	5.78957	3.17526	2.88492	2.12653	3.07744	2.77584	4.62957	4.99963	3.01078	3.31228	3.15272	3.13148	3.30694	3.50758	3.31228	3.13969	3.48929	3.92029	4.11631	4.18745	3.94361	3.29523	3.20841	3.04905
AT1G10390_Solyc04g007280.2	3.94807	2.7987	4.40428	2.31743	5.89002	5.58907	2.366	5.36996	4.68137	5.13177	5.24409	5.15102	3.17151	5.57017	2.79859	6.21722	2.92988	4.59145	2.45558	3.57566	4.16118	5.19558	4.99164	4.3661	4.77347	4.99156	4.98717	5.79818	5.88565	5.7897	5.65937	4.97835	4.77979	4.76765	4.81472	4.68257	4.75079	4.97774	5.06752	4.99443	4.70358	4.80047	4.71186	4.66846	4.64559	5.06134	5.12557
AT1G10430_Solyc01g011340.2	0	2.60697	5.67772	4.68861	1.97959	2.05902	2.66024	0	0	2.78619	5.06212	2.13528	2.40723	4.66156	0	6.19878	2.03541	2.75625	2.2666	2.77948	2.00804	2.51828	2.87278	4.66652	5.90985	5.72383	5.6094	6.6037	6.4684	6.43225	6.40718	5.71122	5.57087	5.54566	5.48854	5.62877	5.6093	5.45187	5.45626	5.46815	5.53678	5.32505	5.30876	5.43962	5.58105	5.60328	5.46292
AT1G10460_Solyc05g006500.2	0	0	0	0	0	0	0	0	0	0	0	0	0	4.21324	0	0	0	0	0	0	0	2.28751	0	0	0.970854	1.31228	1.87578	2.92163	3.46084	0.129898	0	0.443607	0.613532	1.83592	4.30889	3.54061	2.51096	1.56722	2.95109	0.963474	0.607232	1.26704	1.30451	2.77891	2.21516	2.89466	2.79286
AT1G10470_Solyc05g006420.2	6.32905	5.84121	5.28406	6.23836	0	0	3.19573	3.50435	0	0	0	0	0	6.6959	0	7.56154	2.55741	2.65524	0	2.35911	5.66249	7.31609	2.46937	6.50718	4.02857	4.41549	3.16725	4.9896	5.43146	6.90668	7.46469	5.46652	6.00794	5.97888	5.62225	5.58155	5.25927	4.55745	5.08222	6.10915	6.91301	6.68398	6.31149	6.6151	5.01629	4.8846	4.89659
AT1G10480_Solyc05g006310.1	0	0	0	2.02386	0	0	0	0	0	0	0	0	0	4.14068	2.11065	2.37098	0	0	0	0	0	2.38815	4.59554	0	0.115477	0.352382	2.26203	4.09531	5.19099	4.68339	4.88406	4.43385	4.52523	5.70377	4.48134	2.66903	1.16779	1.45943	1.33151	4.8846	5.16283	4.14785	3.0012	2.63537	1.3505	1.1635	1.01436
AT1G10500_Solyc05g051700.2	0	3.79664	7.19255	7.22324	2.33987	5.83152	2.94551	7.41803	3.14375	0	3.08263	0	3.57707	7.08361	2.6159	6.63035	3.99203	6.67374	3.44638	2.716	6.71385	5.82163	6.56675	5.95991	6.06034	6.18064	6.36364	6.12467	5.9457	6.30316	6.20346	5.69014	5.57743	6.07075	6.26654	6.29474	6.20013	6.04847	5.75951	5.88419	5.78433	6.16926	6.35538	6.22888	6.25839	6.06228	5.87381
AT1G10510_Solyc05g006170.2	3.02192	5.0007	2.27399	5.54865	4.16163	4.28744	2.77127	4.92493	5.7676	1.98891	4.32319	5.18795	0	4.83462	3.09942	4.79482	5.34036	5.87668	2.37571	2.42516	5.14765	4.57637	0	4.69589	4.32601	4.5221	4.79112	4.96164	5.12674	4.98031	4.60149	4.40327	4.3101	4.92805	5.01227	4.84666	4.29376	4.72046	4.51602	4.18745	4.21516	4.79891	4.79874	4.50526	4.46052	4.78764	4.6523
AT1G10520_Solyc05g006120.2	2.00948	0	0	0	0	0	0	0	2.06447	0	0	2.4155	3.10575	1.85931	0	0	0	0	0	0	0	4.2684	0	3.28418	2.13313	2.29278	2.99216	1.99711	2.36721	1.46589	1.72982	2.50504	2.27103	2.27401	2.31711	2.256	2.33724	2.17951	2.16242	2.70782	2.42403	2.29278	2.1943	2.13532	2.26003	2.3683	1.96101
AT1G10522_Solyc05g006110.2	0	2.87837	0	0	2.24221	2.26159	6.73182	0	0	3.11547	0	0	0	4.24541	0	0	2.29915	0	2.53416	0	0	2.76714	0	0	2.6477	2.57773	2.58896	2.34751	2.44805	4.24182	3.93745	2.92979	3.21049	2.50843	2.72174	2.90368	2.90111	2.83458	2.71076	3.95853	4.01167	3.44272	3.51854	3.13696	3.04206	2.85997	2.40054
AT1G10550_Solyc05g005680.2	0	0	0	0	0	0	2.85626	2.70465	0	0	0	0	0	1.71426	0	0	0	0	3.23583	0	0	0	2.6201	0	4.7429	1.69599	0.440066	4.20808	4.2774	5.49808	4.57341	3.70155	4.59256	3.90849	3.33866	4.80081	5.70644	2.0048	4.67525	4.547	4.52461	4.55357	4.19561	4.40259	4.77751	3.0024	4.06609
AT1G10560_Solyc05g005670.1	1.70684	0	0	0	0	0	0	0	0	0	0	0	0	0	0	0	0	0	0	0	0	0	1.9793	0	1.04963	1.2162	0.154886	0.491477	0.697215	0.244244	0.500124	1.32385	0.578536	1.40054	0.975752	0.581753	0.77961	0.675063	1.62449	0.471621	0.650765	0.918386	0.745596	0.39689	0.804604	1.1177	1.11326
AT1G10580_Solyc02g078970.2	0	0	2.68078	2.26605	2.39358	3.39778	0	4.49945	4.29165	0	2.45807	2.27136	2.0663	3.53677	1.88141	2.61822	2.451	2.26638	0	1.97698	4.52303	5.73628	0	4.4665	4.01911	4.08321	4.17871	5.0492	5.21847	5.3345	5.3124	4.14323	4.17552	4.1021	4.18587	4.20503	4.32265	4.26228	4.28442	4.21801	4.16779	4.32073	4.26828	4.27997	4.16001	4.30329	4.22677
AT1G10630_Solyc05g005190.2	4.17884	2.82351	5.62529	6.38215	6.87157	6.22375	0	0	6.38885	4.28122	7.42284	2.76827	3.89852	6.35722	7.21196	5.97741	6.53587	2.82781	6.82001	2.52966	6.42503	6.71958	2.64078	6.07762	8.49575	8.32224	8.04936	8.97932	8.80227	7.78698	7.84856	8.43024	8.40499	8.1404	7.98995	8.28697	8.32876	8.516	8.509	7.34382	7.9236	7.46961	7.49471	7.5697	8.3814	8.31223	8.34271
AT1G10657_Solyc05g005230.2	2.58103	6.85117	2.67269	6.5981	0	0	3.05661	7.14035	0	2.86753	6.02117	2.94073	0	5.41924	0	3.48771	2.38236	0	0	0	5.88547	6.19428	3.2316	2.79777	0.956057	0.512648	0.559084	0	0.182992	0	0	3.26654	2.8725	0.509274	0.356144	0.565597	0.790772	0.588165	0.619804	2.14296	2.39598	1.24489	0.892715	0.393233	0.575312	0.707819	1.16993
AT1G10710_Solyc05g013360.2	0	0	0	0	0	0	0	0	0	0	0	0	0	0	0	0	0	0	0	0	0	0	0	0	0.903038	0.905608	0.464668	2.29122	2.24185	1.05743	1.29064	1.27501	1.40054	1.95109	1.61353	1.70782	1.67657	0.823749	1.12653	1.39323	1.62293	1.80598	1.57854	1.37295	1.23675	1.18269	1.22033
AT1G10720_Solyc04g077600.2	0	4.9631	0	5.64606	4.11317	4.99883	2.5104	0	4.20021	3.18262	5.53245	2.95489	5.3522	5.88464	5.00473	2.33095	2.64811	0	3.3798	0	0	1.89591	2.72186	5.34341	4.12598	4.28983	4.0072	4.81911	4.82123	4.78461	4.68414	4.08859	4.08406	3.93766	3.96963	3.84264	4.0063	4.06638	3.97177	3.89627	3.98368	3.73444	3.68594	3.82307	3.97208	4.14486	4.16269
AT1G10740_Solyc05g005000.2	6.18353	2.38657	4.65823	2.8231	5.31407	5.12375	5.63836	5.79378	3.96831	5.36745	2.96113	5.60531	2.62379	6.48305	3.20165	4.51977	2.24731	0	2.96389	3.86025	4.6769	2.25191	4.27574	4.6195	6.10105	4.95714	5.27414	4.487	4.65584	4.58707	3.97258	2.71443	3.49271	5.57823	5.87734	5.92489	5.49442	5.26716	5.54556	3.38819	3.73046	5.29939	6.17612	5.78816	5.52126	5.39985	5.30439
AT1G10760_Solyc05g005020.2	2.79481	5.97151	6.85943	6.99063	5.04837	4.64016	6.16716	5.50283	6.35227	4.85709	5.52993	4.66716	2.57661	5.65093	5.40694	5.81043	6.54376	6.28249	2.43478	5.84916	5.63264	5.87285	5.52581	6.11385	5.98823	6.25153	5.56184	6.04508	6.09265	6.92447	6.7572	5.70865	5.61902	5.79658	6.43162	5.8392	5.98322	5.98762	6.47967	5.93985	5.58826	6.36475	6.47546	6.2867	5.88207	6.32865	6.55985
AT1G10780_Solyc01g104230.2	0	0	0	0	2.6665	1.92781	0	0	0	2.76789	0	2.47874	0	1.46867	0	0	1.96438	0	0	0	1.9372	0	0	0	1.43296	0.980635	1.17206	3.58437	3.61457	2.2713	2.26964	1.96594	2.29964	2.90689	2.34955	2.59056	2.35332	1.39323	2.58256	0.85599	2.07039	2.32481	2.20581	2.02266	1.68706	1.65382	2.27401
AT1G10830_Solyc12g098710.1	2.16473	2.67805	2.1876	2.152	2.73034	2.08088	5.24713	2.70157	0	0	2.76435	2.57469	2.4296	0	0	0	2.05722	2.77893	0	0	0	2.06176	2.44814	5.19803	3.9985	3.96686	4.44095	4.32409	4.22648	4.3868	4.04753	4.06924	4.41797	4.03357	4.51686	4.44361	4.25298	4.15812	3.92093	4.76801	4.95233	4.29131	4.42044	4.4766	4.29155	4.13532	4.10713
AT1G10840_Solyc09g098280.2	7.14833	3.07074	5.04848	6.5761	6.89877	5.92597	5.53131	6.50295	7.33915	6.61162	7.18595	5.65847	3.10688	6.49514	3.50614	3.78706	5.4499	6.69434	3.31649	3.20801	5.66452	3.42584	2.83798	2.21421	5.39312	5.36784	5.28897	6.30575	6.16077	6.26407	6.15223	5.86278	6.03511	5.77101	5.43507	5.58646	5.70865	5.49431	5.50218	6.07717	6.20874	5.77012	5.56438	5.65716	5.66903	5.3733	5.42134
AT1G10850_Solyc04g008650.2	4.65215	2.09906	3.81039	3.60178	4.05706	4.95572	4.57299	2.12184	4.16211	4.0368	1.71699	2.06116	2.61469	4.60055	1.67901	0	0	0	2.47263	2.72434	4.86021	4.38814	4.8338	1.8325	4.95435	3.38727	1.89401	3.59847	3.75463	2.2978	2.03792	4.72301	4.6151	3.52732	3.05889	3.14241	3.62371	3.19482	3.44758	3.71845	4.09817	2.81489	2.49057	2.34388	3.18534	3.31663	3.20685
AT1G10865_Solyc03g117900.2	0	3.53149	3.02874	0	6.1287	5.76068	3.53626	3.55508	3.16232	3.22517	3.12384	0	4.06521	5.90483	3.86824	3.44943	4.17487	3.48639	3.13311	7.83476	0	2.89809	0	3.15483	4.56316	4.61883	4.6728	6.27992	6.09972	6.30713	6.26241	4.8089	5.12942	5.23866	4.61765	5.00525	4.92267	4.96116	4.53128	5.01985	5.22766	5.05861	4.92045	4.80598	5.10713	4.71351	4.44692
AT1G10890_Solyc01g104160.2	6.06697	0	2.31682	2.66886	4.51644	5.77796	3.37882	2.5673	2.25504	2.90044	4.69217	5.28424	2.95271	5.94107	0	3.31524	2.85696	6.26414	2.32357	2.85931	2.82839	6.26862	0	5.26848	5.67299	6.10161	6.0681	6.70756	6.63278	6.81852	6.69761	5.79164	5.86361	5.57783	5.93223	6.00473	5.74542	6.26741	5.86633	5.80349	5.83971	5.63875	5.72964	5.98041	5.90103	5.9607	5.91225
AT1G10910_Solyc11g040240.1	2.51046	2.21228	4.40793	2.21622	2.51131	1.68073	6.52024	3.05478	0	1.96738	1.87197	1.75394	0	3.96507	2.6834	2.08773	5.09447	0	1.88067	2.88995	2.37257	1.66246	0	1.90109	2.74846	3.20006	3.07724	2.67484	2.86731	3.23967	3.10624	2.76199	2.98671	2.81489	3.10713	2.91584	2.93797	2.99337	2.97269	3.25399	3.37851	2.99579	3.14405	3.18216	3.11437	3.13586	3.12488
AT1G10930_Solyc01g103960.2	1.36927	0	4.03542	1.3579	1.92352	4.29362	4.3309	2.45137	0	1.56311	2.20025	3.57531	0	4.00144	1.43666	2.14146	1.97904	0	0	2.25817	1.24981	2.97157	0	3.53809	1.926	1.69004	1.62916	2.97752	3.28125	2.31624	1.91307	1.99639	2.23164	2.23164	2.05195	1.94735	1.87578	1.61196	2.37295	1.44361	1.83323	2.04963	1.82103	1.68107	1.5294	2.16242	2.37481
AT1G10940_Solyc01g103940.2	2.6839	6.07647	6.36595	6.6354	5.68933	5.16104	6.22022	5.51298	4.05435	4.69524	5.6603	6.34506	6.83003	6.67746	5.61817	6.35829	3.17287	5.69304	2.52571	5.12935	5.4576	4.56958	5.81699	5.83483	6.81305	6.63275	6.77628	7.02944	6.83151	6.33855	6.45728	7.1921	6.97663	6.55811	6.4663	6.49068	6.30706	6.29634	6.68832	6.72497	6.73028	6.40173	6.16759	6.16779	6.36463	6.43368	6.73127
AT1G10950_Solyc01g103930.2	3.35192	6.95929	5.22068	6.21406	7.31212	6.28967	4.87246	5.14975	6.55518	7.22101	6.71745	3.26892	3.62608	6.76307	2.5757	6.18848	6.25819	6.79606	6.04619	3.53167	6.43187	6.68717	6.23192	6.31225	6.25304	6.06781	5.74595	6.85145	6.83318	6.79807	6.66963	6.55336	6.48966	5.97926	5.97644	5.91966	6.09698	5.91281	6.3197	5.96663	6.11464	5.90103	5.66202	5.80228	5.91249	6.07211	6.19311
AT1G10970_Solyc08g065190.2	0	0	2.14703	2.01827	1.86939	0	0	0	0	0	0	0	0	1.43172	0	0	0	0	0	0	2.37106	0	0	2.17463	3.95606	3.75702	3.95264	5.69255	5.59361	6.07199	6.34456	4.10098	4.6521	4.72865	4.47681	4.84716	4.29474	3.92315	4.17313	4.40213	4.85964	3.93515	3.84164	4.37272	4.18322	3.87414	4.16993
AT1G11000_Solyc10g044510.1	1.84619	0	0	0	0	1.70642	0	0	1.99461	2.05437	3.97772	0	2.10458	3.14523	0	0	2.20907	0	1.96692	0	0	0	0	0	4.55316	3.50377	2.84599	3.44627	3.32875	1.80331	1.45205	4.66297	5.15745	3.98033	3.55868	3.51012	3.60684	3.63498	3.30159	3.64155	4.17845	3.01257	2.8101	2.82646	3.44581	3.56965	3.10042
AT1G11040_Solyc06g060240.1	0	0	0	0	0	0	0	0	0	0	0	0	0	0	0	0	0	0	0	0	0	0	0	0	0	0.0143553	0	0	0	0.132939	0.195654	0.0658021	0.0473057	0.0519521	0	0	0	0	0	0.0519521	0.15056	0.0379679	0.0519521	0.0332762	0	0	0
AT1G11050_Solyc01g104050.2	0	0	2.60619	0	0	1.60118	0	2.25956	2.35857	1.94462	3.75961	0	2.47125	3.22904	2.65961	2.5438	0	0	0	1.90562	3.63816	1.64054	1.97382	5.28175	2.66903	2.9024	2.70561	3.6424	3.79954	4.58585	4.54943	3.99216	3.82239	3.3762	2.81899	3.02562	2.99095	2.77189	2.69004	4.02916	3.92726	3.31276	2.96286	3.07553	3.07952	2.82714	2.73408
AT1G11060_Solyc02g078560.2	0	0	1.54482	1.9159	3.91611	2.36963	3.91331	4.3786	1.66568	1.72321	2.09204	1.97129	2.52169	3.25081	1.5932	2.68989	0	0	1.63909	1.68526	2.11961	3.28579	0	1.65888	3.95513	4.1964	4.19954	4.81431	5.01003	5.24564	5.14562	4.09255	4.06005	3.82375	4.17446	3.90368	3.97972	4.09789	4.41256	4.18877	4.10434	4.12736	4.07582	4.15245	3.94922	4.34814	4.40236
AT1G11090_Solyc03g006560.2	0	0	0	0	5.11946	0	0	0	2.89571	0	0	0	3.01055	4.68838	2.3307	5.28415	0	0	2.38011	2.42956	5.45433	3.39112	0	0	4.17073	4.17286	4.03122	3.94457	3.77342	4.81184	4.7248	3.70044	3.53978	3.75311	3.82545	3.85466	3.96378	4.01227	3.68743	3.99428	3.96625	3.74452	3.89982	3.77716	4.10378	4	3.59852
AT1G11120_Solyc02g078720.2	0	0	3.14141	0	0	0	0	0	0	3.24043	3.20387	0	0	0	0	0	0	0	0	0	0	0	0	0	2.01673	1.44007	1.29474	2.98059	2.52645	0.740713	0.883786	2.38957	3.13258	2.1964	1.35426	1.97942	2.37759	2.23471	2.2193	2.10769	2.83188	1.20163	0.997594	1.27898	1.84398	2.0761	1.98063
AT1G11190_Solyc02g078910.2	0	0	0	0	0	0	0	0	0	2.40011	2.30147	0	0	3.81323	0	2.52395	0	0	0	0	0	0	0	0	2.5042	2.33342	2.46467	3.83307	4.51819	1.83403	1.88217	3.05947	3.3552	3.10098	5.10084	3.99367	2.55582	2.02148	2.57451	3.47075	2.68482	2.72174	2.70782	3.55908	2.44449	2.72319	2.49228
AT1G11200_Solyc02g078960.2	2.26905	0	0	0	2.55196	4.30811	2.67078	0	0	2.97231	0	3.66795	0	4.99872	0	3.09846	0	2.7406	5.66335	2.93111	0	4.79088	2.55412	2.50691	4.18719	4.32073	4.36947	4.98891	4.71669	5.07482	5.07113	4.22984	4.33104	4.16591	4.25121	4.26303	4.41931	4.45132	4.11242	4.31155	4.37226	4.0917	4.10713	4.27625	4.57572	4.22625	4.11047
AT1G11240_Solyc10g009200.2	6.22732	0	6.16088	0	3.49037	3.20921	3.70892	6.45065	2.57581	3.22821	5.82792	5.44679	0	5.71352	2.59542	2.9582	2.89629	0	3.52658	2.69545	2.86769	6.06845	3.29982	6.70389	3.92188	4.14975	4.12736	5.24069	4.7655	4.78624	5.06037	4.98444	4.95683	4.19771	3.92156	4.19509	4.13203	4.13367	4.24362	4.9905	5.05036	4.00749	3.77189	4.14758	4.42223	4.05282	4.07924
AT1G11290_Solyc02g079380.1	2.15847	0	0	1.68168	0	1.61422	0	0	2.21412	0	0	0	0	2.0135	0	0	0	0	0	0	0	0	0	0	0.762703	0.918386	1.07952	1.35928	1.61192	1.79414	1.92327	1.65535	1.41864	1.01911	1.13093	0.831877	0.793549	1.08633	1.19745	1.56397	1.5042	1.12873	0.874469	1.16135	0.925999	1.16993	1.15704
AT1G11320_Solyc04g015380.1	2.03697	0	0	0	0	1.95402	0	2.56993	2.09209	2.24866	0	2.02959	0	3.51311	0	0	0	2.50257	0	0	0	1.93512	0	0	0	0	0	0	0	0	0	0	0	0	0	0	0	0	0	0	0	0.00958605	0	0	0	0	0.0143553
AT1G11330_Solyc04g058110.2	0	4.85149	4.20444	4.27513	5.10152	3.3977	0	0	5.79452	1.77939	4.53486	2.3071	0	4.72797	2.39024	3.8654	2.66677	4.95703	0	4.41081	4.49766	1.91398	5.52133	3.98547	1.13093	1.74703	1.30451	0.573426	0.561637	3.62235	3.80939	0.49228	0.83727	1.11326	1.02857	1.20789	1.48199	1.40054	1.26103	0.997594	1.21412	1.60407	1.47162	1.87578	1.46641	1.68855	1.54597
AT1G11360_Solyc03g006680.2	2.95185	2.6965	4.99102	5.55008	4.7696	2.86491	2.58266	3.69487	2.72307	6.27508	4.65879	2.17524	2.44785	4.54355	2.25771	3.29844	2.84093	5.94248	2.30691	5.96067	2.48255	2.56012	2.42768	5.23501	6.4801	6.20861	5.94595	6.59697	6.50357	6.29953	6.31307	6.34908	6.33967	6.3025	6.07966	6.24476	6.26097	6.20978	6.10035	6.0852	6.2478	6.1891	6.06752	6.08477	6.25846	6.16202	5.9674
AT1G11380_Solyc02g079390.2	2.30347	0	2.42178	0	0	2.63926	3.31774	6.79077	4.81679	0	5.38969	0	2.57036	5.62969	2.37904	2.73896	2.1949	2.77574	2.42857	2.47815	0	2.68219	2.54908	0	5.91815	5.0042	4.13504	4.74935	4.64877	4.9704	4.75235	5.86055	5.56783	5.70109	5.89061	5.41853	5.67873	5.37423	5.41492	6.12736	5.26216	6.19193	6.39443	6.03526	5.85773	5.54782	5.46717
AT1G11390_Solyc03g006660.2	0	0	3.47954	1.66096	4.19262	1.59372	0	0	4.01061	2.63302	0	0	1.92646	3.51429	1.7443	0	0	2.26577	0	2.30961	0	2.03392	0	2.28156	2.52607	2.75061	2.87053	3.24659	3.13849	3.38935	3.46631	3.0761	2.97575	2.53688	2.61902	2.488	2.488	2.43474	2.5319	3.23061	3.16404	2.48371	2.40236	2.59534	2.36737	2.53771	2.5737
AT1G11400_Solyc01g104460.2	3.5469	3.42052	5.88385	2.39502	6.6174	6.53814	2.81208	0	6.78753	3.40405	2.46988	2.8874	2.67611	6.15776	0	3.24126	2.29869	0	2.44978	0	2.75517	3.19507	0	0	4.28762	4.31904	4.29155	4.9438	4.78687	4.88186	4.92899	4.60545	4.55152	4.39894	4.36177	4.42335	4.48736	4.44095	4.30937	4.73733	4.74398	4.24995	4.29008	4.42761	4.80615	4.3606	4.1943
AT1G11430_Solyc02g079770.2	2.92118	7.1348	7.55667	6.41642	5.47019	2.8343	6.78692	6.56491	5.56845	3.14101	6.43358	5.76216	3.54628	6.18325	3.49285	3.76366	7.09886	5.96291	3.94522	6.46682	3.06857	6.38724	5.40159	2.67336	4.65592	4.95606	5.35379	5.85028	5.60782	5.90436	5.92615	5.89885	5.61196	4.48757	4.79926	4.92093	4.82052	5.03372	4.82714	6.11256	5.90087	5.14907	5.34021	5.34092	5.22317	4.9997	5.04803
AT1G11440_Solyc02g079780.1	0	0	3.05716	0	3.97737	0	0	0	0	2.38148	0	5.22003	0	2.01553	0	0	0	2.78216	0	0	0	0	2.45133	0	5.20398	5.55131	5.57783	5.05294	4.60146	6.72054	5.77835	6.02362	5.60219	5.57279	6.18996	5.62117	5.9664	5.84958	5.71617	7.01502	6.17513	6.81481	6.95981	6.25556	6.15677	5.96671	6.08612
AT1G11475_Solyc06g083360.2	2.95548	0	7.04478	0	6.52642	3.65194	0	0	7.1153	3.96203	7.20551	3.37626	3.72391	6.38211	3.81814	0	3.62701	0	3.0835	3.1341	6.07886	7.65594	3.24702	3.10522	6.40628	6.74448	6.67619	8.08357	7.96885	7.84538	7.75199	6.8598	6.91882	6.98067	6.60259	7.09469	7.38416	7.33563	6.72032	6.96209	7.08895	6.72733	6.66249	6.79857	7.34468	6.71292	6.48097
AT1G11480_Solyc02g079880.2	3.01357	2.22614	4.62664	2.7135	5.57287	6.07778	5.21252	2.13078	5.62148	2.94538	5.55082	5.86508	2.50893	5.05402	1.84661	2.86734	3.19001	5.0867	1.89413	2.41697	4.93028	4.89666	2.04892	4.39263	5.04905	4.74792	4.75791	5.98799	6.08354	6.39059	6.07914	5.44007	5.6374	5.17326	5.17526	5.0441	5.14418	4.80598	5.02015	5.60674	5.58986	5.30731	5.24552	5.33354	4.82494	5.04527	5.01272
AT1G11530_Solyc02g079960.2	6.43368	3.34009	6.86012	2.8509	2.6619	2.7773	6.66757	0	6.93056	0	2.98255	0	0	6.27662	0	0	8.73236	3.34428	3.48607	3.0423	3.17149	3.53935	3.11444	3.107	6.75426	7.10269	6.8426	7.30332	7.04926	8.68316	8.26876	6.30603	6.74111	6.87631	6.84821	7.08279	7.36323	7.12274	5.7271	7.60962	7.60073	7.35867	7.66332	7.55269	7.37773	6.59226	6.1118
AT1G11545_Solyc03g031800.2	7.27848	0	0	0	2.08791	2.19999	0	0	0	6.20902	4.86425	0	0	2.33636	2.36003	0	2.17611	2.90205	0	0	0	0	0	0	7.68042	6.47654	4.33914	4.3314	4.53461	5.09435	4.78919	7.22856	6.92711	6.43112	5.71296	6.34092	6.62522	5.56854	6.61608	5.45494	6.05933	5.59296	5.35485	5.48864	6.41256	5.76332	5.94696
AT1G11570_Solyc02g080190.2	0	0	0	0	0	0	0	0	0	0	0	0	3.66603	2.74027	0	0	0	4.02342	0	0	3.25044	0	0	0	2.36737	1.20163	1.45242	5.46236	5.24922	2.24717	1.82562	3.58696	4.01822	3.72101	2.96963	3.88069	3.21412	2.37573	1.9988	3.71076	3.83154	2.89724	2.95047	2.82511	3.65076	2.08066	1.77259
AT1G11580_Solyc02g080210.2	6.05787	5.86598	5.42215	6.18041	6.79031	7.31538	5.15363	5.14068	4.92259	3.22053	4.81419	2.63169	3.76925	7.20488	3.4973	5.49538	2.73098	4.83041	5.63225	2.53123	5.52966	6.62838	6.62516	5.87239	0.908172	1.09761	1.98063	1.7645	2.33509	0.244762	0.280725	2.91329	3.24691	1.9486	2.31711	2.12653	2.55908	1.9222	3.15218	2.73985	2.36644	0.963474	0.908172	0.799087	2.04847	1.68407	1.79216
AT1G11600_Solyc02g080330.2	0	0	0	0	0	0	0	0	0	0	0	0	0	0	0	0	0	0	0	0	0	0	0	0	1.1592	0.59136	2.5042	0.291889	0.297566	0.123372	0.125189	1.73985	1.02148	2.64386	2.07838	0.83727	0.218265	0.263034	0.519374	0.234706	0.450661	0.62605	0.499102	0.230613	0.329602	0.488858	0.367371
AT1G11650_Solyc03g031720.2	7.12198	6.76405	6.89505	7.25092	7.31896	6.70461	7.1033	7.79255	7.02454	7.53995	7.32483	6.05312	7.09443	7.35702	3.45997	6.06616	7.77092	8.58131	4.05773	6.805	7.74855	6.18855	6.17684	6.5235	6.88195	6.84979	6.63028	6.76073	6.91162	6.8174	6.96477	6.89889	7.0009	6.64333	6.42094	6.65659	6.87344	6.95377	6.95726	6.8872	7.12595	6.69084	6.50441	6.7137	6.85757	6.95315	6.8688
AT1G11680_Solyc01g008110.2	6.0957	2.89279	5.66291	5.80128	6.28759	6.26495	6.56847	5.17471	6.0952	3.23957	6.76108	7.01481	6.61854	6.49737	6.26312	6.59866	3.03696	6.34331	2.78511	3.43842	5.79525	5.65492	6.05922	4.9394	7.28543	8.03171	7.98611	7.90126	8.17341	7.31722	7.54557	8.18474	7.86425	8.36251	8.91573	8.39546	7.60328	7.72258	8.65304	7.32439	7.60935	7.35318	7.11273	7.13931	7.93245	8.04314	8.46542
AT1G11700_Solyc02g032800.1	2.50855	4.13183	3.30983	7.19385	5.42425	2.91029	0	3.05285	0	2.72579	2.62572	0	3.55998	6.0483	3.07479	6.29262	2.88566	0	0	0	2.81293	5.76523	0	6.38815	5.40315	6.21484	5.52011	5.5806	4.85125	4.72701	5.10656	4.70635	4.05745	5.10839	5.60348	5.76951	6.01644	6.3194	6.31173	3.93357	3.68332	5.40508	5.72955	5.61775	6.22516	6.21897	6.49484
AT1G11720_Solyc02g080570.2	2.1602	5.01511	3.45153	5.49158	1.26166	1.36058	2.55966	4.83544	3.06323	1.63284	3.59771	4.44043	2.12955	3.6298	1.50474	2.30983	1.78086	0	2.00673	2.53383	1.75423	0	0	3.68635	4.37967	4.4511	4.35638	3.57326	3.78949	4.20485	4.05724	3.84398	3.70229	3.99579	4.45044	3.90881	3.76765	4.02975	4.29327	3.62098	3.6311	4.37527	4.5177	4.22574	3.86129	4.42268	4.45899
AT1G11750_Solyc10g051310.1	2.9591	2.70404	5.48872	6.33237	6.60708	4.91514	6.28053	5.77725	6.62815	3.88112	6.71537	6.24667	3.7276	5.88869	2.26506	6.41932	6.59554	0	2.31428	6.66766	6.00138	6.3797	5.89029	5.74337	5.32577	5.25588	5.24146	5.67483	5.35473	5.82238	5.4647	5.65688	5.68426	5.53336	5.54174	5.60881	5.52513	5.44515	5.32541	5.6761	5.73886	5.75507	5.73263	5.6523	5.49185	5.45022	5.41583
AT1G11755_Solyc06g060810.2	2.15059	2.66354	0	2.61901	2.71579	0	0	2.68702	0	0	2.32842	0	2.41522	4.36706	0	2.48759	2.04321	2.76436	2.27453	0	0	2.04774	0	0	4.15974	4.37666	4.32505	4.13125	3.94094	4.17665	3.96422	4.34175	4.67525	4.44206	4.42403	4.45022	4.44316	4.38474	4.38543	4.66619	4.754	4.38382	4.42223	4.50568	4.3453	4.32817	4.37782
AT1G11760_Solyc08g078240.2	3.02983	0	2.56391	2.52756	2.34095	0	3.85208	0	0	0	2.72189	0	0	1.91063	0	0	2.43059	0	3.54859	2.7171	5.24776	0	0	0	5.26341	5.84382	6.08619	6.2839	6.23848	6.0519	6.29418	5.18468	5.15367	5.80176	5.83559	5.94416	5.92236	6.12357	5.5318	5.35908	5.36539	5.41459	5.56031	5.60368	5.9933	5.78947	5.53086
AT1G11780_Solyc04g045590.2	3.14944	0	1.92372	0	5.74775	4.33303	0	2.4294	4.48205	2.11067	2.07571	2.85382	0	4.17214	1.97464	0	1.79653	0	0	0	2.67781	0	0	2.13314	2.57693	2.9241	3.04264	3.54751	3.56244	3.4242	3.4356	3.10825	3.01257	2.82103	2.69674	2.92347	2.89982	2.97514	2.95047	3.13038	3.24995	2.75346	2.59136	2.62761	3.06062	2.93797	2.78311
AT1G11790_Solyc02g080620.2	2.45239	2.43541	0	0	4.35278	4.20113	0	5.33452	4.63802	2.18669	3.05899	1.96868	3.008	4.12626	2.04982	4.71245	2.82876	5.51113	0	2.14687	1.84341	2.34751	0	2.20929	2.6523	2.82917	2.09085	2.91282	3.13307	2.52065	2.81262	3.36457	3.1811	2.9241	2.7556	2.72028	2.85533	2.57046	3.2859	2.82511	2.87381	2.64155	2.43207	2.46815	2.77891	2.91265	3.02266
AT1G11800_Solyc02g032870.2	0	0	2.00426	0	1.79025	0	0	0	2.03658	2.19249	0	0	0	3.41915	0	2.31492	0	0	2.10406	2.15266	0	2.35332	2.26159	0	3.30743	3.41323	3.32193	3.90547	3.88797	2.73593	2.92952	3.17685	3.36411	3.41504	3.43829	3.4638	3.5472	3.52565	3.59534	3.0006	3.23726	3.39461	3.28787	3.22908	3.46423	3.56234	3.53688
AT1G11840_Solyc02g080630.2	6.72645	8.4075	8.81437	9.03876	9.75296	8.93889	3.50281	3.49207	7.72072	6.82498	8.93778	9.35748	9.5155	9.61821	7.94148	8.27046	6.62106	2.81751	5.5268	3.981	7.76527	9.02112	8.4738	8.95236	7.2496	7.30782	8.15885	8.62506	8.69072	7.59072	7.64042	7.16524	7.49479	8.17994	8.10636	8.22516	7.83521	7.91538	7.64811	6.42565	6.96947	7.56008	7.54442	7.44907	7.80738	7.65954	7.55121
AT1G11860_Solyc02g080810.2	8.35103	8.25324	8.96777	8.42344	7.15114	5.31545	9.43653	9.28974	6.828	7.3795	7.93492	7.52345	4.09675	8.32523	7.43577	7.61164	8.96431	8.816	4.14374	4.62728	8.32587	8.55524	7.14134	8.06061	6.47481	6.01866	5.60881	6.21132	5.98527	5.82409	5.45794	5.89263	5.97705	6.37411	6.55116	6.39169	6.15056	6.21755	6.06257	5.88972	6.224	6.75613	7.06462	6.40735	6.23362	6.10943	6.10685
AT1G11870_Solyc04g074630.2	0	2.43853	0	1.91987	4.72527	1.85026	5.72784	2.46159	2.45662	4.71018	0	0	2.9624	1.52753	1.99899	2.26425	1.82714	2.39457	0	0	0	1.83158	0	0	3.19167	2.90368	2.91329	3.81814	3.55086	3.74744	3.54825	3.15974	3.0612	3.15758	3.01792	2.92347	2.97575	2.87774	3.18057	3.16779	3.17419	3.22754	3.10545	3.11159	2.95853	3.16404	3.11659
AT1G11880_Solyc01g006000.2	0	0	1.94516	0	2.19914	1.84076	0	0	0	0	0	0	2.66526	0	0	0	0	0	0	0	1.79091	0	0	0	3.8885	3.90464	3.61275	4.14858	4.41332	4.38371	4.31193	3.43607	3.44405	3.55049	3.68557	3.71003	3.72647	3.93985	3.65306	3.41097	3.33247	3.52774	3.42403	3.49228	3.6565	3.82545	3.6777
AT1G11890_Solyc06g063030.2	2.79879	0	6.68278	2.78567	6.65565	6.34898	2.71608	2.85404	3.24388	5.49077	3.41074	2.30601	3.35947	5.68577	0	2.65344	3.33818	3.42553	3.21463	2.97675	6.34074	5.86683	5.6486	2.45998	4.51728	4.39209	4.40622	4.86618	4.61558	4.59767	4.42095	4.63517	4.54123	4.59236	4.54885	4.49868	4.4579	4.4121	4.60585	4.46009	4.40054	4.37318	4.32769	4.23419	4.52	4.53522	4.55827
AT1G11900_Solyc07g054680.2	0	0	0	0	2.03971	0	0	0	0	0	0	0	0	0	0	0	0	0	0	2.89678	2.09999	2.13213	0	0	1.9386	2.10098	2.26003	2.72011	2.89228	2.81775	3.13147	2.42582	2.30354	1.98063	1.92726	1.96594	1.91456	2.03445	1.91839	2.29964	2.21205	2.006	1.70044	2.12102	2.11548	2.22856	2.0635
AT1G11910_Solyc02g080880.2	7.59183	7.18768	7.635	7.32032	8.64149	8.02453	7.52634	7.83005	7.54875	7.06216	8.08545	8.30361	7.94547	8.41656	8.07881	8.46661	6.93915	8.31847	7.61787	6.48791	7.45947	7.57474	7.09141	8.35791	4.42872	5.2956	6.66884	6.9055	6.87712	2.94674	3.05607	4.07068	4.40894	4.3704	5.66287	5.29951	5.00225	5.30281	4.63885	4.17606	3.64731	3.32817	4.29744	4.3067	4.94673	5.23266	4.96778
AT1G11915_Solyc02g080900.2	0	0	0	0	4.10692	0	0	0	0	0	0	0	0	1.6197	0	0	0	0	2.35817	2.40757	0	0	0	0	2.86724	2.46554	2.15056	3.89595	3.90028	1.736	1.68299	3.07667	3.2854	3.19692	3.06982	3.62098	3.42447	2.75845	2.86328	2.87905	3.20477	2.54019	2.90368	3.0197	3.38543	2.65916	3.01733
AT1G11925_Solyc02g080920.1	0	0	0	0	0	0	0	0	0	0	0	0	0	0	0	0	0	0	0	0	0	0	0	0	0	0	0	0	0	0.233284	0	0.20581	0.141869	0.0238467	0	0	0	0	0	0.278976	0.146221	0.0426443	0	0	0	0	0
AT1G11930_Solyc02g080940.2	2.30718	3.31679	5.24324	5.51265	5.67173	5.92208	3.69697	6.016	2.46089	2.52249	5.39838	2.29966	2.57412	6.35829	5.6382	3.1378	2.96797	6.48896	0	3.46446	2.93933	5.35857	0	5.94329	5.30864	5.1206	5.44195	6.49841	6.31341	6.87518	6.76168	5.24273	5.29915	5.62361	5.24982	5.59783	5.32373	5.474	5.11006	5.56905	5.67676	5.7548	5.40418	5.47779	5.44868	5.30864	5.15731
AT1G11940_Solyc02g080970.2	2.06675	0	0	0	0	0	2.46398	0	0	0	2.181	2.05935	2.81551	3.57084	2.14113	0	0	0	0	0	1.93295	0	2.30889	2.6939	3.85765	3.83996	5.3844	4.7002	4.64153	3.51687	3.52863	3.90368	4.13914	4.2211	4.62975	4.27153	3.99428	4.11963	4.0406	3.84499	3.90721	3.53688	3.76765	3.70303	4.09649	3.97116	3.89077
AT1G11950_Solyc02g081010.1	0	1.99762	2.03668	3.49628	3.23035	1.42357	0	1.90408	0	2.5068	0	1.55005	0	3.28731	1.62697	1.96655	1.90798	0	0	2.46624	2.63709	0	0	0	3.24184	3.60842	3.66107	3.64654	3.64672	4.2297	4.1881	3.54803	3.54638	3.57934	3.50885	3.51349	3.34767	3.62488	3.4991	3.68893	3.72719	3.51686	3.36036	3.53273	3.44228	3.57249	3.68407
AT1G12020_Solyc11g012060.1	0	2.98126	5.16198	0	2.82835	2.42398	0	0	0	0	0	0	2.77885	1.881	0	2.85221	0	0	0	0	2.81398	2.40442	0	0	4.44912	5.3011	4.7137	5.71918	5.35883	4.2191	4.83599	4.60644	5.06795	4.94032	4.80564	5.24527	5.48285	5.46478	4.92884	4.55029	5.17925	4.53481	4.66562	4.84699	5.40667	5.14595	4.97926
AT1G12030_Solyc11g012120.1	0	0	0	0	0	4.56107	0	0	0	2.61267	0	0	0	0	0	2.83365	0	0	0	0	0	0	0	0	0.137504	0.133125	0.0703893	2.41385	1.1088	0.794793	1.07065	0.111031	0.133125	0.0931094	0.230613	0.163499	0.163499	0.0885939	0.163499	0.176323	0.15056	0.102098	0.0703893	0.0658021	0.0931094	0.0658021	0.15056
AT1G12050_Solyc11g012160.1	5.74472	2.47652	5.03296	2.43234	4.69691	6.42404	3.86483	4.83165	2.50186	2.66197	2.56214	5.11028	2.71388	5.84427	0	3.43892	1.86358	2.43267	5.52814	3.11156	6.1185	5.42804	2.24879	5.28504	3.96594	4.30913	4.49164	4.77925	4.77519	4.95685	4.8901	4.68351	4.47054	4.35614	4.46815	4.39369	4.34601	4.34672	4.52669	5.10671	4.80202	4.59852	4.38888	4.41414	4.28244	4.31711	4.53398
AT1G12060_Solyc04g014740.1	0	0	0	2.78906	0	0	0	0	0	0	0	0	0	2.16287	0	0	0	0	0	0	3.1092	0	3.05222	0	4.6344	4.7604	4.50483	5.62348	5.42234	4.1781	4.42402	5.21049	5.14323	5.03313	4.89028	5.08265	4.94455	5.15394	4.96332	4.00779	4.8815	3.99759	4.36993	4.38681	5.13791	4.70984	4.86625
AT1G12064_Solyc04g014750.1	0	0	0	0	0	0	0	0	0	0	0	0	0	0	0	0	0	0	0	0	0	0	0	0	0	0	0.250962	0	0	0	0	0.146221	0	0	0	0.0565835	0.0379679	0.238787	0	0.0379679	0.154886	0	0.0332762	0.0612002	0	0.128733	0
AT1G12100_Solyc08g078940.1	0	0	0	0	0	0	0	0	0	0	0	0	0	0	0	0	0	0	0	0	0	0	0	0	0.842644	0	0	1.19662	1.88247	0.407669	0	0.745596	1.13093	0.0426443	0.0473057	0.246915	0.568843	0	1.1375	0.575312	0.512648	1.1592	0.400538	0	0.861294	0.0519521	0.516015
AT1G12110_Solyc08g007430.1	2.89771	6.06867	6.27542	3.96644	7.39625	7.59922	4.9517	6.40888	6.13938	6.51535	6.90952	7.01948	7.56116	7.68598	7.05197	6.99001	3.2787	5.11622	6.28139	5.72485	6.33148	6.60739	6.46727	6.92314	0.15056	0.146221	4.94626	1.62814	1.50762	0	0.266112	0.385891	0.400538	0.271027	0.385891	0.39689	0.250962	0.20581	0.201634	0.382206	0.39689	0.0931094	0.0885939	0.102098	0.222392	0.172061	0.154886
AT1G12220_Solyc10g076440.1	0	0	5.11983	1.96879	0	0	0	0	0	0	0	1.56678	0	1.19425	1.64413	2.36638	1.47389	2.01957	1.69019	0	1.8568	3.38753	0	1.71012	0.0473057	0.0612002	0.0473057	0	0	0	0	0.0285692	0.0519521	0.0285692	0.0426443	0.0703893	0.0840643	0.0473057	0.0703893	0.0143553	0.0379679	0.0703893	0.0143553	0	0.0143553	0.0426443	0.0285692
AT1G12230_Solyc08g079070.2	5.99848	5.51543	5.93332	5.21941	5.13208	5.3468	5.74507	6.21787	4.74482	5.3913	2.20456	2.78363	6.18839	6.49062	3.3616	5.79913	3.45219	6.69987	3.4125	3.33302	5.83125	5.55134	3.08181	2.65407	6.01018	5.57572	5.5437	6.4266	6.2577	6.92398	6.88099	6.10427	6.02643	5.80305	5.78546	5.89563	5.71525	5.67374	5.63575	6.24989	6.07039	6.1	5.91743	5.99164	5.79103	5.77408	5.73082
AT1G12240_Solyc08g079080.2	7.48147	6.41581	7.93939	7.96995	6.75906	5.73032	8.97415	7.98466	6.31185	3.21378	5.71394	5.90932	6.39258	8.11032	3.77219	8.43646	8.77498	7.6526	9.10089	6.67803	7.88588	6.24382	5.75261	7.35185	4.11075	1.38405	0.905608	1.25978	1.35608	1.74393	0.946562	2.72538	3.48671	0.961006	1.01673	0.931053	1.45242	0.776806	0.468149	1.82375	2.61353	0.704872	0.925999	0.632268	0.978196	0.536053	0.201634
AT1G12244_Solyc01g090880.2	5.51033	0	0	5.2206	2.24006	2.32105	0	0	0	0	2.52286	0	0	4.52539	0	0	2.29699	0	0	0	0	2.76494	0	0	4.96701	5.08123	4.83542	5.51877	5.52404	5.83375	5.41639	4.32265	4.5509	4.7627	4.77083	5.12598	5.28182	5.2075	4.6523	4.56417	4.78101	4.83727	4.96116	5.12571	5.20932	5.03298	4.75079
AT1G12250_Solyc08g079110.2	3.82316	6.67522	3.64477	6.3758	4.82059	4.46883	7.60822	3.87925	5.39876	3.34602	3.24075	0	2.61539	4.76494	0	2.69048	6.03276	0	3.25428	6.297	5.83882	5.43873	5.23237	6.35623	4.58996	4.28614	4.52502	3.29408	3.14778	4.28013	3.47926	4.21801	4.61824	4.76907	4.88395	4.58716	4.12267	4.05021	4.19167	4.65057	4.97039	5.27352	5.22856	4.62469	3.94361	4.28762	4.34885
AT1G12260_Solyc06g034340.1	0	0	0	1.87269	0	0	0	0	0	0	0	0	0	3.51028	0	0	0	0	0	0	0	1.78487	0	0	1.71809	1.28096	1.29278	3.09301	3.63206	0.400525	0.355114	2.65764	3.0048	2.53771	4.34625	3.30012	1.94735	1.15704	1.94361	2.24894	2.12873	2.02975	2.41684	2.79077	1.74846	1.96594	1.72101
AT1G12310_Solyc11g072270.1	3.47582	4.00507	5.12888	2.48012	7.44616	6.22832	5.91675	0	3.53384	6.34716	6.92069	5.88293	2.76219	6.92979	6.01585	4.22695	7.89835	3.75337	3.76485	3.94678	6.2912	6.71403	6.50595	7.54329	6.60338	6.00899	5.84398	6.5273	6.5872	6.49251	6.43645	6.59161	6.64232	6.24286	5.94181	6.2533	6.21179	6.13846	6.2114	5.88346	6.43591	5.89756	5.73127	5.81318	6.35908	6.21717	6.03621
AT1G12330_Solyc08g079510.2	4.64131	2.43793	3.06379	1.96592	0	1.89597	2.49084	0	4.64294	3.10633	2.09187	0	0	2.95493	0	0	2.34533	2.44223	2.10075	2.14934	0	0	0	0	2.09198	2.14187	3.37944	2.01773	1.89725	2.46494	2.04338	1.71516	1.72973	1.89401	1.77259	1.79355	1.3914	1.53771	1.81694	1.37109	1.84532	1.61667	1.56234	1.56234	1.51265	1.848	1.52607
AT1G12350_Solyc12g056840.1	2.66534	3.42844	0	0	4.76854	2.09908	0	2.55078	2.33565	3.17179	2.78318	2.17558	6.2232	4.74311	0	0	2.07539	0	2.30725	2.35652	2.04792	2.53797	2.46677	0	3.63846	3.65421	3.60368	4.07505	4.21934	3.88966	4.30905	3.666	3.62527	3.63498	3.65878	3.80564	3.85566	3.75987	3.774	3.36224	3.48371	3.5373	3.34955	3.50716	3.78555	3.81387	3.7627
AT1G12370_Solyc08g079530.2	0	0	1.99523	0	1.78144	0	0	0	0	2.18334	4.23426	1.96538	2.23403	4.37058	2.0465	2.763	0	0	0	0	4.10848	4.95005	2.25238	2.11579	3.04439	3.13586	2.50504	1.97095	2.40925	1.62525	1.65566	3.22548	2.30354	3.49313	3.02503	2.90368	2.78869	2.98974	3.29915	2.80873	2.07724	3.35003	2.96286	2.45242	2.74272	3.10266	2.90368
AT1G12380_Solyc08g079550.1	0	0	2.05775	1.97205	2.82197	4.02654	0	0	1.72014	0	0	2.30561	0	3.97058	0	1.98749	0	0	1.69333	1.73987	4.76207	3.86789	3.6514	3.98275	3.96901	3.92916	2.32097	3.74501	4.16501	2.02733	2.12693	4.86063	4.47249	3.64	3.31856	3.75667	4.33961	3.94829	4.31373	3.47508	4.05861	2.7137	2.68107	2.91775	3.87611	4.15623	4.20581
AT1G12390_Solyc06g060550.2	0	0	2.45595	0	4.98405	2.83336	2.9568	3.4698	0	0	2.61326	2.84774	0	5.93182	0	0	3.09635	0	0	3.38791	2.29537	0	0	0	4.39803	4.30329	3.84264	4.79766	4.62399	4.6375	4.62128	4.35591	4.43429	4.35191	4.0009	4.28145	4.44294	4.20085	4.11659	4.40236	4.49804	4.20085	3.97484	4.06494	4.55766	4.14105	4.06523
AT1G12400_Solyc08g079610.2	0	0	0	3.35103	0	2.78431	0	0	0	0	2.9896	0	0	5.14973	0	0	0	3.49866	0	0	2.73128	2.76448	0	0	5.22484	5.53252	5.99586	7.00259	6.74951	6.44953	6.5172	5.03841	5.15191	5.38221	5.24451	5.69951	5.70782	5.84516	5.35368	5.07182	5.37005	5.12198	5.13066	5.39312	5.80142	5.59574	5.21036
AT1G12410_Solyc08g079620.2	8.04146	2.79374	6.06114	5.05747	3.25827	3.3752	6.56013	6.55156	7.11313	3.52468	5.92789	3.09067	3.08252	6.56561	3.38133	3.25336	7.13153	5.74188	3.43224	2.98885	6.2844	2.70442	6.65718	6.30204	5.6677	5.44239	5.59415	5.77775	5.33031	6.03028	5.71457	5.71452	5.87094	5.73444	5.69358	5.81036	5.54112	5.37608	5.37631	6.07909	6.24501	5.84088	5.96755	5.81181	5.73155	5.42291	5.49857
AT1G12420_Solyc08g079650.2	0	0	4.39495	1.87792	1.73134	2.56083	4.68187	0	2.51776	2.09942	2.06449	1.88306	2.14981	3.97823	1.96353	2.22106	1.78564	0	0	2.05986	0	5.2685	2.12903	4.92083	3.05832	4.25651	4.16027	4.93445	4.92884	2.47346	2.46406	3.30256	3.90432	3.59096	3.4467	3.28343	3.31663	3.6017	3.88297	2.59216	3.29915	2.49143	2.81558	2.82646	2.79008	3.67393	3.74452
AT1G12430_Solyc08g079710.2	1.49859	3.9177	3.12692	0	4.88057	3.95435	1.98671	0	4.66529	3.04008	5.10776	3.82789	1.74562	4.43056	0	4.47134	1.84651	4.9812	0	2.12244	3.59893	5.06183	1.72568	4.55868	4.28983	5.44084	4.92299	3.7215	3.98744	4.34114	4.22668	3.80254	3.61863	3.59375	3.91041	4.03004	4.29523	4.72556	5.00959	3.63343	3.39323	3.64078	3.50589	3.76836	4.12846	4.84097	5.28219
AT1G12450_Solyc08g079670.2	5.53239	5.3373	0	0	0	4.60812	0	0	2.23494	0	0	0	2.93203	2.30459	0	0	2.07159	2.79385	2.30339	0	2.04413	2.07613	2.42315	0	4.74434	5.02207	5.27898	5.77673	5.70141	5.75631	5.51349	4.91025	4.91584	4.32745	5.09691	4.79459	4.59634	4.53688	5.00809	4.67487	4.69877	4.06982	4.64808	4.72756	4.7643	4.89093	5.08463
AT1G12460_Solyc08g079740.2	0	0	1.59269	1.47265	3.35617	1.35293	1.85825	0	1.62538	3.77513	1.5906	2.20512	0	1.79478	0	1.79914	0	0	0	1.64483	0	1.83589	0	0	2.50674	1.92473	1.31034	2.0225	2.02725	1.37337	1.31599	1.95482	1.6198	1.23471	1.21205	1.63846	1.59614	1.37109	1.84398	1.13313	1.32	0.83996	0.742725	1.01436	1.45418	1.68557	1.77821
AT1G12470_Solyc06g005080.2	5.44808	2.45494	4.51068	5.05303	4.01366	4.29776	1.98314	2.00109	4.12494	5.03089	0	2.35259	3.08833	4.90857	1.56444	1.81063	5.20683	1.9362	4.99673	2.11882	3.59103	1.84742	1.75965	5.03774	5.68454	5.82358	5.92434	6.40186	6.45317	7.07561	6.94677	5.30415	5.46325	5.54761	5.79008	5.73958	5.74398	5.76536	5.51244	5.72738	5.75622	5.84566	5.83289	6.12646	5.67807	5.86724	5.6959
AT1G12480_Solyc08g079770.2	0	0	0	0	1.69187	0	0	0	0	0	0	0	0	1.29554	0	0	2.2451	0	0	0	0	0	0	0	0.214125	0.234706	0.31034	0.145484	0.0657401	0.608372	0.555081	0.119909	0.124328	0.137504	0.250962	0.159199	0.238787	0.180572	0.197446	0.133125	0.119909	0.242857	0.32577	0.385891	0.254997	0.318076	0.363638
AT1G12500_Solyc08g079790.1	3.387	5.50196	5.14982	2.00925	5.61038	5.43366	4.95354	3.04376	6.14577	3.20838	6.96802	5.89616	6.66999	6.66796	3.2246	0	3.03489	2.63127	3.61155	5.82139	5.1657	5.53782	3.52908	6.03716	6.31958	5.75373	4.42649	4.47284	4.49629	4.56055	4.5407	5.86476	5.58125	5.65707	5.3634	5.48971	5.70828	5.28318	5.51654	4.78503	5.26065	5.1102	4.9982	4.92458	5.66638	5.40758	5.28182
AT1G12520_Solyc08g079830.2	7.53693	7.64706	7.51004	7.68384	4.64599	3.15264	7.80125	7.78813	5.99805	3.62092	2.86625	3.3917	6.88502	6.82439	3.47742	7.06907	3.52752	6.10803	3.16349	3.91646	6.26924	7.14035	6.53046	6.38899	5.49601	5.47021	5.54442	5.54745	5.51812	5.65488	5.37181	5.01153	4.55336	6.05608	5.80047	5.81865	5.37307	5.64164	5.48586	4.89093	4.44051	5.69738	5.62945	5.37863	5.56367	5.57036	5.37376
AT1G12530_Solyc08g007710.2	2.67675	0	0	0	3.25271	0	3.08443	0	2.83282	2.89522	0	0	0	2.04153	0	0	0	3.15498	0	3.32537	0	0	0	0	2.64309	3.07382	3.0006	3.04316	2.85999	3.19805	3.04067	2.92916	3.10825	2.89918	2.99639	2.90432	2.88362	2.84933	2.83323	3.09986	3.22599	2.87971	2.74631	3.01673	2.96409	3.09029	2.94486
AT1G12550_Solyc08g080030.2	0	2.71864	0	0	0	0	0	0	0	0	0	3.15456	0	4.21022	2.32712	0	0	0	0	0	0	0	0	2.48942	4.08972	4.24235	4.09761	4.30487	4.15398	5.29788	4.93107	3.81387	3.9279	4.2459	4.10378	4.29131	4.26629	4.21438	4.12433	4.41346	4.04469	4.62137	4.5658	4.64463	4.42515	4.2426	4.1152
AT1G12560_Solyc08g080060.2	0	0	0	0	0	5.26424	0	0	0	0	0	0	0	1.74144	0	0	0	0	0	0	0	0	0	0	0	0.0795203	0.0976108	0.153749	0.199427	0	0.159524	0.488858	0.111031	0.0473057	0.0191088	0.184809	0.0426443	0.0191088	0.124328	1.4489	0.973305	0.214125	0.0976108	0.0976108	0	0.119909	0.141869
AT1G12570_Solyc08g080190.2	0	0	0	0	0	0	0	0	0	0	0	0	0	0	0	0	0	0	0	0	0	0	0	0	3.4807	3.25197	3.28737	0.298921	0.493594	0.802186	0.524559	1.36737	1.15056	2.98671	2.92347	1.96347	1.46989	1.65688	2.37944	0.793549	0.850666	2.3505	2.44802	1.46815	1.28491	2.15489	2.07952
AT1G12580_Solyc03g026340.2	3.0902	2.34837	4.77617	5.32391	5.39172	3.20769	5.56844	5.83211	0	2.05398	4.93036	5.06076	2.87018	5.0144	1.91865	2.26873	2.20868	2.44787	2.44253	2.77699	3.85335	5.16916	3.05271	2.55579	4.89482	4.51854	4.48263	5.90507	5.93405	6.34625	5.92162	4.61863	5.02104	4.90977	4.57733	4.97116	5.20737	4.86245	4.79857	4.62585	5.03811	5.08647	4.9364	5.25852	4.90849	4.88753	4.6243
AT1G12600_Solyc08g080270.2	0	0	0	0	0	0	0	0	0	0	0	3.08345	0	0	0	0	0	0	0	0	2.04792	0	0	0	0.222392	0.234706	0.0885939	0.383139	0.253658	0.191574	0.396762	0.278976	0.278976	0.267036	0.167786	0.167786	0.286881	0.0612002	0.0840643	0.141869	0.214125	0.20581	0.184809	0.234706	0.282934	0.133125	0.0658021
AT1G12640_Solyc08g007860.2	2.6743	3.1973	4.44518	5.19016	4.9795	1.83445	2.91391	4.7225	0	2.12597	2.02915	2.38306	2.94502	4.63797	0	2.34181	2.56372	3.29938	2.80138	5.39631	3.99526	4.55098	2.19474	5.33819	5.10657	5.10922	4.89724	5.95462	5.91108	5.91702	6.00969	5.53398	5.57127	5.27364	5.20646	5.15232	5.17473	4.90929	5.14866	5.66609	5.71882	5.37156	5.26479	5.27935	5.15056	5.01302	5.04818
AT1G12650_Solyc06g073120.2	2.28663	0	5.19977	3.19713	2.88845	4.82584	2.80774	2.82653	5.26884	0	5.35552	4.97826	3.28686	5.32651	2.84843	2.6261	2.17818	2.75855	0	0	2.1505	0	0	2.52471	5.16323	5.36854	5.2891	5.71675	5.59421	5.76345	5.82389	5.63392	5.64597	5.52199	5.12873	5.53999	5.59823	5.76235	5.13189	5.68491	5.82383	5.28009	5.18824	5.50208	5.51286	5.32565	5.19784
AT1G12663_Solyc03g120290.2	0	0	0	0	0	0	0	0	0	0	0	0	0	0	0	0	0	0	0	0	0	0	0	0	3.78346	4.05861	4.25147	5.09685	5.22819	0.63318	1.00001	2.92347	3.1811	3.65764	5.01688	5.78999	5.1893	5.11492	5.01733	1.37666	2.34199	2.88882	3.54308	3.63033	5.3308	4.47789	4.8674
AT1G12700_Solyc06g007300.1	0	2.17393	1.79115	0	3.02064	0	0	2.03198	0	0	1.78899	0	0	1.11657	0	0	0	0	0	0	1.55179	0	0	0	1.38589	1.69302	1.30646	1.41343	1.56527	1.90463	1.92463	1.25096	1.4974	1.25902	1.45242	1.1375	1.25096	1.23061	1.73841	1.51433	1.45066	1.34104	1.27699	1.34483	0.968398	1.5509	1.83996
AT1G12740_Solyc08g080430.1	0	0	0	0	0	1.73769	0	0	0	0	1.99034	0	0	1.29277	0	0	0	0	0	0	0	0	0	0	0.0885939	0.0285692	0.176323	1.73877	1.18009	0.16719	0.0519672	0.271027	0.163499	0.0795203	0.106572	0.762703	1.92726	1.0681	1.79355	0.0658021	0.0840643	0.00958605	0.102098	0.0143553	0.141869	0.710761	0.32577
AT1G12770_Solyc08g080550.1	2.76491	0	1.83242	0	3.27578	1.72939	2.19959	2.33443	4.29802	5.42405	4.38137	0	0	3.53956	2.35582	2.23186	1.70663	2.41063	0	3.10124	0	4.33201	0	0	3.63962	3.88101	3.97911	4.014	4.18995	4.34276	4.24086	4.26103	4.12488	3.94673	4.0835	3.76306	3.85732	3.74201	3.98033	4.55295	4.3599	4.25626	4.38382	4.07838	3.76341	4.06034	4.02886
AT1G12780_Solyc08g080570.2	6.53077	3.36518	6.03317	5.31668	5.02558	5.94227	8.10998	6.60572	2.61161	2.77238	2.25227	4.55113	5.99934	6.49825	5.93245	2.5056	7.52778	10.9819	7.3187	6.51341	4.80111	5.76356	5.93408	5.49842	4.56925	4.62975	6.60185	5.75148	5.59293	8.67939	7.8828	6.69102	6.77452	6.16457	7.29948	6.74102	5.64626	5.36036	5.59076	9.02975	7.75014	8.39869	8.76572	8.55459	6.32048	5.94267	6.14044
AT1G12790_Solyc06g064560.2	0	2.72228	0	0	2.09078	0	0	0	0	2.47006	0	2.66724	0	1.64011	0	0	2.14712	2.72659	0	0	2.55638	0	0	0	1.24489	1.86921	2.01555	0.686254	0.704164	0.379747	0.293598	1.20372	1.42761	0.987927	1.28491	1.36551	1.8046	1.69748	1.33151	1.3914	1.37295	1.05658	0.992768	1.32	1.5737	1.84532	1.34861
AT1G12800_Solyc08g007950.2	6.72477	6.70801	6.21656	5.94506	5.9075	3.49193	6.22645	7.57816	3.91825	0	5.72032	5.21227	2.35116	6.05184	5.5781	5.43034	7.2627	4.29155	3.41264	3.58308	5.25439	5.54898	4.87229	5.19594	2.86129	3.0852	3.0066	2.8379	2.98843	3.48813	3.46225	2.86394	2.9855	2.7761	3.12046	3.01495	2.76695	2.92663	2.91648	3.27252	3.33247	3.54308	3.45724	3.23113	2.92156	3.0024	3.12488
AT1G12830_Solyc02g094450.2	2.46418	0	0	2.88616	0	5.18223	0	0	0	0	2.64497	0	2.73297	5.11044	0	2.80624	0	3.08569	3.47034	0	0	0	0	0	4.32649	4.5437	4.45615	5.52395	5.63251	5.3139	5.33599	4.77048	4.61746	4.54926	4.17099	4.77698	4.71223	4.82629	4.70892	4.91377	4.89255	4.38589	4.32793	4.52273	4.8748	4.66695	4.61157
AT1G12840_Solyc03g097790.2	4.80731	6.65851	6.49042	6.55396	7.27834	7.43051	6.01639	3.4058	7.57452	6.52931	7.36181	6.06023	3.46041	7.21624	2.90126	5.37139	6.70956	5.68781	6.36732	3.2069	5.82262	6.60208	6.5992	6.40402	6.88073	6.46063	6.8092	6.38579	6.39836	6.32331	6.32415	6.69734	6.76946	6.65635	6.62088	6.51465	6.23336	6.25858	6.6373	5.74703	6.18507	6.49729	6.25424	6.30737	6.45631	6.52534	6.53683
AT1G12910_Solyc04g082470.1	6.37809	3.11509	5.13231	2.58018	3.86883	2.99603	2.62941	0	0	5.56634	0	0	2.37675	1.50719	0	0	5.07018	3.21704	2.23636	2.28542	2.4548	0	0	2.3484	4.38036	4.42335	4.3697	5.2915	5.30104	5.47937	5.29549	4.94079	5.02089	4.77101	4.6677	4.69692	4.80116	4.75079	4.66145	5.34293	5.26128	4.89336	4.8598	5.02547	4.74631	4.62098	4.58115
AT1G12930_Solyc02g094610.1	1.92547	0	3.52985	2.18833	3.77149	4.5682	2.43593	1.81648	3.87149	2.77341	4.61684	1.46698	2.46653	4.50053	4.64758	3.66644	1.82035	1.91333	0	1.63401	4.28572	1.82478	0	4.22568	3.57046	3.74703	3.77153	4.39427	4.23124	4.2895	4.32901	3.62761	3.76553	3.59415	3.83794	3.27302	3.27252	3.30159	3.77996	3.69079	3.77259	3.76624	3.628	3.63885	3.09986	3.74989	3.84298
AT1G12950_Solyc05g013450.2	0	0	0	0	4.20588	3.58593	0	2.265	0	2.11361	2.01689	0	2.99468	4.34192	5.3059	4.56466	1.79939	0	0	0	0	1.80381	0	0	3.57289	3.9187	2.32577	5.17424	5.33297	5.85414	6.22396	3.91393	4.49953	4.20867	4.31155	4.31711	4.02975	2.9486	3.29866	4.59793	5.21968	4.21101	3.95637	4.17845	4.10462	3.69748	3.21723
AT1G12980_Solyc05g013540.1	0	0	0	0	0	0	0	0	0	0	0	0	0	0	0	0	0	0	0	0	0	0	0	0	0.0191088	0	0	0.0678773	0.113738	0.0783195	0.0695725	0.0379679	0.0565835	0.197446	0.172061	0.20581	0.314213	0.167786	0.214125	0.124328	0.0379679	0.0379679	0.0931094	0.0749621	0.193246	0.159199	0.0379679
AT1G13030_Solyc05g013740.2	0	0	1.78871	0	4.28411	2.15058	2.63591	0	2.38795	1.97312	3.81623	0	0	3.0096	1.83887	2.1865	0	0	0	0	0	0	2.04103	1.90679	3.71076	3.94017	4.03504	4.49375	4.6644	4.48834	4.44486	4.09142	4.01792	3.37109	3.63807	3.64847	3.81831	4.02562	3.90881	4.23445	3.98914	3.67356	3.48457	3.86526	3.83693	4.15218	3.97055
AT1G13040_Solyc06g008190.1	0	0	2.52861	0	1.86592	0	0	0	2.08241	0	2.14122	0	2.28976	1.61757	0	0	0	0	0	0	0	0	0	0	1.11326	1.255	1.20372	1.39679	1.64315	1.46279	1.56286	1.81558	1.90432	1	0.890122	0.897886	0.81284	0.82103	1.28096	1.7852	1.83188	1.17206	0.918386	1.0024	1.01911	1.1592	1.17206
AT1G13130_Solyc08g066810.2	0	0	0	0	0	0	0	0	0	0	0	0	2.18036	2.84691	0	0	0	0	0	0	0	0	0	0	1.62605	0.961006	0.938599	3.70195	4.08655	0.392254	0.290472	2.90945	3.31276	2.2918	4.22342	2.9684	1.6584	0.953576	1.69896	3.07382	2.51349	2.71809	2.6523	3.36551	1.21205	1.99759	1.59614
AT1G13160_Solyc12g099890.1	2.37203	2.07631	1.74255	3.89182	4.69704	4.43629	4.14133	2.62762	5.15591	5.82363	4.75848	4.10876	1.88352	4.4475	2.54392	0	2.61885	4.78536	1.74897	1.79586	1.50499	2.46731	0	1.85626	4.09198	4.21438	4.25952	4.85251	5.05429	4.92822	5.07656	4.96963	4.91009	4.13996	4.01078	4.10852	4.0798	4.11437	4.45264	4.99865	5.01763	4.23317	3.89207	4.08491	4.13477	4.22085	4.39461
AT1G13170_Solyc05g013960.2	2.01402	1.99751	4.16664	2.2788	3.94855	1.93126	2.04894	0	4.23381	4.39621	2.47095	2.28411	1.80624	3.74283	0	0	0	2.14188	4.18799	1.71941	1.43215	1.46153	0	1.77923	6.35544	5.58636	4.48843	5.21982	5.27294	5.9614	5.77778	5.44394	5.29106	5.31615	5.39563	5.32012	5.41177	5.41368	5.32817	5.53221	5.4457	5.75302	5.66107	5.55479	5.5136	5.60377	5.38681
AT1G13180_Solyc05g013940.2	2.34007	0	4.82181	0	3.3879	4.26097	0	0	0	5.05608	4.78222	2.26925	2.89341	3.91309	1.94069	0	5.06308	2.47076	1.98869	2.03682	1.73669	2.69778	0	0	4.43073	4.54164	4.18534	4.05129	4.12573	4.19801	4.18166	4.49676	4.47552	3.94486	4.06379	3.99126	3.83019	4.23138	4.41864	3.78485	3.99398	3.74918	3.62215	3.79528	4.01346	4.36317	4.40849
AT1G13190_Solyc05g013970.2	5.17107	2.27166	4.15303	3.93679	3.6606	4.252	0	2.29471	2.29672	2.94322	2.35639	1.76519	2.79179	5.30513	2.31606	0	1.66923	0	4.64024	0	4.64665	0	2.04685	2.00113	3.15381	3.20425	3.23522	2.79864	2.75746	3.2089	2.89008	3.18057	3.08972	2.83323	3.12818	3.02975	3.09536	3.09424	2.93923	3.23675	3.06867	2.91073	2.86328	3.12322	2.84398	3.31421	3.17792
AT1G13230_Solyc06g069290.2	0	0	0	0	0	0	0	0	0	0	2.27121	0	0	0	0	0	0	0	0	0	0	0	0	0	0.321928	0.180572	0.124328	2.23779	2.14814	0.344157	0.101551	0.559084	0.704872	0.799087	1.16135	1.33724	0.997594	0.263034	0.250962	0.344828	1.01673	0.923466	1.24691	1.1021	0.785202	0.374808	0.687061
AT1G13245_Solyc02g065570.1	8.03996	7.6355	7.27297	7.40932	8.75772	6.88323	3.82874	3.47197	8.20335	4.29574	8.4822	7.04155	8.73219	7.85231	8.0352	7.42214	2.81092	7.94779	3.54503	8.07018	7.79055	0	3.1731	3.07201	7.07806	7.46788	6.62804	0	0	0	0	7.01212	7.05752	7.07096	7.17885	7.17246	8.04354	8.6768	7.73102	6.53476	7.3964	7.16004	7.65731	6.8711	9.17444	8.40124	8.07125
AT1G13250_Solyc05g009820.2	2.56659	2.5496	5.84875	2.55357	6.52263	4.70888	2.60275	0	2.72208	6.00448	5.92407	5.05391	3.12414	3.15753	2.16135	0	2.45649	0	2.21023	5.46506	4.82439	2.94914	0	2.32209	6.76186	5.69442	3.59892	4.73745	4.69067	6.06398	5.47354	6.42677	5.84557	5.0781	4.67469	5.44062	5.68229	4.62605	5.57984	5.96263	5.41492	5.83836	5.76004	5.71763	6.00832	5.31288	5.49995
AT1G13260_Solyc05g009790.1	2.98305	5.00335	5.29833	7.19617	4.15221	5.81432	6.81396	5.4193	6.62916	0	5.58675	2.77168	0	6.20701	2.85641	7.41348	3.65486	2.9702	2.90683	6.59116	6.97451	6.88039	6.82755	6.73444	5.05803	4.79112	1.61196	3.0259	3.15864	7.28446	6.69604	6.44626	5.30463	5.59525	4.37202	4.04905	5.47216	4.2989	4.53419	7.13052	6.0625	6.58316	5.86386	4.94408	5.42447	4.67657	4.6096
AT1G13270_Solyc05g009780.2	0	0	2.76341	0	1.99826	2.0172	2.56105	0	5.50901	2.37509	2.27659	2.63571	3.20207	1.55248	0	0	3.12757	3.26798	2.7703	0	0	0	2.44492	0	5.03855	4.52711	4.50462	3.94617	3.66154	4.55312	4.2436	5.35919	5.666	4.78346	4.48543	4.62897	4.32024	4.30451	3.566	5.26816	5.17712	4.59096	4.58115	4.56763	4.46292	3.92378	3.73299
AT1G13290_Solyc05g009770.1	0	0	0	0	0	0	0	0	0	0	0	0	0	0	0	0	0	0	0	0	0	0	0	0	0	0	0	0	0	0	0	0	0	0	0	0	0.0285692	0	0.119909	0	0	0	0	0	0.0519521	0	0
AT1G13310_Solyc04g007020.2	0	0	0	0	0	0	0	0	0	0	0	0	0	0	0	0	0	0	0	0	0	0	0	0	5.68379	5.62137	5.06149	5.40548	5.2918	5.68906	5.76094	5.84206	5.89393	5.46652	5.44394	5.36095	5.20411	5.25273	5.00435	5.70155	5.56173	5.38071	5.30804	5.16162	5.2812	5.17885	5.13162
AT1G13330_Solyc05g009560.2	3.14824	0	0	0	2.20803	0	0	0	0	0	0	0	0	0	0	2.81066	0	0	0	0	0	0	0	0	2.09986	1.95358	1.89789	3.27193	3.29935	2.72993	2.79874	2.22136	2.26103	2.62916	2.0048	2.34577	2.17099	2.01911	2.39048	2.02621	2.12433	2.13422	1.85997	1.97208	2.03445	2.22033	2.23675
AT1G13340_Solyc05g009550.2	0	0	0	0	0	1.98305	0	0	2.21759	0	0	0	0	4.32767	2.14059	3.67286	0	2.53269	0	0	2.40724	2.72427	2.34784	4.51149	0.290818	1.02148	2.22445	2.3175	3.01058	4.50146	4.21399	1.35238	1.04264	1.68107	1.04963	1.59614	1.33151	1.37666	1.75702	2.65992	1.8784	2.50504	2.60407	2.94048	1.75275	1.53273	2.17099
AT1G13360_Solyc03g119610.1	7.07989	7.37921	7.42118	8.65473	6.5858	7.21036	8.50671	8.2507	6.13334	3.90327	6.46843	6.04145	3.74958	8.7193	7.70242	9.46627	7.70636	0	4.21264	8.24226	7.36171	8.65735	7.74573	9.56755	4.82154	5.23189	4.74524	5.4107	5.17056	6.08181	6.72039	4.54019	3.6565	5.61373	5.68323	5.1811	5.72647	5.75239	6.10566	3.79494	4.45418	5.49014	5.08548	4.59256	5.21607	5.4821	5.7564
AT1G13380_Solyc05g009330.2	3.60977	3.14647	6.17339	6.44481	6.43187	6.64581	3.15131	0	7.1002	3.83167	6.82231	7.79616	2.89446	6.70166	3.58042	3.75262	6.88225	6.84528	6.87702	3.58372	6.68599	3.00737	2.87294	7.1196	5.46597	5.22265	4.35614	6.36781	6.25843	6.05809	5.94155	6.51249	6.32966	6.16007	5.82434	6.07838	6.00854	5.69219	6.00764	6.01755	6.19607	6.22265	5.99435	5.97499	6.12212	5.5061	5.78381
AT1G13410_Solyc05g009400.1	0	0	0	0	0	2.2973	0	0	0	0	0	0	2.16831	0	0	0	0	0	0	0	0	0	2.14749	0	0.302563	0.539366	0.59136	1.0858	1.12307	1.13626	1.32465	1.4489	1.38589	0.49228	0.432959	0.411426	0.378512	0.464668	0.594549	1.58976	1.38036	0.641546	0.499102	0.693022	0.562344	0.635367	0.522725
AT1G13440_Solyc05g014470.2	8.81893	10.3219	10.3545	10.0282	10.3715	9.6272	9.4544	9.56352	9.21198	9.34191	9.90462	9.47947	5.10418	10.6371	9.00439	9.59097	7.92622	8.20065	8.79217	8.77474	9.82958	10.0747	9.63159	10.1453	10.3253	9.97083	9.6018	9.86355	9.81518	9.6743	9.68248	9.72007	9.50434	10.1981	9.82904	9.94892	9.8149	9.82873	10.05	8.66797	9.09648	9.74874	9.48633	9.43429	9.93595	9.80647	9.93404
AT1G13450_Solyc12g077540.1	3.37967	3.50701	2.05663	2.00148	4.14615	4.67614	2.40987	2.54625	2.47298	2.22537	4.80087	2.76936	0	3.96111	2.0881	2.34805	5.3441	2.47896	2.13672	2.18544	4.66489	1.91242	0	2.15762	2.58175	2.69079	2.7977	3.57297	3.41592	4.06734	3.80015	2.64232	2.70708	2.75132	2.73046	2.6477	2.87381	2.7845	2.74989	2.90945	2.92473	2.85	2.72901	2.91137	2.85133	2.72028	2.7456
AT1G13540_Solyc05g010460.2	2.68193	0	2.22217	0	0	0	0	0	2.25504	0	2.37761	0	0	0	0	0	0	0	0	0	2.06395	0	0	0	0.318076	0.333424	0.115477	0	0.0536627	0	0	0.0885939	0	0.141869	0.0473057	0.0749621	0.222392	0.128733	0.0612002	0.0332762	0	0.0885939	0.0473057	0	0.0840643	0.246915	0.0143553
AT1G13560_Solyc05g010440.1	2.94553	5.90531	6.52995	6.30553	6.28846	5.74287	2.37551	3.28965	6.78578	6.71476	5.61978	2.93782	6.0805	5.86982	2.81897	5.70297	3.67444	5.52177	3.07352	3.52378	5.36847	5.65477	5.44967	5.79262	4.97972	4.73281	4.84733	3.36056	3.82539	2.06421	2.37045	5.11284	4.9472	4.76323	4.77786	4.57652	4.52836	4.53647	4.9364	5.26591	4.98793	4.76607	4.74165	4.75578	4.26303	4.77803	4.79701
AT1G13570_Solyc04g005900.2	2.75953	0	2.98677	3.18515	5.14878	3.77084	2.39322	0	0	4.84505	2.11145	1.99049	2.74378	4.65082	0	2.42587	0	0	0	0	2.33723	1.89638	0	0	3.03738	3.05311	2.94548	3.03222	2.99356	3.19489	3.20557	2.93105	2.83929	2.87381	2.77891	2.93357	3.05543	3.04206	3.01495	2.77118	3.07724	2.94673	2.65688	2.9024	2.73263	3.07895	2.99398
AT1G13580_Solyc05g010280.2	0	0	2.12967	2.09422	1.91303	4.46095	0	3.13108	0	0	0	2.51549	2.85725	4.1119	2.1815	0	0	0	0	2.74248	0	2.0044	0	2.34245	4.75007	4.59455	4.2854	5.16489	4.96215	5.54505	5.46277	4.77224	4.7481	4.65172	4.47811	4.63362	4.59852	4.29793	4.42559	4.87987	4.83727	4.67676	4.65038	4.59852	4.52419	4.42626	4.3147
AT1G13630_Solyc05g010780.1	0	0	1.71819	2.09747	1.51218	1.61679	0	0	0	0	0	0	0	3.21466	0	2.49844	0	0	0	1.86225	0	0	0	0	2.37851	2.66524	2.56478	2.5731	3.04108	3.11677	3.497	2.7627	2.73335	1.77821	2.05195	1.87316	1.7866	2.34767	2.53937	2.88427	2.81558	1.8679	1.5737	2.24286	1.9486	2.69377	2.61275
AT1G13635_Solyc05g010800.2	0	0	0	0	0	0	0	0	0	0	0	0	0	3.72879	0	0	0	0	0	0	0	0	0	0	0.363638	6.02503	5.56275	1.83169	1.99431	0.0594516	0.222299	0.581753	0.85333	2.20685	3.04963	3.77189	3.76553	5.65535	5.21296	0.137504	0.329602	0.404177	0.271027	0.635367	2.88036	4.88769	5.67535
AT1G13680_Solyc02g089150.2	0	0	0	0	0	0	0	0	0	0	0	0	0	0	0	0	0	0	0	0	0	0	0	0	1.1177	1.07268	0.669027	0.219293	0.819283	0.626197	1.02754	0.226509	0.302563	0.450661	0.656878	0.659925	1.14839	0.804604	0.842644	0.555816	0.374808	0.475085	0.815575	0.505891	0.759866	0.897886	0.549258
AT1G13690_Solyc04g005350.2	0	6.05452	2.55414	0	5.18108	4.82817	0	3.07546	6.25485	3.24018	3.13883	2.52319	2.80027	2.10306	3.48506	2.87367	3.40176	6.65606	0	0	0	2.89116	0	0	4.50885	4.35685	4.29646	6.22453	6.05274	5.77258	5.58895	4.60585	4.82035	4.92853	4.72701	5.01822	5.06034	4.8815	4.64251	4.81421	4.88866	4.71186	4.79216	4.83962	5.01837	4.55929	4.39757
AT1G13700_Solyc05g012110.2	2.37559	0	2.39876	2.36269	4.3875	0	3.39207	2.91741	0	0	0	5.64406	3.48652	6.06457	6.26518	2.71643	3.24279	0	3.88528	3.04032	2.72232	2.27115	5.77509	5.62752	7.54298	7.5205	6.94599	6.43793	5.9155	7.79223	7.62572	7.54231	7.72899	7.5818	8.07057	7.74369	7.85786	8.00295	6.71406	8.86268	8.08683	8.93698	9.10361	8.97543	7.93901	7.92206	7.3081
AT1G13710_Solyc03g114940.2	0	0	0	0	0	0	0	0	0	0	0	0	0	0	0	0	0	0	0	0	0	0	0	0	2.49057	1.77681	1.47854	1.07601	1.24254	3.795	4.63083	0.908172	0.509274	0.948601	1.37481	2.14405	2.39872	1.69153	2.36644	1.17206	0.77961	1.13969	1.05427	1.69599	2.0048	1.56722	2.13422
AT1G13740_Solyc05g012210.2	3.18599	2.46944	4.91964	0	0	0	2.40467	0	0	2.70342	0	0	0	4.66917	5.02861	2.43735	1.90295	0	0	0	0	2.38132	0	0	3.51979	5.0808	6.96682	5.80502	5.9041	3.59028	3.48955	2.94048	3.62877	5.28195	5.92608	5.25588	4.08037	5.74264	5.27227	1.64923	3.42178	3.40554	4.41571	4.03474	4.50123	5.58816	5.47681
AT1G13750_Solyc05g012260.2	0	0	0	0	3.26678	4.60186	0	0	0	2.01299	1.97833	0	2.82742	3.35731	0	2.22707	0	0	0	1.97373	0	2.17176	2.04238	0	4.75293	4.89271	4.73028	6.95706	6.66172	6.26661	6.26007	5.79494	5.82468	5.44084	5.39255	5.08364	4.99895	4.9782	4.91377	5.86773	5.78999	5.40452	5.16242	4.98596	5.12226	4.89207	4.80804
AT1G13770_Solyc05g012290.2	0	0	4.23856	0	1.85696	2.38075	2.44656	0	2.20096	2.69006	0	2.04239	0	3.82918	0	0	1.94332	0	2.17279	2.99174	1.91619	2.40179	0	2.19376	4.47379	4.75951	3.6202	3.76025	4.03692	4.1553	4.16293	4.44051	4.40077	4.46706	4.43385	4.25525	4.55336	4.49719	5.01748	3.58816	3.88134	4.22831	3.99428	4.14214	4.25701	4.52669	4.81301
AT1G13820_Solyc05g012370.2	2.17858	6.11688	4.98023	2.16584	2.94807	0	6.26252	5.75359	2.81676	0	5.90922	2.17112	0	3.79838	2.25357	3.8876	2.07096	2.64804	2.78778	6.14738	2.80712	2.84039	2.46223	2.41522	2.80392	2.63537	2.79216	3.3582	3.22922	3.23769	2.20568	2.45856	2.98853	2.86987	3.23624	3.27401	2.92979	3.09142	2.74846	2.82782	3.06523	3.43429	3.67167	3.39598	2.81626	3.02444	2.80047
AT1G13870_Solyc08g008250.1	2.7571	0	0	0	4.66451	6.05539	2.6745	0	2.81433	0	0	0	2.53918	5.40977	0	0	0	2.88991	0	0	2.57402	0	0	0	4.28934	4.27451	4.41459	4.52525	4.58637	4.13181	4.43162	4.68557	4.60486	4.48027	4.16725	4.38819	4.47983	4.3606	4.38059	4.41661	4.67243	4.23317	3.88329	4.17339	4.52669	4.30816	4.37736
AT1G13900_Solyc04g005450.2	2.46564	2.21565	4.04318	2.12103	4.28865	3.68259	0	2.72225	2.52226	2.88564	5.30762	4.29221	1.97383	4.34991	4.42894	0	1.61662	0	2.59173	0	4.07541	1.62092	1.95335	1.94632	6.33104	6.45324	6.04927	5.83335	5.84115	6.70748	6.55477	5.93625	5.86303	5.51833	5.85192	5.71315	5.89918	6.01279	5.74407	5.897	5.81233	5.64116	5.88028	5.90119	6.13846	6.01316	5.79155
AT1G13950_Solyc01g011000.2	0	3.1548	0	0	5.48116	3.37371	0	0	2.83685	0	0	2.67311	0	2.73351	2.75758	0	0	0	0	0	0	2.57482	0	0	7.42668	7.52961	7.43929	8.45524	8.2812	8.2252	8.42858	8.51324	8.489	7.83922	7.23394	7.63084	7.7443	7.74246	7.53714	8.3044	8.55522	7.65103	7.27068	7.63307	7.91578	7.53988	7.28028
AT1G13960_Solyc05g012770.2	2.62107	0	1.97864	0	4.59306	2.25298	2.7408	4.6145	2.98093	2.07471	0	1.857	5.55735	5.42346	0	5.44815	2.22902	7.13012	2.74832	2.79811	4.83908	2.23361	4.72514	4.10108	2.57693	3.07439	3.31373	3.69312	3.59751	4.55834	4.6686	3.07096	2.79424	3.17579	3.0869	2.91775	2.92979	2.80047	3.14296	3.2765	3.03972	3.0835	2.76907	2.98368	2.84465	3.0006	2.91265
AT1G13980_Solyc05g013040.2	4.39136	4.45831	3.47826	4.58324	4.19188	4.04476	0	3.2893	2.47275	4.32795	3.62425	3.88781	1.92581	4.78055	2.60022	4.36107	2.41396	3.4551	1.79059	2.11131	3.96089	3.97348	4.12445	3.89446	3.08123	3.06062	2.80735	3.34027	3.60256	3.81757	3.81064	2.9542	2.8101	2.67356	2.8725	2.66524	2.74631	2.96532	3.05311	2.87381	2.69525	2.87512	2.73913	2.75203	2.69451	3.14023	3.12708
AT1G13990_Solyc05g013060.2	0	0	0	5.17433	4.88507	5.99583	5.69344	7.61268	6.24303	0	0	2.37578	0	5.82817	2.94717	2.82024	2.75863	5.8602	2.50889	2.55864	5.42373	2.76333	5.2997	3.3082	1.69451	2.22754	2.9684	2.83447	2.6407	2.84324	2.75866	1.9222	1.77681	2.26003	2.68182	2.4489	2.15164	2.41143	2.0012	2.65992	2.09424	2.26303	2.75631	2.5435	2.59056	2.12543	2.22548
AT1G14000_Solyc05g013070.2	2.87294	6.70149	5.19842	5.95642	5.56836	6.08382	6.63959	3.21662	6.04568	5.79842	3.48574	5.67177	2.65418	5.72904	2.95018	3.01423	6.01283	2.86013	6.96962	2.8472	6.31349	5.42386	5.96906	3.18118	5.18758	5.16631	5.03401	6.70822	6.48205	6.59265	6.57358	6.00278	5.61117	5.56306	5.34814	5.25349	5.3453	5.12102	5.38601	5.94798	5.58075	5.41131	5.30451	5.32781	5.31349	5.22612	5.33414
AT1G14020_Solyc05g013140.2	1.84506	0	0	0	4.08821	2.23182	2.23561	0	5.01624	2.81722	0	0	0	1.44537	0	0	1.74093	2.44708	1.96578	0	2.13739	2.67389	0	2.07558	3.44095	3.41864	3.14187	3.58341	3.56168	3.4293	3.68774	3.51265	3.34056	3.14187	3.12708	3.11991	3.31179	3.16027	3.37156	3.11991	3.32625	2.74272	2.854	2.95791	3.11825	3.35896	3.21878
AT1G14030_Solyc05g013160.2	1.952	2.45869	4.80248	2.41456	3.55301	0	5.9512	5.76973	0	2.64401	0	1.94467	0	4.27499	2.50354	2.37859	6.28087	2.41489	2.074	2.88915	5.30347	0	2.23119	2.1848	4.02266	3.9241	4.28787	3.89186	3.73436	4.50446	3.97144	3.26253	2.89853	3.81762	4.4247	4.11214	3.91297	4.22213	3.92442	3.45505	3.17792	4.31518	4.73931	4.21878	4.1102	4.16162	4.10378
AT1G14060_Solyc05g013170.2	0	0	5.65039	5.91532	6.92596	5.76485	0	0	6.20957	0	3.18095	3.27826	2.7778	5.20807	3.07479	0	5.87153	0	0	0	0	2.40338	2.75636	2.65633	2.81694	2.7984	3.18322	3.97794	4.08883	3.66466	4.19759	4.34955	4.13285	3.48414	2.83053	3.39506	3.26253	3.07781	3.1021	4.20789	4.08151	3.18269	2.58976	3.12598	3.37805	3.07439	2.67506
AT1G14130_Solyc02g068320.2	0	0	2.7101	2.09721	2.42254	0	0	0	0	3.46022	2.28722	0	2.86028	4.30463	0	3.22215	2.76477	0	2.23347	2.76712	2.45187	5.83503	0	4.6	3.61314	3.43563	3.27401	5.15729	5.10705	2.85809	2.9979	3.97453	4.11908	3.75061	3.58777	3.58055	3.85067	3.65497	3.77294	3.34908	3.55949	3.07895	3.09873	3.04323	3.666	3.56071	3.43607
AT1G14140_Solyc05g007730.2	2.26905	0	2.29208	3.67451	2.10433	2.60428	0	0	0	0	2.38486	0	0	1.84915	0	0	0	0	0	0	0	2.62558	2.55412	2.41515	2.81899	2.71589	2.60723	3.84409	3.68944	3.7893	3.82385	3.03445	2.93294	3.08406	2.53024	2.99759	2.90304	2.73263	2.85333	2.94048	2.86724	3.0024	2.74488	2.80735	3.0681	2.7747	2.76553
AT1G14150_Solyc05g007780.2	4.1649	7.66019	7.19329	3.80661	0	0	4.09198	7.68863	3.33935	0	0	2.87583	0	6.65824	0	3.62689	7.42022	4.15189	0	4.14875	6.2318	0	3.17464	6.45973	2.6893	2.99095	3.44802	1.14906	0.735429	2.86701	1.86567	2.83996	3.29425	2.79286	3.23317	2.96655	2.56153	2.76199	3.0018	3.58576	4.11103	4.01018	4.35544	3.57006	2.84264	2.81147	3.57329
AT1G14180_Solyc05g007820.2	0	0	0	0	3.0855	0	0	0	0	2.21209	2.94366	1.99364	0	3.73562	0	0	2.36922	0	0	0	0	0	2.28127	0	4.26828	4.5137	4.46532	4.46839	4.33592	4.50267	4.45282	4.4651	4.65459	4.51286	4.53128	4.62059	4.75025	4.75275	4.50462	4.75578	4.78973	4.5737	4.43363	4.52398	4.65535	4.44184	4.4238
AT1G14205_Solyc05g007910.2	0	0	0	0	0	0	3.46068	0	0	0	0	0	0	2.2872	0	0	0	0	0	0	0	0	0	0	2.36737	2.77048	2.67205	2.50546	2.61828	2.84632	3.04113	2.52273	2.15489	2.3552	2.45768	2.61353	2.58336	2.75489	2.67431	2.88362	2.55582	2.64078	2.49057	2.48971	2.59296	2.88492	2.69079
AT1G14270_Solyc05g007500.2	2.91215	3.0992	4.42923	5.17346	5.16771	2.00046	3.649	6.1725	0	2.35791	5.06737	2.13718	0	1.72953	3.08713	2.57663	3.29435	0	0	3.29601	2.00991	0	2.42769	5.15549	3.84298	3.83626	3.48457	3.59956	3.3689	3.48298	3.38663	3.77575	3.79528	3.77681	3.83862	3.81558	3.4957	3.65306	3.67694	3.53356	3.76483	3.95544	3.91456	3.63188	3.71589	3.54761	3.47854
AT1G14280_Solyc05g007480.1	6.13958	5.54697	6.36066	4.96503	4.95976	3.86039	2.43973	5.47106	5.82741	2.25492	5.62782	6.0253	0	3.99839	2.11735	0	3.18699	2.99769	2.64795	5.86585	2.38361	5.11108	0	2.18703	4.52753	4.3683	4.18851	3.15166	3.19131	5.23997	5.11314	3.81113	3.35003	4.97254	5.04367	4.72792	4.18216	4.23036	3.44581	3.78136	3.6694	4.9994	4.84315	4.21309	4.1246	4.20971	3.79563
AT1G14300_Solyc05g007440.2	0	3.11028	2.13088	0	4.98078	2.50255	0	3.13404	4.90762	2.80633	4.99141	2.86658	2.37202	5.03122	0	2.5392	2.00109	2.72053	0	2.28072	3.18182	0	2.39052	5.30293	4.93829	5.12818	5.51275	6.5012	6.3141	6.61893	6.44734	5.28762	5.5552	5.52576	5.42805	5.59525	5.78668	5.65716	5.38186	5.36842	5.65325	5.6745	5.60812	5.74533	5.61863	5.491	5.36212
AT1G14310_Solyc01g010830.2	0	3.50891	3.88975	0	5.60032	2.34665	0	0	2.64917	3.20277	5.28633	0	3.54519	3.19466	0	3.61954	0	3.11621	0	0	2.79833	0	0	0	3.76624	3.69451	4.01197	4.11691	4.01811	4.01187	4.05288	3.62644	3.87971	3.70192	3.91488	3.87447	3.80873	3.81728	3.79008	3.75951	3.83895	3.57652	3.7148	3.71736	4.0021	3.75203	3.68182
AT1G14340_Solyc05g007200.2	0	0	2.4765	5.60897	2.19217	0	3.25329	0	0	2.5737	2.47422	0	3.1159	5.38152	2.92118	0	2.73278	0	0	5.5335	2.2211	2.71584	2.60411	3.87264	4.25902	4.32169	4.29352	5.30638	5.12908	4.66732	4.72669	4.52565	4.61098	4.49931	4.33295	4.49463	4.75489	4.69674	4.52669	4.13066	4.30086	3.854	3.93703	4.10014	4.59733	4.25399	4.34388
AT1G14345_Solyc01g010640.2	4.53392	7.09068	6.23152	6.50168	5.87996	3.18106	7.9773	8.46141	6.09933	3.26362	2.67117	2.54618	2.82348	6.63354	2.63027	6.38385	3.21981	6.99395	8.01869	3.5119	6.98059	6.92298	7.41626	3.48287	5.13217	5.17286	4.53232	3.61038	3.56985	5.37343	4.99267	3.4974	3.70155	4.86971	5.07682	5.1596	5.16417	5.15286	4.83137	4.61255	4.3159	5.50927	5.92513	5.63421	5.21904	5.0154	4.85466
AT1G14360_Solyc01g010650.2	0	0	2.13958	2.53202	5.3947	5.84822	0	2.65224	7.04629	2.81528	5.79036	2.87554	2.86743	5.17792	0	2.45309	3.26412	3.07456	5.35182	2.2895	6.13956	0	5.24603	0	4.64962	4.54782	4.61137	5.86697	5.86345	6.04466	5.81709	4.37689	4.10936	5.15583	5.07211	5.14051	5.08293	4.92236	4.77452	4.29964	4.05427	5.07596	5.1561	5.09901	4.93593	5.00914	4.86129
AT1G14380_Solyc05g007130.2	2.69951	0	4.33839	5.76403	4.33462	4.63844	2.25185	0	4.59766	5.24868	4.83429	4.26769	0	5.41575	2.87258	4.24322	1.64619	3.27956	2.82668	2.87698	6.28264	5.20517	4.97164	5.90279	3.82917	3.80012	3.57813	4.75442	4.75521	3.74256	3.74241	3.97575	3.90849	3.52189	3.45856	3.64808	3.64116	3.87349	3.97484	3.74989	3.79042	3.43874	3.50462	3.53024	3.67054	3.81079	3.91966
AT1G14390_Solyc05g007120.2	0	0	2.24141	0	0	0	0	0	0	0	0	0	0	0	0	0	0	0	0	0	0	0	0	0	6.14269	6.43779	4.91153	5.88786	5.78261	6.97977	6.55167	5.6476	5.20359	5.56773	5.57107	5.52189	5.39609	5.24843	5.78982	5.00195	4.98974	5.39518	5.28009	5.18758	5.61451	5.50631	5.81779
AT1G14410_Solyc05g007100.2	2.78227	0	4.73605	0	2.6133	3.28268	0	0	2.83955	3.00139	6.15405	0	2.56417	1.87647	0	2.637	2.18883	2.91518	0	0	2.16113	0	0	0	3.44537	3.35896	3.488	4.01219	3.86234	3.61809	3.8819	3.81147	3.71333	3.27352	3.09198	3.41233	3.31856	3.54926	3.39003	3.83188	3.92188	3.36411	3.22805	3.39186	3.65497	3.48714	3.34719
AT1G14420_Solyc03g113150.2	0	0	0	0	0	0	0	0	0	0	0	0	0	0	0	0	0	0	0	0	0	0	0	0	0	0.00958605	0	0	0	0.144747	0	0.0379679	0.0143553	0.0332762	0.00958605	0.00958605	0	0.0426443	0	0.00958605	0.0191088	0	0	0.111031	0.0426443	0	0
AT1G14430_Solyc04g005780.1	2.59651	2.34484	0	1.83008	4.54498	0	0	0	0	0	2.01575	0	0	3.40719	0	2.17172	0	2.93205	0	0	0	2.18867	0	0	0.337235	0.378512	0.294743	0.607499	0.59428	0.630759	0.625234	0.8101	0.62293	0.329602	0.20581	0.197446	0.230613	0.337235	0.222392	0.920928	0.759866	0.267036	0.263034	0.382206	0.371094	0.542671	0.363638
AT1G14440_Solyc01g102980.2	0	0	0	0	1.82371	0	0	0	2.31526	0	4.61873	0	0	1.74702	0	0	0	0	0	2.80024	2.02795	0	0	0	0.282934	0.137504	0.163499	0.149343	0.0869821	0.156228	0.239643	0.159199	0.189034	0.238787	0.20581	0.218265	0.242857	0.184809	0.154886	0.0658021	0.0658021	0.286881	0.31034	0.242857	0.0473057	0.163499	0.124328
AT1G14450_Solyc01g102830.2	3.50594	0	6.66253	2.99831	6.433	7.06277	6.96494	3.38946	3.85473	3.72763	3.69086	4.28686	3.28434	6.32773	4.37312	4.64521	3.68359	0	3.13967	0	3.65464	3.39806	0	3.6569	5.61883	5.69339	5.80081	5.29593	5.1484	4.89309	5.10749	5.94603	6.24761	6.24311	5.85108	6.11089	6.07988	6.16745	5.85466	5.59783	5.98565	5.66505	5.70146	5.68538	6.07239	5.81779	5.51623
AT1G14470_Solyc01g102790.2	0	2.5017	0	0	0	0	0	0	0	0	2.1071	0	2.25528	0	0	0	0	0	0	0	0	0	0	0	0.594549	0.850666	0.742725	1.42209	1.57841	1.60352	1.6202	1.34293	1.40418	0.619804	0.47854	0.695994	0.562344	0.900464	0.584963	1.31615	1.43652	0.690045	0.594549	0.716625	0.83727	0.850666	0.581753
AT1G14510_Solyc01g102760.2	3.13089	2.67172	4.93949	5.8515	5.68432	5.82023	2.55798	3.18655	6.06759	2.85846	5.58851	2.1511	3.40426	5.98103	2.23344	5.57661	6.42231	5.89232	0	2.33175	2.50155	5.82545	6.60042	5.18541	5.29474	5.39461	5.46587	6.07286	5.9078	5.89392	5.94505	5.37678	5.51937	5.44593	5.38117	5.6879	5.77681	5.81856	5.41605	5.64049	5.65669	5.45516	5.42705	5.53719	5.8403	5.40247	5.27227
AT1G14520_Solyc06g062430.2	2.22394	0	0	0	4.92089	4.69812	0	0	2.37693	0	3.11291	2.69957	2.9782	2.07095	0	0	0	0	0	2.88475	0	2.12051	2.4685	0	1.71663	0.77961	3.94953	6.1443	5.82725	3.0238	1.96388	4.31107	2.774	3.44361	1.66297	2.19009	1.87447	0.385891	2.31421	3.9152	2.37666	3.44802	2.5269	2.99639	1.68107	0.163499	1.37481
AT1G14530_Solyc04g008540.2	0	0	0	0	4.49038	2.04157	0	0	0	0	0	2.17875	0	1.57545	0	0	2.55804	2.80105	0	2.35972	2.48612	0	0	0	5.30998	5.42313	6.10804	5.98749	6.09761	6.05639	5.71347	4.98063	5.23061	5.47422	5.64039	5.362	5.10238	5.3333	5.04454	5.3101	5.26166	5.27761	5.3906	5.29964	5.14337	5.27352	5.02163
AT1G14540_Solyc11g018800.1	0	0	0	0	0	0	0	0	0	0	0	0	0	0	0	0	0	0	0	0	3.3009	2.11919	0	2.36831	0.184809	0.189034	0.0976108	0.76864	0.880435	6.07622	5.22992	4.45593	2.70192	1.64923	0.594549	0.464668	0.201634	0	0.20581	5.30804	3.50165	2.57773	1.71955	2.0024	0.267036	0.119909	0.0519521
AT1G14560_Solyc08g062860.2	3.15163	2.40832	1.92579	1.891	2.94801	2.29216	2.78084	4.69569	0	0	2.55728	0	2.64501	3.52631	0	2.71806	2.26814	5.84779	2.02488	2.07317	5.41143	1.80299	0	2.0456	3.51433	3.5294	3.17526	3.79571	3.88437	4.09967	4.02195	3.03738	3.17366	3.20529	3.25449	3.28885	3.55623	3.42268	3.38036	3.22548	3.39323	3.18639	3.11936	3.18269	3.4511	3.3599	3.34009
AT1G14570_Solyc04g008510.2	3.30557	2.48939	4.86385	5.12313	4.83347	5.4149	3.3172	3.48332	4.16849	6.26724	5.78665	0	2.72717	5.99103	3.02391	5.66285	4.80329	3.57795	2.58448	2.88162	4.88124	6.59779	2.2615	5.31127	5.27177	5.22805	5.12419	5.59561	5.52497	5.35262	5.3439	5.09452	5.04337	4.96701	5.04992	5.00405	5.10852	5.28922	5.32685	4.86245	4.88199	4.93562	4.8515	4.97957	5.15758	5.29951	5.25147
AT1G14590_Solyc02g021230.2	0	0	2.26964	2.56851	0	0	2.6702	0	0	0	2.26738	0	0	3.74778	0	2.48946	0	0	0	0	2.01763	2.50672	0	2.29747	1.67957	1.61667	1.83053	2.43507	2.52288	1.61788	1.60859	1.60249	1.42223	1.77961	1.81694	1.70044	1.71076	1.8953	1.80873	1.42044	1.43829	1.39323	1.48199	1.43652	1.91839	1.73985	1.75132
AT1G14610_Solyc09g007540.2	6.01763	2.36946	5.49479	5.08493	6.50151	5.7562	4.16241	5.26332	6.54912	6.3275	5.26046	6.06033	5.56194	6.1419	5.21115	6.23199	5.25827	3.09895	5.11197	2.90752	5.38864	5.36933	5.00799	5.37538	6.25827	6.07682	5.8974	6.7906	6.95484	7.38819	7.33351	6.20124	6.22677	6.00652	5.96317	5.97262	6.07796	6.03526	6.03562	6.48521	6.44565	6.40849	6.19417	6.46646	6.00832	6.24907	6.02805
AT1G14620_Solyc09g075370.2	0	2.91055	3.28842	2.81289	2.99619	6.50542	0	0	3.58981	6.14073	2.57227	6.45813	2.65915	5.44942	0	0	2.76751	2.86603	3.29538	0	3.02608	3.26445	2.63868	2.63133	4.24463	4.38244	4.39071	5.36363	5.23572	4.70945	4.80115	4.67957	4.82494	4.73805	4.29057	4.4822	4.46052	4.3676	4.64193	4.46052	4.7859	4.47314	4.20685	4.29572	4.57652	4.3545	4.55541
AT1G14650_Solyc04g005690.2	5.95965	2.85212	4.26585	5.43337	4.50534	4.92245	5.989	4.81474	4.95652	6.13395	5.16696	5.14779	2.50618	5.49643	2.61158	1.82568	1.85811	5.37902	2.17941	4.71698	4.93808	5.12252	2.33774	5.37637	4.31663	4.67148	4.69302	5.36231	5.46202	5.58974	5.58648	4.39369	4.35426	4.11963	4.45943	4.40713	4.37944	4.5375	4.44626	4.52899	4.48285	4.22933	4.38773	4.61373	4.34696	4.56234	4.4701
AT1G14670_Solyc04g014570.2	3.62133	2.71234	5.55876	3.55494	6.70263	5.30906	2.76584	4.4332	6.72225	7.41085	6.90562	6.18682	6.35279	5.98461	2.8064	2.58446	3.10903	5.74327	2.6538	5.95096	5.94202	5.02392	2.49054	1.91732	7.07446	7.27339	6.58095	7.07562	7.11329	6.65019	6.69451	7.32867	7.18124	6.6153	6.58035	6.56138	6.65607	6.76377	7.01208	6.27681	6.61432	6.29548	6.0929	6.18917	6.58966	6.89045	7.00619
AT1G14710_Solyc04g008240.2	5.65364	4.33127	2.55815	5.00841	6.11444	6.04747	5.72593	4.73811	6.61954	6.78951	5.77573	5.64416	0	6.20248	2.23358	5.49372	3.17788	5.57062	3.25958	6.09071	5.40085	6.02586	5.61591	5.4714	4.97759	4.80907	4.51159	5.61236	5.60485	5.59907	5.61921	5.08562	4.96363	5.00105	4.85466	4.7866	4.62741	4.64501	4.97926	4.92711	4.89449	4.79424	4.57592	4.65172	4.55172	4.86311	4.88736
AT1G14720_Solyc01g005120.2	5.45234	3.09469	6.16652	6.22905	6.74198	2.82078	2.65777	2.50716	3.2696	6.6127	6.61171	6.43224	3.24273	6.79405	3.08268	5.53908	5.88939	3.09906	2.26418	6.06808	5.41072	6.64057	6.06894	6.12502	4.93121	4.9364	4.58296	7.16172	7.07979	4.56251	4.67818	4.6202	5.30329	6.03811	5.5553	5.75836	5.42906	4.77681	5.36247	4.72592	5.81472	5.56722	5.23125	5.19009	5.29793	4.9542	5.35626
AT1G14730_Solyc01g005150.2	0	0	2.39279	2.35673	6.77381	5.27786	0	0	0	2.58559	2.48606	6.12428	3.62324	6.05236	3.22155	3.20191	5.59087	2.98916	6.3569	6.33563	6.03946	2.26522	2.61601	5.90281	1.73118	1.0612	1.41323	3.9738	3.63415	1.46583	1.60548	2.75132	3.7932	3.11714	2.77259	3.17419	2.74344	1.5042	1.56722	3.19114	3.65115	2.45066	2.46118	2.49655	3.12598	1.7977	1.72828
AT1G14740_Solyc05g018500.2	5.74104	2.16852	4.97784	4.19938	5.59705	5.2889	4.71314	2.19142	6.13435	5.42105	5.69517	2.76844	2.88925	5.81411	5.57245	5.69282	3.15612	6.13931	5.54617	5.66232	5.63214	5.98252	6.22608	6.27868	3.78834	3.76058	4.06724	4.96166	4.94884	5.60076	5.50161	4.37666	4.37458	4.24793	4.39506	4.17233	4.26554	4.02414	4.22471	5.12253	4.67129	4.77487	4.67374	4.62994	4.26103	4.15435	4.24489
AT1G14750_Solyc04g008070.1	0	0	0	0	2.04712	0	0	0	2.26699	0	0	0	0	0	0	0	0	0	0	0	0	0	0	0	0.722466	0.106572	0.0931094	0.268998	0.0935109	0.0845038	0.109214	0.739848	0.516015	0.137504	0.367371	0.176323	0.234706	0.201634	0.167786	0.356144	0.34861	0.154886	0.141869	0.154886	0.137504	0.159199	0.189034
AT1G14760_Solyc06g072480.1	0	0	0	0	0	0	0	0	0	0	0	0	0	0	0	0	0	0	0	0	0	0	0	0	0	0.0143553	0.111031	0	0	0	0	0.748461	0.793549	0.690045	0.516015	0.790772	1.19954	0.450661	0.542671	0.0379679	0	0.167786	0	0	0	0	0
AT1G14780_Solyc01g005220.2	0	0	0	0	4.66839	4.05708	5.67999	3.06191	4.9645	5.13003	4.29108	2.50986	2.50185	5.89174	0	5.53012	3.00401	5.56403	1.88736	3.0554	2.37953	4.72421	2.04205	4.38113	0.762703	1.03562	1.10434	2.75633	2.74324	4.26553	4.46683	1.91456	1.69451	2.26903	1.68257	1.92726	1.6477	1.24691	1.32577	2.48027	2.11214	2.56316	2.40508	2.51349	1.5177	1.65535	1.57854
AT1G14790_Solyc05g007510.2	1.3876	0	4.83522	2.29105	3.31991	2.57195	0	0	1.88692	2.04079	0	1.82567	2.09094	4.51516	0	4.22853	0	0	1.95345	2.47858	1.70249	2.35401	2.38855	2.25076	4.09339	4.9168	4.8766	3.79627	4.30994	4.73246	4.87821	3.28244	3.64616	4.18243	4.6241	4.60545	4.63188	5.02488	4.84398	3.25449	3.26454	3.37295	3.70044	4.12267	4.51138	4.74488	4.62313
AT1G14810_Solyc01g005250.2	3.20993	5.1374	5.75599	0	6.17485	4.88923	2.59766	3.10665	7.00646	3.27146	4.9378	5.05285	2.83125	4.7018	2.15637	5.91297	2.93926	2.69347	2.20524	2.25419	5.08723	2.74052	2.36383	2.31706	4.86773	4.84331	4.76713	5.71928	5.71548	5.43813	5.68215	5.26679	5.16336	4.73173	4.52544	4.81164	4.94189	5.0505	5.08803	5.02015	5.0825	4.8015	4.67035	4.92584	5.15042	5.12267	5.09578
AT1G14820_Solyc01g005260.2	2.35447	0	2.86417	5.88981	0	4.96062	0	5.6212	5.89533	3.06001	5.00518	2.34693	3.11246	2.48116	2.43025	0	2.72937	2.97099	3.35758	0	2.70091	3.02112	2.60068	2.50123	2.66676	2.58896	1.9855	2.39717	2.47509	3.52685	3.61952	3.25399	3.14839	2.76058	2.6009	2.73263	2.93797	2.666	3.01733	3.05137	3.09649	2.82511	2.58256	2.82375	2.75845	2.65306	2.80392
AT1G14850_Solyc07g008160.2	2.55181	0	2.65134	4.27061	2.64184	3.44758	4.28268	0	3.61784	4.02918	3.67795	2.88993	1.49959	4.03364	2.0418	1.56551	1.17157	3.97999	0	1.41711	2.67935	2.318	1.97095	0	4.4522	4.38474	4.41256	5.41865	5.7525	5.8277	5.65788	4.65573	4.67374	4.26853	4.41976	4.25827	4.39483	4.36247	4.63711	4.90127	4.57994	4.64463	4.45899	4.71351	4.12074	4.60979	4.57228
AT1G14870_Solyc01g005470.2	0	3.97842	2.69226	0	6.52247	6.24749	3.19657	0	6.69836	2.88722	6.62299	2.66114	2.93947	3.50286	0	0	7.76087	6.93612	3.28833	2.84611	3.51355	0	5.87628	6.71424	4.36411	4.20555	2.52607	2.80524	2.04778	8.54392	8.44643	5.98717	6.4753	3.18322	2.7754	3.56194	4.73715	3.92726	3.53398	8.16874	7.64484	5.66088	4.66164	5.56326	4.62391	3.50462	3.85964
AT1G14900_Solyc04g007890.2	7.20073	6.21997	3.53252	6.90843	7.01186	6.41371	7.59786	7.13345	7.31557	7.17185	6.79675	3.83779	3.4173	6.05236	3.22155	2.71038	3.89274	7.71911	3.63773	3.93017	6.66204	5.76438	6.05235	2.5165	6.01666	6.36083	5.27215	8.41639	8.24673	7.38902	7.11826	6.92596	7.14856	7.57145	6.92861	7.11267	7.07471	6.68631	7.12122	6.90328	7.15424	6.70492	6.8439	6.55136	6.98235	6.54864	6.77162
AT1G14980_Solyc07g008800.2	4.01693	3.26187	2.76159	6.87597	8.44525	7.86943	3.76281	0	8.23101	8.83687	8.34056	6.37913	3.00927	7.80213	6.51151	3.08305	4.01453	4.21074	3.64877	3.90619	2.59888	3.77771	3.81341	3.765	5.44084	5.23891	5.32469	7.57297	7.45304	6.61482	6.94535	6.81211	6.76487	6.34133	5.26379	5.96909	5.9404	5.8403	5.78503	6.34038	6.62083	5.63198	5.08916	5.40179	5.9542	5.75079	5.40497
AT1G14990_Solyc04g007700.2	0	3.29507	0	0	6.64624	6.28775	0	0	2.82816	3.48422	6.33609	5.95333	0	5.43733	0	0	3.15086	0	2.89834	0	2.63155	3.13374	3.06125	0	4.2886	3.85964	4.16672	5.28595	5.35256	4.92214	4.71548	4.28392	4.72319	4.47811	4.08944	4.54411	4.89563	4.60031	4.1914	4.30816	4.71003	4.2886	4.22599	4.58796	4.82629	4.43363	4.03328
AT1G15000_Solyc09g007640.2	5.30831	0	2.09321	0	6.02141	5.84092	0	0	2.12578	5.97105	5.39829	2.54215	2.81941	2.40123	2.14491	4.90643	1.96385	0	2.19373	0	1.93667	2.91036	2.35221	2.30547	3.80941	4.05282	3.09142	3.45804	3.63068	3.93553	4.10897	3.84733	3.68145	3.22856	3.32241	3.5177	4.22754	4.17419	3.59136	3.49442	3.74452	3.6641	3.3799	3.54143	4.10825	3.76306	3.65306
AT1G15060_Solyc09g059670.2	1.73289	2.23028	4.07186	4.32229	5.15146	5.28644	2.5998	2.08773	3.66564	0	3.74744	1.72576	0	3.41456	1.80475	4.20975	2.37081	0	2.96731	1.89952	4.8424	4.45077	2.00618	2.62808	1.98429	2.04148	2.34483	1.87315	2.22318	1.25205	1.34209	2.13532	1.75132	1.91073	2.14839	1.83996	1.75275	1.8101	2.04963	2.0012	1.78799	1.62293	1.80185	1.97697	1.81694	2.01673	1.75845
AT1G15080_Solyc05g008800.2	0	2.65093	2.20851	2.17286	4.77506	5.38626	0	0	4.57959	0	2.30082	2.17814	0	3.34373	2.26063	0	0	2.65524	0	2.84527	5.01463	2.54058	2.46937	3.10421	4.04352	3.89239	3.46118	5.0543	5.01694	4.11601	4.35932	4.38359	4.33676	4.13175	4.12708	4.19587	4.09424	3.81626	4.28071	4.25927	4.36807	4.22239	4.08972	4.0505	4.16591	3.97422	4.14676
AT1G15100_Solyc04g007500.1	0	0	3.2323	2.60741	3.1956	6.27275	0	0	0	0	2.73811	0	0	6.1162	3.18849	0	3.49323	3.74069	0	3.28999	3.25879	3.00364	2.86922	2.76884	5.90079	5.91257	5.17046	4.64125	4.92921	7.23589	6.74717	4.6344	2.848	6.01859	6.08937	5.83162	6.94763	6.63207	6.13072	6.03482	4.27476	6.41453	6.7776	5.98474	6.88052	6.59803	6.0761
AT1G15110_Solyc04g007520.2	0	0	1.92746	1.89265	1.74581	5.00971	3.27493	2.26671	4.96934	2.11446	2.01773	4.69175	2.64675	4.61036	0	2.71981	1.80021	2.36634	0	2.55425	2.72569	2.55659	2.18318	2.90413	4.66069	4.45943	5.04381	5.59528	5.22328	5.66781	5.39241	4.37156	4.25877	3.99367	4.2149	4.27997	4.51412	4.30743	4.10406	4.68107	4.2967	4.36947	4.49506	4.69711	5.07696	4.28392	4.23317
AT1G15120_Solyc09g074870.2	0	3.41072	6.90675	8.12201	8.71806	8.70254	3.79123	3.43456	8.46631	4.99958	8.83349	7.82971	3.94391	8.33744	3.45665	3.82513	4.60985	8.76352	7.90455	3.5585	7.42196	3.76713	6.31232	7.73471	6.28522	6.29957	6.22535	7.26846	7.07574	7.14643	7.08574	6.69752	6.92971	6.99725	6.50123	6.80271	6.64434	6.55617	6.43779	6.53252	6.7725	6.4911	6.38848	6.4626	6.66059	6.30882	6.09402
AT1G15130_Solyc04g007560.2	2.32572	4.10884	5.50896	5.259	4.96823	4.83253	4.5267	4.79666	4.86154	5.5155	4.19819	4.98549	2.95341	5.43508	2.12171	5.14379	2.98689	4.69299	2.45097	4.4176	2.54372	2.81359	2.61159	4.0033	4.31445	4.77943	4.88915	4.83875	4.94383	5.03809	5.12676	4.49014	4.30208	4.33985	4.67939	4.31397	4.2211	4.52314	4.74918	4.42447	4.16484	4.47162	4.39163	4.39003	4.23751	4.70635	4.81984
AT1G15140_Solyc05g008450.2	5.52767	0	6.51869	6.36833	4.94882	2.56741	5.75072	6.22834	6.01168	3.52477	5.60693	2.93225	2.9241	5.77499	2.73038	3.49211	3.43146	6.41269	2.78054	2.3448	6.2516	5.96239	0	2.8021	6.1594	5.9447	5.95714	6.12107	5.80625	6.41903	6.4457	6.44912	6.18196	5.57783	5.93436	5.83601	5.77602	5.65048	5.86022	6.53781	6.14636	5.87701	6.24824	6.25418	5.95311	5.83778	5.90472
AT1G15170_Solyc05g008510.2	0	0	0	1.93994	4.30513	2.34268	2.34649	0	2.00715	2.64448	2.1276	0	0	0	0	2.76953	2.60134	2.5592	0	0	2.24756	0	0	5.41302	1.51096	1.89401	1.81284	2.17508	2.05075	2.90128	3.39161	2.38865	2.45943	2.01436	1.56234	1.67807	1.68855	1.71076	1.53439	2.65916	2.73985	1.94735	1.66297	1.926	1.56722	1.7754	1.52607
AT1G15200_Solyc01g104560.2	2.96193	4.96069	4.89755	2.89566	6.04344	5.48924	3.28718	6.15126	5.444	3.76213	5.04848	3.17739	6.1214	5.49226	3.1982	3.30858	2.64739	2.94926	2.11868	3.43001	5.40089	2.83318	2.74766	5.79896	5.75658	6.3299	6.03614	6.84129	6.86641	7.01027	6.96948	6.16075	5.97108	5.80193	5.74156	6.10741	6.10594	6.41295	6.03291	6.24609	6.17871	5.83979	5.7251	6.1334	6.28151	6.13429	5.9535
AT1G15215_Solyc03g120940.2	0	2.82762	0	2.79479	2.16096	4.48603	2.76191	0	0	3.008	0	0	0	1.93577	0	0	2.24974	0	0	2.98076	0	2.98847	0	5.59305	6.70625	6.77092	6.04636	6.28824	6.21305	6.3423	6.37799	5.91536	6.15819	6.39638	6.6313	6.69451	6.82069	6.78236	6.41481	6.2407	6.18124	6.46467	6.59266	6.55126	6.75319	6.65129	6.62356
AT1G15220_Solyc03g120610.2	2.7385	0	5.11645	0	2.06995	4.27909	0	0	2.2902	0	5.29111	2.2469	0	4.21557	0	0	2.14621	2.72562	0	0	0	2.61066	0	4.89273	3.19745	3.6198	3.59495	5.00489	4.78015	5.11813	4.79392	4.4522	4.51454	4.21878	3.92473	4.01018	3.96871	3.75417	3.85864	4.48779	4.40577	4.07439	3.91743	4.01018	4.07867	3.74165	3.8646
AT1G15230_Solyc03g120740.1	2.3654	2.83458	2.97247	0	2.16771	4.98394	2.88819	2.73644	2.51957	3.01499	0	0	2.63307	2.9047	2.44122	3.19758	2.74044	3.3318	0	0	2.22858	2.7235	2.61174	3.09458	3.88232	4.43429	4.3829	4.72139	4.39361	4.88013	4.71449	5.17419	4.36013	4.57107	4.51307	4.67751	4.06551	4.46684	4.28219	4.44339	4.25751	4.39346	4.58195	4.27302	4.40577	4.02444	4.19009
AT1G15240_Solyc03g120770.2	4.68347	4.9735	4.23376	4.517	4.58325	5.04094	0	2.92681	4.02449	2.11978	4.68052	2.53245	2.17026	4.18021	2.26078	3.81848	4.17125	5.55632	1.57362	2.56012	4.72753	1.53687	1.68531	3.91782	3.17153	3.49995	3.6373	3.96075	4.19169	4.02301	3.86762	3.22085	3.17845	3.14731	3.46118	3.05889	2.92537	3.21361	3.35896	3.18639	2.98429	3.18004	3.18375	3.10936	3.13038	3.47595	3.43607
AT1G15260_Solyc03g120790.1	0	0	0	0	0	0	2.98413	3.12301	0	0	0	0	0	0	0	0	2.46745	0	3.19572	0	0	0	0	0	4.73281	3.45066	0.768361	0.3684	0.225304	1.69954	0.753453	3.08916	3.1127	2.59056	3.12873	2.87119	3.08576	2.33819	2.30937	3.02503	3.04672	3.12763	3.51096	3.20737	3.45505	3.26953	2.43652
AT1G15290_Solyc06g068230.2	5.6725	6.08169	6.1941	5.70327	5.29571	3.75557	8.15763	7.43085	5.14357	5.51273	5.4549	5.85799	4.84608	6.03414	4.78485	6.07489	5.65112	5.80562	6.27031	5.47827	6.34373	5.76144	5.26805	5.58566	5.99609	6.27817	5.98997	5.53158	5.36826	5.35123	4.67127	4.62469	4.60466	5.87684	6.56722	5.92355	5.78363	6.11339	6.58916	4.62352	4.82765	6.32649	6.58291	6.03489	5.8995	6.3814	7.00135
AT1G15320_Solyc03g116770.2	0	0	0	0	0	0	0	0	0	0	0	0	0	0	0	0	0	0	0	0	0	0	0	0	2.61902	2.88947	1.90304	1.16433	1.16675	0.964894	0.609604	0.842644	0.461179	2.18587	2.60249	2.05079	2.32289	2.05658	2.4991	0.294743	0.5025	0.687061	0.908172	0.799087	1.94611	1.92473	1.8101
AT1G15330_Solyc06g068160.2	0	0	0	0	0	0	0	0	0	0	0	0	0	2.581	0	0	0	0	0	0	0	0	0	0	0.275007	0.471621	5.66751	5.25341	5.18845	0.192749	0.229023	0.532733	0.748461	2.27997	3.59375	2.41864	0.713696	2.31421	1.04731	0.275007	0.254997	0.404177	1.46989	0.815575	0.450661	2.24995	1.60249
AT1G15340_Solyc06g068140.2	7.19314	6.13743	5.85017	6.82537	5.66514	5.84065	6.15933	6.30195	5.55716	3.07686	2.95537	6.1163	3.24899	6.73957	3.21265	7.07427	3.75863	7.15111	6.39389	3.31419	6.45107	6.46752	6.37744	6.02204	6.34394	6.52711	6.14853	6.30262	6.18702	7.55158	7.29723	6.60486	6.54731	6.03085	6.55003	6.3364	6.70353	6.82799	6.7039	7.26297	6.59962	6.71351	6.92521	6.85939	6.69803	6.7125	6.75226
AT1G15360_Solyc03g116610.2	0	0	0	0	0	0	0	0	0	0	0	0	0	0	0	0	0	0	0	0	0	0	0	0	0.0191088	0.0332762	0	0.163481	0.0722506	0.097242	0	0.0885939	0.119909	0	0.0332762	0.137504	0	0	0.0612002	0	0	0.0191088	0.0191088	0.0931094	0	0	0
AT1G15370_Solyc06g068080.2	0	3.19978	2.70022	2.66368	6.53861	5.60861	4.19823	3.22357	6.55433	2.89522	7.92361	3.44959	2.94749	6.18409	2.75356	7.62642	3.0558	3.15498	2.80383	4.24586	6.01484	6.88458	6.38639	7.31081	5.75587	5.47951	5.29511	6.09909	6.047	5.75149	5.75314	5.58266	5.55735	5.57127	5.34861	5.53926	5.57984	5.66846	5.59076	5.16457	5.41886	5.22136	5.23202	5.27736	5.75729	5.58306	5.31651
AT1G15390_Solyc07g015860.2	0	0	0	0	2.67041	0	0	2.7573	2.44234	6.13268	0	2.86491	0	1.96219	0	0	0	0	2.51157	0	2.24896	0	0	2.53292	5.0441	4.29474	3.80667	4.26749	4.36132	4.95808	4.48033	4.58916	4.86542	4.57269	4.60229	4.70635	4.62975	4.491	4.18375	4.88248	4.8408	4.83979	4.9644	4.74703	4.55131	4.27823	4.17845
AT1G15410_Solyc03g116460.2	4.13451	0	1.96572	4.31902	5.96895	4.64735	0	2.25163	2.29232	3.18418	5.1746	5.13454	6.25513	4.79981	1.80317	4.2065	3.98967e-07	0	0	0	4.10071	2.73145	0	3.82982	1.67356	2.53273	3.62683	4.26462	3.86049	3.17259	3.35135	4.4069	4.22291	1.46641	1.73985	1.82646	1.83053	1.92853	2.34672	4.43029	4.37597	1.41864	1.48027	2.38681	2.13093	2.00839	2.57693
AT1G15420_Solyc03g116380.2	0	0	0	2.71884	5.20745	5.33344	6.50716	0	5.29519	3.00374	2.90287	0	3.05613	3.56043	2.3752	5.37439	5.44926	0	0	0	5.24655	2.19568	0	2.44599	3.76199	4.06091	4.32409	5.09238	5.15554	4.93709	5.31115	5.04221	4.98762	3.90689	3.62176	3.98307	3.96993	4.20268	4.21904	4.99744	5.15556	3.88232	3.51728	4.12763	4.20867	4.41097	4.21309
AT1G15440_Solyc03g120080.2	2.27418	0	0	1.59838	4.02878	5.11331	0	2.12385	5.2346	2.92536	6.04734	3.60444	0	4.34547	2.14504	1.93111	2.59597	0	1.72745	0	1.93679	2.44457	2.32028	2.5882	2.81762	2.84063	2.83592	3.90124	3.9572	3.56072	3.87417	4.21852	4.02473	2.68482	2.29082	2.53688	2.65306	2.70413	2.88753	4.0534	4.10629	2.3914	1.99639	2.62605	2.81831	2.92347	2.70856
AT1G15460_Solyc03g120020.2	0	0	0	0	0	0	0	0	0	0	0	0	0	0	0	0	0	0	0	0	0	0	0	0	0.0612002	0.0885939	0.154886	0.442505	0.507086	0.0650466	0.0313834	0.0473057	0	0.0612002	0.0612002	0.0519521	0.0191088	0.0565835	0.0379679	0.0143553	0.00958605	0.0191088	0.0612002	0.0191088	0.0238467	0.0658021	0.0519521
AT1G15490_Solyc06g067890.2	1.62883	2.07354	1.73987	4.10417	4.57382	2.48408	0	2.14347	0	1.83167	1.73773	1.62181	2.69885	2.99208	0	2.04226	2.26019	0	0	2.24144	0	0	1.8986	0	3.23317	2.9024	2.47595	3.68681	3.79814	3.9895	3.77516	3.15866	3.02444	2.62683	2.64847	2.65	2.81489	2.60407	2.96039	3.08463	3.06523	2.64155	2.61117	2.79355	2.4794	2.76412	2.79494
AT1G15510_Solyc03g119950.1	0	0	1.75695	4.61797	1.46302	1.56667	0	2.16126	2.74374	0	0	0	0	3.0246	0	2.0599	2.00081	0	0	1.81035	1.51884	0	0	3.65437	0.542671	0.799087	1.04731	1.26547	1.44947	1.47038	1.6127	1.25701	0.923466	0.559084	0.555816	0.529405	0.49228	0.710761	0.701919	1.52105	1.31615	0.87709	0.594549	0.773996	0.719549	0.83727	0.815575
AT1G15530_Solyc03g112310.1	0	0	0	4.5711	1.68807	0	0	4.577	1.90029	2.05437	0	0	0	1.26419	0	2.1756	2.20907	0	1.96692	4.96377	2.13855	2.19255	0	2.07674	3.13367	3.13093	2.4533	3.54732	3.678	4.41768	4.28357	4.02178	3.87971	3.72828	3.20006	2.91711	3.35473	2.97759	2.87184	4.17206	3.83828	3.88362	3.76942	3.52273	3.08859	3.07325	2.8953
AT1G15550_Solyc06g066820.2	0	0	2.80079	2.18517	0	0	0	0	0	2.41194	2.31323	0	0	4.46101	5.41549	5.94507	0	0	0	0	0	2.57465	0	5.55409	0.218265	0.20581	0.250962	1.31247	1.15022	2.32287	2.14682	3.34104	3.50589	3.72756	2.26604	1.44361	1.19325	1.15056	3.20685	2.62293	3.86559	3.47249	2.60486	2.30061	1.23879	1.19954	2.61039
AT1G15660_Solyc03g120340.2	2.17564	2.15898	0	0	2.25751	3.20344	0	2.22935	3.61958	2.33441	1.88085	1.70304	2.78707	3.34284	0	2.12748	2.06805	0	0	2.63219	1.58201	0	0	2.32092	2.77821	2.95915	3.32769	4.23662	4.65053	4.16724	4.13746	3.02326	3.16779	3.71553	3.55131	3.6584	3.6202	3.44581	3.60249	2.95668	3.05716	3.62488	3.56194	3.55582	3.21775	3.58336	3.50758
AT1G15670_Solyc03g120320.1	2.03493	0	4.20869	2.02233	5.1457	5.96202	2.54921	3.05749	6.17325	0	2.21128	4.94717	0	4.84471	2.10911	0	5.40608	2.98912	2.1578	2.2066	2.37521	1.9331	3.58373	0	3.7556	3.52189	4.8679	1.53232	2.08576	0.876438	0.769053	3.48971	2.58256	2.77751	3.75951	3.82917	3.24793	4.01138	3.24843	1.38589	1.34293	2.19535	2.93357	2.01078	3.43518	3.54514	3.07496
AT1G15690_Solyc06g068240.2	6.97816	6.77505	8.42294	8.01306	8.07546	7.89721	9.03811	8.2945	8.10994	7.36499	8.12366	7.88193	7.52504	8.24496	7.63118	7.54093	8.42725	8.27798	6.86617	7.84569	7.80872	7.61887	7.37707	7.55512	2.38036	2.42582	2.85931	3.48476	3.96235	1.29778	1.28419	2.59136	2.45768	2.44184	3.03445	2.87905	2.60407	2.59455	2.91648	1.69004	2.01078	1.87053	2.03797	2.0012	2.56234	3.05021	2.89659
AT1G15710_Solyc07g007590.1	2.84268	2.66479	5.41664	2.1391	1.98856	2.83265	3.04051	0	4.51154	3.9256	2.75102	2.62567	2.9037	4.22939	0	2.584	2.04441	0	2.27576	2.78885	2.45111	2.04894	0	2.29686	3.38451	3.45768	2.7761	3.70358	4.67549	4.2141	4.60826	4.73841	3.74739	4.72738	3.76129	3.46771	4.58316	4.23981	4.8413	4.38865	4.66732	4.35144	3.81831	3.08123	4.31615	4.6865	4.65402
AT1G15720_Solyc06g082510.2	0	0	2.09809	2.48956	2.35503	0	0	0	0	0	0	0	0	1.92424	0	0	0	2.5421	0	0	0	2.42798	0	2.21963	3.6198	3.62371	3.69896	4.0747	4.10291	4.00866	3.99601	3.42537	3.49014	3.55418	3.69636	3.64039	3.66334	3.70266	3.65344	3.51979	3.555	3.64347	3.66714	3.71296	3.56519	3.62332	3.50123
AT1G15740_Solyc03g117420.2	2.84166	4.41701	6.58018	5.97187	5.39331	4.48101	5.60826	6.08625	4.14238	1.94042	1.906	5.28877	2.75146	6.41524	3.41251	3.4277	2.85924	6.87247	2.32581	3.51432	5.33184	6.43206	2.4457	5.91705	6.19134	7.09399	7.94388	6.89372	6.74374	7.75915	7.41463	6.01309	6.59121	6.91109	7.66249	6.9634	6.76341	6.90949	6.4982	6.80753	6.81211	7.18468	7.69534	7.49522	6.45642	7.02816	6.81698
AT1G15750_Solyc03g117360.2	5.94236	6.37791	5.84444	5.16034	6.78039	6.39505	6.17226	5.02669	6.12842	3.8993	5.72699	5.73345	5.64169	6.38446	5.90489	5.94742	6.01444	5.48677	6.16621	6.0691	6.38874	5.9905	4.93528	6.36334	6.19509	6.21458	5.95946	6.50135	6.55411	6.67553	6.51894	6.18725	6.13703	6.16611	6.3127	6.07453	6.08598	6.17712	6.7305	5.75711	5.85699	6.44802	6.19476	6.38474	6.13798	6.62259	6.75168
AT1G15780_Solyc04g009500.2	1.30375	3.96376	4.86824	2.58506	4.01803	3.72598	2.12865	2.54481	4.9369	4.31591	2.4796	5.10759	2.63085	5.07756	3.55075	4.24306	4.85492	0	2.71559	2.38277	2.45965	4.11628	1.97703	3.39717	3.89918	4.32048	4.40894	4.7589	4.71702	4.93686	5.06639	4.30012	4.22239	3.82137	4.08859	3.87217	3.8125	4.01287	4.25475	4.68276	4.3011	4.0072	3.9279	4.15543	3.88395	4.20815	4.28145
AT1G15820_Solyc01g105050.2	11.0497	10.573	10.8889	10.6311	8.60786	3.23119	11.0087	11.2267	8.86612	6.33824	9.64514	9.12973	7.84476	10.3122	8.4839	8.81336	9.43961	2.86408	10.064	9.77099	9.85857	10.6185	9.50386	10.0294	8.48653	8.21104	7.61181	6.19558	5.54321	8.1002	7.70389	6.77795	5.74792	8.01957	8.11477	8.37925	8.42699	8.53199	8.41182	6.49979	5.84641	8.69051	8.82868	8.60896	8.57074	8.4831	8.54782
AT1G15860_Solyc03g117110.2	3.80137	5.63935	2.8359	5.55229	4.77185	5.19334	2.84868	0	5.83876	3.46962	3.48956	5.84088	2.59389	5.6323	6.45313	5.42962	3.35195	6.52731	2.45195	2.50158	2.67279	5.3902	5.18515	6.59415	4.67732	4.51181	4.05543	4.54961	4.19235	4.3881	4.64315	4.92347	4.97957	4.46205	4.29866	4.32121	4.47184	4.27823	4.29131	5.10629	5.09536	4.45483	4.35919	4.44559	4.54967	4.29229	4.18534
AT1G15870_Solyc03g117080.2	0	0	0	0	2.24095	0	0	0	2.46359	0	0	0	0	1.78338	0	0	0	0	0	0	0	0	0	0	2.27501	2.3296	2.42134	3.57699	3.83825	2.57445	2.96244	3.34861	3.32625	2.70192	1.99035	2.46031	2.58576	2.42223	2.11214	3.30889	3.38911	2.0852	1.6151	2.13203	2.60486	2.47162	2.0024
AT1G15880_Solyc06g065740.2	6.4519	0	2.91543	5.51073	5.5182	3.19976	6.03624	2.67976	0	6.46589	5.89071	2.30212	3.06641	4.33603	2.38524	3.23719	0	6.20355	3.31136	2.97277	5.27509	2.66686	0	5.00407	5.33485	5.40735	4.97942	5.11126	4.92166	5.22852	4.93409	5.24031	5.00779	5.22368	5.20503	5.12529	4.96778	5.24894	5.02207	5.17792	5.03958	4.98155	4.91265	4.86921	5.11478	5.0048	5.06551
AT1G15910_Solyc03g117040.2	6.19289	0	1.79905	0	3.48941	2.94141	0	0	2.20704	2.64818	0	0	2.41607	4.74291	1.75849	2.77325	2.04404	0	0	1.85273	0	2.04857	1.95888	1.91354	6.48107	6.8426	6.60442	7.2672	7.2981	7.03354	7.01293	6.26059	6.56138	6.65335	6.89865	6.60827	6.62166	6.82744	6.78123	5.86146	6.27594	6.35984	6.69465	6.67002	6.63556	6.75524	6.83044
AT1G15950_Solyc06g068440.2	6.86077	7.85624	7.99636	7.40245	8.23978	7.76146	8.26839	8.19092	7.7675	3.0951	8.07552	7.64192	7.64437	8.6793	8.77331	8.14914	3.86313	7.15116	7.92827	6.89093	7.99866	8.19148	7.21696	8.38052	5.75898	6.88256	7.54014	7.81613	7.46265	3.36659	3.64487	5.66145	6.16718	6.97434	7.59624	7.09441	6.87291	7.03709	7.00311	4.06408	4.96424	5.0072	5.78546	5.68557	6.79342	7.11994	7.17249
AT1G15960_Solyc03g116900.2	2.46164	0	2.11597	1.85018	1.85445	0	0	0	0	0	0	0	0	4.27209	0	0	0	0	0	4.83717e-14	1.77672	1.76065	2.19105	2.08489	2.96594	3.44626	3.25298	4.96002	4.7308	6.51849	6.72185	3.16939	3.50885	3.68332	3.81489	3.87905	3.86162	4.18666	4.72828	3.9024	4.08944	4.60782	4.61078	4.83221	4.18004	3.94455	4.74739
AT1G15980_Solyc03g116870.2	7.17666	3.30834	6.80845	6.13084	1.82906	0	8.28718	7.69045	2.17217	0	2.61622	2.4915	2.28363	6.17509	2.5754	5.57943	6.91958	2.48646	6.41673	6.22018	5.44798	6.63095	2.78705	5.39301	4.56864	3.79563	4.0039	3.50814	3.04118	4.21349	3.1615	4.01555	4.3898	3.84298	4.16966	4.00779	4.1998	3.95853	4.25096	4.55745	4.5735	4.87676	5.05731	4.54885	4.08491	4.32481	4.61098
AT1G16000_Solyc03g117580.2	0	0	0	0	4.13612	6.37287	0	0	0	3.27883	3.964	0	0	2.41262	0	0	2.94659	3.68782	0	0	0	0	0	0	3.64962	4.09901	5.49217	6.46404	6.37101	5.74822	6.05476	4.85914	5.14839	4.6694	4.64827	4.83221	4.21516	4.82646	4.63343	4.11326	4.55254	3.74308	3.60486	3.76341	4.83878	4.54288	4.31952
AT1G16010_Solyc06g068490.2	2.41878	0	5.91252	2.40585	5.52524	5.61553	2.45417	2.47271	4.85298	2.15313	3.02513	6.30827	6.00962	6.73118	2.4951	6.26944	2.30947	3.03937	2.5446	3.05712	5.0043	5.37947	6.02298	6.00079	4.19035	4.20346	4.14649	4.50347	4.5784	5.07229	4.8156	4.70984	4.72247	4.56112	4.74846	4.50948	4.53065	4.42582	4.52482	4.90593	4.58716	4.82883	4.99805	4.8603	4.48134	4.49463	4.79268
AT1G16030_Solyc03g117630.1	1.72387	0	0	0	1.53883	3.23043	0	0	0	0	0	0	0	2.91136	0	0	0	0	0	0	2.01251	0	0	0	2.24894	3.0948	6.94985	2.76916	3.08553	2.3583	2.71314	2.24691	1.80735	5.9486	5.96101	6.20763	2.51181	3.84231	2.97269	2.22548	1.49228	2.81694	3.53854	2.49825	2.53273	4.23573	2.80392
AT1G16040_Solyc12g042530.1	2.53947	0	0	5.489	5.68422	0	0	0	0	0	2.72079	0	0	2.11152	0	2.97891	0	0	2.66594	5.90183	2.84418	3.20998	0	0	1.20789	1.21205	1.01197	0.923666	0.687626	1.0369	1.21776	1.6198	0.970854	1.50589	1.15489	1.27898	1.1592	1.3505	1.35802	1.74129	1.27103	1.61824	1.14405	1.11326	1.11548	1.32	1.09311
AT1G16060_Solyc03g117720.2	0	0	2.33966	2.20912	0	2.61884	0	0	0	0	0	0	2.97611	1.60877	3.27436	0	0	0	2.34641	0	0	6.15661	2.995	5.31307	0.678072	0.793549	1.42939	1.4491	1.38134	0.999759	1.30562	0.739848	0.771181	0.552541	0.562344	0.890122	1.0635	1.03562	1.08633	0.776806	0.768361	0.411426	0.374808	0.512648	0.948601	1.09085	0.946107
AT1G16070_Solyc03g117730.2	0	0	0	0	4.41046	4.06478	0	0	0	2.78993	0	0	0	3.26953	0	2.48326	0	0	0	0	2.48909	0	0	0	2.17313	1.81694	1.13532	4.81478	4.87343	1.31879	1.75123	2.47595	2.73191	3.28392	3.60011	3.70487	3.39506	2.52774	3.53315	1.848	1.77259	2.66903	2.94173	3.08406	2.4285	2.86196	3.44626
AT1G16080_Solyc03g117740.2	2.94786	6.11819	3.67167	6.80488	2.49319	0	6.75367	6.24426	4.56672	0	5.91881	2.17175	0	5.01685	2.73818	2.61205	6.89678	0	5.96478	5.94355	2.9673	3.04504	2.46287	2.41587	4.4638	4.40008	4.17019	4.09882	3.99733	4.46029	4.27025	3.90046	4.2989	4.80873	4.43318	4.68799	4.71021	4.46967	4.74021	3.99759	4.71626	5.25915	4.97865	4.69525	4.4957	4.52815	4.60545
AT1G16180_Solyc03g117770.2	3.24809	5.73602	6.94706	7.20535	6.98305	6.54879	6.52836	5.86883	5.64571	5.33021	5.89105	6.41865	7.27033	7.37332	6.81211	7.36707	3.74291	6.8248	3.08838	2.93455	6.08861	3.84357	7.04599	6.76333	7.33429	7.61564	7.73059	7.88572	7.8246	8.00021	7.96637	6.97388	7.15842	7.41445	7.56028	7.52076	7.59626	7.56438	7.28182	7.24197	7.19584	7.35444	7.45165	7.48048	7.53849	7.39289	7.39426
AT1G16210_Solyc01g111940.2	5.42091	5.71111	5.8458	2.83512	6.10261	5.26255	3.25759	3.39711	5.71001	3.35679	2.96672	6.1094	3.77541	6.14738	2.92545	0	3.22887	0	2.48752	3.3153	5.37319	2.25768	2.64838	5.10985	5.12074	5.19718	5.39951	6.19008	6.00388	5.988	6.0556	5.47573	5.7394	5.68501	5.65859	5.51591	5.33759	5.30488	5.24425	5.52011	5.5659	5.54123	5.53201	5.44967	5.4219	5.20997	5.12447
AT1G16220_Solyc07g066260.2	0	0	0	0	4.89909	0	0	0	2.21921	0	0	2.47543	3.16697	3.58456	0	2.40307	0	0	0	2.23993	1.93401	0	0	0	4.0701	4.37967	4.78206	5.05304	5.11554	5.26143	5.26299	3.8312	3.71882	4.1188	4.31832	4.34672	4.26354	4.50229	4.22188	3.7939	3.81113	4.00809	3.96409	4.17179	4.39963	4.49548	4.32073
AT1G16250_Solyc07g042950.1	0	2.36119	1.92662	2.79865	1.7145	1.7635	2.78171	2.265	2.05355	0	4.86055	1.89698	0	4.93776	0	0	0	4.87447	0	2.55338	0	4.526	0	0	2.6017	2.84933	3.27202	3.36182	3.28455	3.21731	3.40291	3.10992	3.24489	3.11047	3.33342	3.12598	2.93923	3.15866	2.94173	3.42313	3.20633	3.33914	3.38267	3.41323	2.97024	2.90432	2.8646
AT1G16270_Solyc02g031860.2	1.36305	0	1.82856	2.26356	5.15145	4.57316	2.19561	1.69895	3.36721	4.45154	5.28768	4.62941	2.54291	4.74599	1.87896	1.671	3.52589	1.7944	1.92666	1.97451	4.34035	3.8587	4.14267	4.46151	5.29523	5.58816	5.54277	5.73216	5.98707	6.39826	6.46553	6.00906	5.76898	5.25563	5.41177	4.95776	4.90705	4.93121	5.59335	6.02547	5.80907	5.42481	5.08477	5.27065	4.78084	5.51864	5.62498
AT1G16280_Solyc10g005520.2	2.06782	0	2.57036	0	3.78044	1.98464	2.46507	2.43299	2.60383	0	2.18208	0	2.33101	2.19221	0	0	0	0	0	0	0	0	0	0	3.68519	3.48757	3.34388	4.315	4.29326	4.02274	4.29361	4.37504	4.20789	4.04789	3.73769	3.68893	3.59256	3.60249	3.83727	4.26828	4.13066	3.92378	3.6198	3.6584	3.73841	3.74775	3.67243
AT1G16290_Solyc07g066640.2	0	0	0	0	0	0	0	0	0	0	0	0	0	0	0	0	0	0	0	0	0	0	0	0	0.128733	0.374808	0.629162	1.13184	0.791787	0	0	0.124328	0.0931094	0.15056	0.367371	0.329602	0.0658021	0.665999	0.201634	0.133125	0.0565835	0.0191088	0.0931094	0.0519521	0.0565835	0.512648	0.246915
AT1G16310_Solyc10g005500.2	0	0	0	2.57782	4.33966	0	0	0	0	0	0	0	2.37441	1.95885	0	4.98825	0	0	0	2.28309	2.45245	2.00794	0	3.1197	0.785202	1.47681	1.20163	2.98547	2.6476	2.25557	2.44843	1.98185	1.81421	2.14513	2.07952	2.15381	1.61196	1.74129	2.38036	1.66903	1.32	1.99277	2.04148	1.7852	2.10769	1.81147	2.63227
AT1G16330_Solyc07g066660.2	0	0	0	0	4.29186	0	0	0	0	0	0	0	2.59441	1.70774	0	0	0	0	0	0	4.33865	2.22308	0	0	3.99639	4.01346	4.29939	4.57137	4.56564	3.68411	3.64541	3.91169	3.73444	3.97024	4.02768	4.1007	3.932	3.97453	4.14812	3.59733	3.67957	3.98398	3.80012	3.88655	3.79042	4.15785	4.05108
AT1G16350_Solyc10g079500.1	2.74466	2.44324	2.57938	2.44721	4.57042	4.21633	2.49616	5.35022	5.41782	5.5849	4.25629	5.6177	3.22066	6.28365	3.02553	5.70865	3.12437	0	0	2.15456	5.10701	5.33344	0	6.08517	5.14826	5.45374	5.48725	7.20326	7.28896	7.44219	7.31667	5.45746	5.68229	5.8195	5.83061	6.00435	6.28799	5.90464	5.87094	5.71012	5.76924	6.00652	5.9559	6.20372	5.88126	5.73606	5.84038
AT1G16380_Solyc03g032240.2	0	0	0	0	0	0	0	0	0	0	0	0	0	0	0	0	0	0	0	0	0	0	0	0	0.184809	0.329602	0.436517	1.13499	0.90576	0.619047	0.728936	0.701919	0.641546	0.41864	0.278976	0.282934	0.34861	0.341037	0.352382	0.650765	0.485427	0.371094	0.254997	0.259021	0.536053	0.519374	0.393233
AT1G16390_Solyc05g053860.2	6.31992	5.93965	2.79626	4.2333	6.06953	4.36695	6.01075	5.86728	4.51636	2.60856	7.48172	3.5243	5.66968	4.2061	0	2.34356	3.34411	3.1543	6.06868	3.78054	5.59243	4.55446	0	2.1502	0.647698	0.0191088	0.0473057	0	0.0400925	2.96188	2.09881	0.333424	0.275007	0.454176	0.115477	0.146221	0.0379679	0	0.0426443	3.5008	1.44361	2.44626	1.88101	1.93483	0.0703893	0.0143553	0.00480099
AT1G16430_Solyc03g083300.2	0	0	0	0	2.71988	0	0	0	0	0	0	0	0	2.76428	0	0	0	0	0	0	0	0	3.21373	0	4.39483	4.33509	4.05832	5.05361	5.00115	5.90897	5.71283	4.38428	4.49612	4.78293	4.69377	4.98459	5.31433	5.01048	4.69636	4.71608	4.80615	5.02503	5.0635	5.09915	4.98899	4.64135	4.45066
AT1G16445_Solyc10g005540.2	0	0	0	0	0	0	4.20915	0	0	0	0	2.52319	0	0	0	0	0	0	0	0	0	0	0	0	2.10545	1.62137	1.3599	2.26021	2.20489	2.49905	2.53185	2.49825	2.73841	2.34483	2.00839	2.13203	2.38405	1.99639	2.34861	3.3339	2.97942	2.88362	2.8366	2.7627	2.16672	2.27898	2.21309
AT1G16470_Solyc10g008010.2	3.11489	2.85885	6.08714	2.32848	6.66438	6.96051	0	0	6.16351	3.70117	5.95571	5.5808	3.75405	5.50402	2.41708	6.73267	6.90885	0	3.34407	3.00529	5.98172	5.91149	0	5.55657	6.12157	6.03159	6.00645	7.32317	7.18451	6.87505	6.8712	6.45861	6.65019	6.53787	6.38537	6.50822	6.49655	6.31916	6.35403	6.40219	6.53548	6.38359	6.31064	6.3803	6.39306	6.19515	6.24317
AT1G16480_Solyc01g081560.2	0	0	0	0	0	0	0	1.93916	0	0	0	0	0	0	0	0	1.94321	0	0	0	1.4649	0	1.82085	0	0.429393	0.282934	0.443607	0.894484	0.942248	0.65918	0.902882	0.858644	0.759866	0.333424	0.286881	0.385891	0.314213	0.49228	0.429393	0.874469	0.731183	0.464668	0.382206	0.41864	0.468149	0.471621	0.432959
AT1G16490_Solyc10g005550.1	0	0	0	0	0	0	0	0	0	0	0	2.66143	0	1.83046	0	0	0	2.72077	0	0	0	0	0	0	0.0285692	0.154886	1.07496	1.19926	1.62414	0	0.346323	0.0565835	0	0.201634	0.39689	0.218265	0.352382	0.776806	0.887525	0.0332762	0.0795203	0.0565835	0.115477	0.0519521	0.242857	1.18057	0.742725
AT1G16520_Solyc10g005580.2	0	0	0	2.16267	5.87774	5.72893	0	2.71252	2.32794	2.87586	4.64407	2.16795	3.21642	5.5025	0	2.60816	0	0	0	0	3.29642	5.73011	0	3.79352	4.17978	4.02444	4.12129	5.28326	5.166	5.21836	4.95063	4.14323	4.60051	4.46902	4.38428	4.67487	4.7866	4.60011	4.32888	4.36224	4.7932	4.60723	4.54638	4.79199	4.59713	4.52063	4.42134
AT1G16540_Solyc07g066480.2	0	0	0	2.05192	1.87145	1.47	2.09967	2.42959	1.74857	0	1.71313	0	5.0001	2.97264	1.67517	2.49444	0	2.67552	0	0	0	1.50844	2.58924	2.20869	3.56356	4.58095	4.46031	3.65843	4.22146	4.21233	4.27781	3.26103	2.78101	4.06062	4.30061	4.04177	3.6807	4.11575	4.18534	3.01138	2.67807	3.74846	3.72574	3.68594	3.80047	4.24995	4.32
AT1G16560_Solyc03g026290.2	2.08308	0	2.6834	5.04819	6.38369	5.38107	0	2.61752	6.29021	3.27372	2.68027	3.01479	6.50855	6.08453	5.18062	0	2.94151	2.55003	2.68944	3.02665	4.33031	5.38137	5.14719	5.51467	4.26579	4.56763	4.29082	4.41207	4.42064	3.98578	3.97862	3.83053	3.60011	3.96655	4.39575	4.18507	4.25349	4.43073	4.54679	3.57249	3.54391	3.65459	4.01763	3.93011	4.42111	4.46641	4.40099
AT1G16570_Solyc10g078480.1	1.98737	2.98383	2.10309	1.97482	4.09184	2.31681	0	0	2.13778	2.19823	2.86673	1.97992	0	4.78384	0	2.80605	0	3.58052	2.87595	0	5.37724	1.88601	2.22804	2.61155	3.48328	4.15191	3.96963	4.24252	4.10364	4.4458	4.41466	3.68631	3.79112	3.50165	3.65421	3.60684	3.8603	3.90753	3.85033	3.74452	3.86724	3.56275	3.4651	3.52273	3.73263	3.83424	3.92061
AT1G16590_Solyc09g098220.2	0	0	0	0	4.45344	2.32373	0	0	0	0	0	0	0	1.98449	0	0	0	0	0	2.5845	0	0	0	2.64838	3.07496	3.35097	3.44626	4.11265	3.80325	4.15262	4.00461	3.31759	3.52732	3.59852	3.48714	3.57046	3.53481	3.51644	3.5097	3.61746	3.69785	3.69525	3.55827	3.57451	3.51054	3.36364	3.4511
AT1G16610_Solyc10g005590.2	6.25158	3.29163	5.20493	5.26858	4.49763	5.93228	5.79508	0	5.84652	5.92365	3.29822	4.98236	5.43699	6.26123	6.74186	5.64349	3.45674	3.15389	0	3.19902	5.72155	4.82957	2.2942	4.96578	6.06379	6.01696	5.96778	7.23438	7.10022	7.16613	7.00252	6.71402	6.76924	6.23439	6.01711	6.25519	6.33599	6.26997	6.33432	6.71955	6.78786	6.34441	6.16912	6.42654	6.2426	6.20698	6.17146
AT1G16630_Solyc01g106750.1	1.60666	0	0	0	2.87972	4.38358	0	0	0	0	0	3.59691	0	1.72485	0	0	0	2.05438	0	2.7224	0	1.51042	0	0	0.818305	0.687061	0.936088	3.70249	3.84822	1.66592	1.57088	0.829173	1.3296	2.10657	2.01436	2.26804	2	1.16779	2.59852	0.137504	0.725378	1.54926	1.95853	1.74703	1.37295	1.58656	2.51012
AT1G16650_Solyc07g066340.2	0	0	0	0	1.79142	0	0	0	2.58164	0	2.06469	2.84196	0	3.62041	2.02518	0	1.84612	0	2.5529	2.12204	2.73045	1.85057	0	0	1.83053	2.16672	2.09761	3.16412	3.26755	2.63101	2.58145	2.05427	2.23777	1.88753	1.9988	1.91839	1.7754	2.14187	2.15164	2.06695	2.07724	1.85466	1.76129	1.98793	2.06695	2.27699	2.14296
AT1G16670_Solyc10g005630.2	0	0	0	4.29583	3.5469	5.78178	4.80302	0	4.57956	2.15906	2.12398	1.94156	2.20968	3.61518	2.02249	2.37538	2.31492	0	2.83556	0	2.28698	0	0	2.18162	3.47162	3.84398	4.09564	4.25216	4.17879	4.57374	4.83944	3.33151	3.36923	3.76306	3.6311	3.43918	3.46728	3.55049	3.39003	3.32097	3.64501	3.33724	3.36036	3.55377	3.4069	3.72973	3.42403
AT1G16680_Solyc07g066290.2	4.24399	2.23672	0	1.77226	4.56132	4.09548	5.4287	4.44874	1.93193	4.88115	0	2.52768	3.00862	3.29433	0	6.26154	2.42535	0	2.66175	2.42767	1.65496	2.63128	4.55898	0	4.89853	4.84733	4.48886	5.15134	5.12289	5.23717	5.29576	4.90641	4.93907	4.71003	4.91153	4.8525	4.86526	4.87398	5.1643	4.56763	4.69004	4.81506	4.88492	4.82256	4.97422	5.07125	5.18732
AT1G16720_Solyc08g016080.2	7.07767	8.13704	7.85743	7.80426	6.67369	4.32276	8.83714	9.21912	4.27203	2.76859	5.00157	5.22919	3.31341	6.76176	6.20683	7.68609	7.91278	6.40651	8.06345	7.45317	7.52956	7.32917	7.12058	7.62681	5.02281	5.58536	6.06077	4.20036	4.36613	4.70537	4.53043	3.27699	3.31904	5.72683	6.05384	5.55469	5.27836	5.70192	5.74595	4.17739	3.60802	5.95621	6.21212	5.6015	5.19863	5.62829	5.62039
AT1G16740_Solyc02g069840.2	3.60038	0	6.71847	2.88127	6.89578	8.40303	0	0	6.99197	3.11413	3.50746	6.69483	3.16663	5.97237	0	3.33788	0	0	0	0	3.24657	2.78776	0	0	4.48392	4.52565	4.71973	6.5677	6.46476	5.89304	5.98777	5.46652	5.33521	4.95853	4.41886	4.85383	4.94782	4.92805	4.65325	5.16336	5.16497	4.50377	4.27053	4.54329	5.14269	4.71021	4.41459
AT1G16770_Solyc03g113510.1	0	0	0	2.17965	0	0	0	0	0	0	0	0	0	0	0	0	0	0	0	0	0	0	0	0	0.238787	0.422233	2.17951	1.36074	1.48771	0.671013	0.4486	0.49228	0.407806	0.411426	0.845323	0.600904	0.393233	0.734077	0.275007	0.278976	0.356144	0.404177	0.306457	0.222392	0.629162	0.488858	0.382206
AT1G16780_Solyc04g071880.2	1.58457	0	0	0	4.63438	3.88653	0	0	2.37772	1.78609	2.15735	1.5776	1.83496	1.03465	1.65487	0	1.48452	0	2.16628	2.2151	1.90981	1.48872	0	1.80786	5.32	5.42515	5.02148	6.08987	6.11373	6.09932	6.17563	5.78808	5.54998	5.39014	5.38681	5.12983	5.03342	5.17818	5.52742	5.40008	5.29352	5.29462	5.14744	5.16551	5.07411	5.44029	5.4435
AT1G16790_Solyc12g099960.1	3.49257	0	2.81149	0	3.07622	3.19282	0	0	0	0	2.97068	0	0	5.47579	2.86501	0	2.67691	0	0	0	0	2.68161	0	0	3.66145	3.49527	3.51559	3.70041	4.07667	4.55847	4.08448	4.003	4.61314	4.30037	4.09873	4.40168	4.4957	4.1893	3.74416	5.255	5.13764	5.28885	5.27786	5.07781	4.18428	4.05485	3.67995
AT1G16800_Solyc03g124010.2	0	1.96551	3.70716	2.48438	1.58824	3.34948	1.51562	0	2.31182	1.24819	1.58932	0	0	1.92538	3.72377	1.35515	1.38505	0	0	0	0	3.47612	1.27402	0	3.17206	3.52857	3.35191	3.746	4.15203	4.13508	4.15159	3.23777	3.04206	2.72973	3.07153	2.82443	2.79701	3.20529	3.37156	3.29425	3.03504	2.94611	2.81079	2.96655	2.71882	3.42939	3.36551
AT1G16810_Solyc12g099490.1	3.50209	3.24425	3.52595	3.60478	6.99332	6.97084	6.3779	3.88218	6.7668	8.05893	5.70573	6.63367	3.48608	6.12751	0	7.01355	3.59533	7.70002	3.341	4.47166	2.99089	6.68316	2.97017	6.82218	6.30627	6.15495	6.08881	7.60979	7.31857	7.30662	7.33325	6.21542	6.30421	6.20854	6.00473	6.41374	6.36446	6.4807	6.0941	6.00293	6.23157	5.8189	5.79753	5.93742	6.5931	6.15299	5.84331
AT1G16830_Solyc01g080450.2	0	0	0	0	2.20203	0	2.28663	0	2.04355	0	0	0	0	0	0	0	0	0	0	0	0	0	2.17222	0	2.09085	2.2918	2.3627	2.27165	2.78887	2.56315	2.77477	2.49228	2.38681	1.9486	1.9684	1.87053	1.74272	2.09536	2.21516	2.48543	2.53854	1.7754	1.58496	1.9684	1.83862	2.27401	2.22239
AT1G16860_Solyc12g017450.1	2.21374	4.92536	5.49337	0	3.88639	4.50516	0	0	3.04109	4.81175	5.00433	6.49058	3.12628	5.04623	2.2889	0	2.87189	5.02754	2.33819	1.91341	2.0783	1.64808	0	4.61727	6.55438	6.64578	5.86526	5.57342	5.61063	5.39776	5.32126	6.28983	6.0417	5.55346	5.68902	5.64414	5.77803	5.94079	6.08265	5.74308	5.70736	5.24044	5.1416	5.19022	5.8229	6.16404	5.99541
AT1G16870_Solyc06g082370.2	5.29554	0	2.04256	2.38918	4.45669	2.31694	2.32074	2.28889	5.18691	0	3.07226	4.25118	2.95672	4.03329	0	0	1.82231	0	2.04919	0	4.76896	2.57996	5.14256	2.15978	3.87611	4.01316	4.02148	5.64699	5.68208	5.78868	5.64973	4.48886	4.60427	4.3512	3.98398	4.21826	4.44228	4.32673	4.29817	4.47314	4.45987	4.26053	3.97972	4.46205	4.38198	4.20085	4.15083
AT1G16880_Solyc03g117890.2	7.05264	8.24347	8.97458	8.49342	6.13063	6.5052	9.21307	9.10167	7.27295	4.00146	2.51481	6.47205	3.15726	7.57772	4.18232	8.51276	7.89033	8.45863	4.48767	7.39268	7.943	7.96384	7.28346	8.24939	4.30791	5.12309	6.74376	5.13686	4.82194	5.59	4.82204	3.80357	3.66107	5.15042	5.98997	5.66372	4.92505	5.43973	4.86443	4.1893	3.93923	5.19193	5.80787	5.33866	5.39483	5.51117	5.35415
AT1G16890_Solyc10g007260.2	6.77218	3.06203	6.9035	3.46776	8.08733	7.2658	6.60608	6.88434	7.13251	3.29968	7.0982	8.16651	4.15757	7.13499	3.84983	7.75783	7.91963	7.08553	3.6101	4.24352	6.79876	7.51133	7.09608	6.75326	5.59196	5.45746	5.51138	6.52238	6.2591	6.00559	6.22396	5.9393	6.17459	6.1509	5.87521	6.0476	5.97468	5.81113	5.54987	5.77338	6.08852	5.85582	5.69711	5.64578	5.9552	5.49516	5.53543
AT1G16900_Solyc07g062540.2	0	3.28329	3.74572	2.26199	4.69807	4.31955	2.31047	0	1.85883	2.43453	4.36827	5.23643	2.82667	5.17002	1.87749	2.13308	0	2.26233	0	0	2.09616	1.70575	3.16775	2.42096	3.23675	3.56803	3.53065	5.13739	5.059	4.51485	4.50269	3.77505	3.71736	3.7481	3.62488	3.67016	3.74201	3.79701	3.69488	3.65	3.70966	3.61157	3.37434	3.63304	3.77118	3.63846	3.59495
AT1G16970_Solyc09g098230.2	0	0	3.58028	2.1252	4.29632	1.58559	0	4.32023	0	0	1.83329	2.1816	0	2.31452	0	2.62207	1.62055	2.31863	0	1.88937	1.59455	0	0	2.33447	3.7034	4.10797	4.30597	4.85876	4.96955	5.25536	5.39869	4.17659	4.20841	4.05253	3.95822	4.01138	4.05514	4.15704	4.09705	4.41459	4.34436	4.11575	3.95791	4.09901	3.88785	4.2211	4.21852
AT1G17020_Solyc02g071430.2	0	0	0	0	1.94665	5.11672	0	0	0	0	0	2.10189	2.37325	4.59394	2.18393	2.54044	0	0	0	0	0	2.00681	0	0	0	0.0379679	4.62371	6.10442	6.57444	0.11253	0.463958	0.641546	0.980635	1.26504	2.61589	1.50589	1.75275	0.77961	0.796321	0.352382	0.785202	0.400538	0.59136	0.659925	0.923466	0.687061	0.871844
AT1G17040_Solyc07g062050.2	1.71298	0	1.73482	0	1.55786	3.209	0	2.23233	0	1.91808	1.82317	2.10855	0	3.5957	0	2.61165	0	2.30808	0	0	2.0438	1.61503	0	1.85213	3.53107	3.88232	3.53107	3.09067	3.21573	3.02111	3.04227	3.30791	2.90625	3.46641	3.54885	3.55459	3.59495	3.72538	3.66183	3.35144	3.01197	3.44405	3.41188	3.39323	3.48285	3.79563	3.66978
AT1G17070_Solyc10g005990.2	2.27215	0	2.18506	4.06123	0	0	2.1037	2.60254	1.75245	2.22614	2.18282	2.06116	3.16769	3.45439	1.67901	2.49856	0	2.05625	0	0	0	0	0	1.74556	3.38635	3.56316	3.51012	4.28308	4.48948	4.48613	4.33237	3.39048	3.63188	3.44449	3.56275	3.49953	3.70081	3.57693	3.70635	3.66714	3.70856	3.6603	3.66448	3.72973	3.47205	3.59694	3.73805
AT1G17100_Solyc07g061800.2	0	8.2421	6.96569	7.98659	6.05485	6.62795	7.65284	8.13685	6.63443	3.18225	2.59101	6.13264	6.33066	7.49766	7.45851	7.21129	4.24235	6.53904	7.0678	7.25302	7.82234	3.34846	6.8725	8.38889	0.00958605	1.43118	4.60624	1.28717	1.89676	0.27021	0.0897585	0.0749621	0.0519521	2.81421	3.66448	2.6096	1.04031	1.88622	3.34814	0.0332762	0.0612002	0.32577	0.610385	0.425817	1.22856	2.46815	3.04731
AT1G17110_Solyc07g061780.2	4.81773	2.43573	3.52473	4.65139	5.43448	5.15319	4.77311	5.23834	2.85454	2.7781	5.19868	2.19814	1.72391	5.46998	2.00332	5.58775	5.1664	4.92778	2.0516	4.65922	2.54957	3.63768	5.50023	3.30908	4.29499	4.41052	3.9187	4.65926	4.85883	5.13358	4.96925	4.29523	4.12928	4.33032	4.41819	4.30548	4.20815	4.26203	4.30986	4.25977	4.07239	4.29205	4.26754	4.28959	4.14704	4.34979	4.37851
AT1G17120_Solyc12g011370.1	5.09974	0	4.28004	4.53337	5.01584	4.66037	0	0	1.88827	2.52058	5.19084	1.82701	5.01254	5.22841	1.90698	2.64507	1.73025	0	0	3.12691	4.29526	2.2013	0	1.97539	3.0006	3.68706	3.63498	3.84062	4.26524	2.82673	2.83837	3.21412	2.48543	2.80598	3.43385	3.12653	2.95977	3.34056	3.22136	2.59932	1.88753	2.10098	2.48714	2.50589	3.256	3.24995	3.22291
AT1G17130_Solyc08g074420.2	5.76734	2.65953	5.20183	0	5.1725	3.19036	0	3.17448	4.98625	6.41975	5.3575	2.13925	2.41151	5.30887	5.31073	5.84165	3.00676	2.76021	0	2.31976	3.26672	2.52245	3.41108	3.06396	4.47444	4.67186	4.73733	5.30601	5.23821	5.4395	5.38038	4.7859	5.1507	4.90705	4.93436	4.8911	4.9905	4.87938	4.72046	5.10238	5.23407	4.87856	5.01926	5.08732	4.85083	4.8268	4.72155
AT1G17160_Solyc07g062070.2	2.84584	2.61943	4.48937	2.64368	4.46708	2.79326	0	2.5421	0	2.38823	2.8388	4.75181	2.41957	4.52615	2.7335	2.51202	2.54623	0	2.29868	2.34792	0	2.5509	0	5.19648	3.33866	2.92283	3.16189	3.94007	3.84885	4.36155	4.05803	3.61746	4.05224	3.51391	3.54061	3.23061	3.49953	3.06005	3.45812	4.4478	4.19193	4.29523	4.08378	4.0798	3.04672	3.39461	3.49825
AT1G17180_Solyc07g056420.2	0	0	0	0	0	2.44403	0	0	5.76273	3.73502	0	0	0	1.90025	0	0	0	0	0	0	0	0	0	0	3.28195	4.18031	4.26679	4.74824	4.65029	6.74537	6.72182	3.31034	3.03621	3.55704	3.94079	4.10098	3.79736	3.84833	3.1127	4.0368	3.93703	4.30986	5.18388	5.45165	4.52732	3.86921	3.44361
AT1G17210_Solyc07g056030.2	4.52367	6.47147	4.62029	5.39455	4.99531	5.11074	3.80428	4.55232	4.32891	5.1847	4.43713	5.11069	5.76797	5.77571	1.5413	5.53124	5.72401	4.44138	2.04566	3.14755	5.32841	2.77875	2.16339	5.09991	5.04556	5.37805	5.37051	5.77438	5.95453	5.98819	6.00062	5.26103	5.38071	5.02148	5.32924	4.98762	5.04045	5.08094	5.39289	5.34116	5.27016	5.14228	5.10727	5.21438	4.91839	5.34032	5.38922
AT1G17220_Solyc07g056020.2	6.92983	6.75867	7.08803	7.49843	4.3939	4.22832	7.81776	7.98865	6.18522	6.03166	4.90692	4.96799	3.08481	6.42289	5.41538	6.00924	6.87518	5.54295	3.66258	6.70202	6.70294	6.32849	6.0465	6.86576	5.05875	5.06853	5.0237	4.77968	4.90938	5.90715	5.53033	4.57753	5.0051	4.85599	5.24463	4.8403	4.86361	4.86394	5.24095	5.09691	5.25298	5.62984	5.75462	5.49217	4.82035	5.23292	5.4247
AT1G17230_Solyc07g056410.2	2.12011	1.90682	2.26285e-05	1.41692	2.53598	1.02931e-05	1.55246e-05	0	0	0	0	1.88757e-05	1.67242	3.5844	2.12798e-05	2.48833	1.77233	2.3026e-05	1.54184	1.58727	3.47726	0	0	1.64591	2.06235	1.87184	2.39506	3.04575	3.23039	4.6782	4.49559	3.5294	3.09873	2.40871	2.42492	2.25197	2.15597	1.68407	1.97453	4.38589	3.32817	2.38589	2.07838	2.40145	1.67657	1.94111	2.06465
AT1G17280_Solyc03g123660.2	3.41847	0	4.84406	6.08815	4.82158	5.72541	7.19343	0	5.68792	3.34563	3.60928	2.82951	3.53314	6.07922	3.20262	6.26011	6.03725	6.71065	2.47657	3.66968	4.86806	6.14768	3.12802	3.27519	5.42089	5.46684	5.54494	6.19455	5.88824	5.87209	5.92751	5.39529	5.44989	5.53626	5.49004	5.57904	5.68865	5.78127	5.4425	5.2934	5.41999	5.41718	5.38876	5.51927	5.66818	5.4688	5.50568
AT1G17330_Solyc02g014720.2	0	2.89558	2.93632	0	2.2269	3.11352	2.94925	2.79726	0	0	2.60579	2.90498	2.69367	2.55238	2.50135	2.86299	6.20011	0	0	0	0	5.10486	0	0	6.79801	6.85483	6.83217	6.18983	6.10725	6.06105	6.04892	5.86162	6.05318	6.14697	6.36376	6.69163	6.72174	6.83082	6.58826	6.19935	6.20587	6.21516	6.45461	6.61353	6.85192	6.78725	6.57974
AT1G17350_Solyc11g005060.1	2.46793	5.92674	0	0	5.79784	5.18862	0	2.8405	5.08979	2.68481	0	0	0	1.84123	0	0	0	0	0	2.61508	2.74284	3.10779	2.75554	0	3.92663	4.16404	4.93797	5.56295	5.50425	5.23285	5.19176	4.32601	4.4121	4.44956	4.6641	4.8015	4.71021	4.84298	4.28071	4.30937	4.50271	4.52732	4.62838	4.84398	4.78206	4.49783	4.44139
AT1G17370_Solyc06g063000.2	5.50178	6.37347	7.07558	5.50015	5.56861	5.34034	5.53465	6.02088	5.50891	4.70148	6.48375	3.37728	3.16364	6.78284	2.0016	6.47531	5.44862	0	3.17813	5.62674	6.76156	3.4328	5.1455	0	6.90444	6.98887	7.12391	7.71788	7.82217	7.63349	7.56683	6.41001	6.307	7.00895	6.98865	7.17136	7.06623	7.17649	6.84975	6.64015	6.53325	6.93113	6.92204	7.05268	6.88358	7.07589	6.75716
AT1G17410_Solyc12g049370.1	2.59981	3.07279	2.56501	0	2.91956	0	3.00661	0	0	0	5.4989	0	3.36316	2.65244	2.61813	0	2.48955	3.22374	2.72656	0	2.46136	0	0	0	4.14568	4.47227	4.05716	3.65039	3.386	3.57424	4.08456	4.39985	4.35614	4.19666	4.09339	4.19325	4.41504	4.39894	4.21568	4.40916	4.38727	3.96101	3.87971	4.02945	4.51117	4.22317	4.10126
AT1G17430_Solyc03g123390.2	0	0	0	2.70042	0	0	0	0	0	0	0	0	2.54816	1.66474	0	0	0	0	0	0	0	0	0	0	1.10657	2.32673	3.93011	3.28397	4.26807	0.795197	0.758012	2.67882	2.91329	4.58336	5.60832	4.46162	2.68631	2.75489	4.67167	1.26903	1.22239	0.826464	1.61039	1.23471	3.13805	3.5599	4.41526
AT1G17440_Solyc03g122020.2	2.80506	5.1133	4.77065	2.10199	5.47631	5.01763	0	2.70268	4.79288	3.02427	0	2.43872	2.7149	5.30008	4.39092	2.78812	4.96591	0	5.44593	0	2.30886	5.06234	2.40956	4.2421	3.54061	3.98337	4.13969	4.44636	4.49295	4.45938	4.45783	3.84432	3.74344	3.7034	3.94548	3.73082	3.83255	3.98611	4.05195	4.06149	3.83626	3.85499	3.8748	3.89498	3.75061	4.06982	4.06781
AT1G17450_Solyc09g009800.2	1.18412	1.63954	1.28484	1.97473	1.7957	2.52811	0	0	1.66309	2.19815	3.05707	3.78916	1.41459	2.43113	1.94999	1.47939	2.24079	0	0	1.77456	3.57043	2.22423	3.11517	2.69844	2.50504	2.74989	2.57693	3.01073	3.40214	3.48542	3.42524	2.48714	2.47768	2.3505	2.68781	2.33914	2.44449	2.4974	2.82443	2.69748	2.43118	2.59216	2.40145	2.57289	2.24894	2.83525	2.89271
AT1G17470_Solyc03g121980.2	6.39213	5.52084	5.96693	3.39666	6.2325	4.33694	5.74714	3.06653	5.82837	2.68351	3.41928	2.51438	2.30619	6.1589	2.1177	6.1138	5.66158	2.50926	0	3.58983	3.2686	5.78633	2.76994	5.71644	6.0365	5.93428	5.99759	6.73133	6.63842	7.02208	6.98217	5.86683	6.05586	5.97476	5.76977	6.0174	6.17626	6.06645	5.8439	6.05297	6.27034	6.17253	6.00398	6.23368	6.13258	6.06393	5.94938
AT1G17520_Solyc03g121840.2	2.60511	0	0	2.11165	1.93017	2.51914	0	0	0	0	3.27925	0	2.38853	3.68266	0	2.46081	3.07655	2.59242	0	0	2.42313	5.46617	5.74787	4.62929	2.79494	3.24843	3.64655	3.95337	4.00566	4.15233	4.12343	3.09649	2.7747	3.3697	3.37527	3.29082	3.11659	3.15974	3.33819	3.27401	2.84465	3.485	3.74524	3.65878	3.26253	3.27848	3.36644
AT1G17620_Solyc03g121620.1	2.32772	3.28866	5.57311	7.5886	6.39555	7.06276	2.73052	0	5.35218	6.79422	7.1112	2.80557	3.08497	6.5279	6.6604	7.56836	2.98893	0	2.45298	3.48557	6.78066	6.6657	6.66238	7.29908	7.51877	8.22392	7.92896	5.90366	5.9856	6.81018	5.94802	6.69525	6.66543	6.7081	6.61196	6.78455	7.38281	7.57844	7.80555	6.45357	6.79277	6.32301	6.27792	6.10622	7.36565	7.63013	7.72415
AT1G17630_Solyc06g062610.1	1.76671	0	0	2.22207	0	3.31472	0	0	1.91381	2.39421	0	0	0	1.37215	0	0	0	0	0	0	0	0	0	0	0.610385	0.641546	0.568843	0.716488	0.833376	0.91913	0.993808	0.905608	0.908172	0.512648	0.378512	0.407806	0.509274	0.371094	0.581753	0.980635	0.871844	0.710761	0.429393	0.5025	0.378512	0.665999	0.532733
AT1G17640_Solyc03g121710.2	2.30117	0	0	0	0	4.37186	0	0	0	0	2.41719	3.06584	0	0	2.37673	0	0	2.91909	0	0	0	0	0	0	4.52252	4.6728	4.83727	5.34808	5.36935	5.15504	5.10367	4.92758	4.91998	4.57954	4.57974	4.69004	4.64116	4.76377	4.90529	5.17991	4.97376	4.75845	4.57733	4.77575	4.56702	4.76075	4.68557
AT1G17650_Solyc03g121720.2	2.69004	0	0	4.81887	2.01165	0	0	3.06515	2.26298	3.1968	3.09553	0	0	0	0	0	2.57939	2.82259	0	0	0	0	0	2.35272	6.13976	5.54946	5.17606	5.01201	4.72823	4.8737	4.5428	5.96517	6.11707	5.89215	6.17798	5.97177	5.70708	5.45341	5.97659	6.00135	6.1388	6.15191	6.32355	5.77663	5.70653	5.77523	6.12743
AT1G17665_Solyc03g121560.2	0	0	0	0	0	2.15412	0	0	2.29436	2.45294	0	0	0	0	0	0	0	3.49044	0	0	0	0	0	0	2.67732	2.58015	2.47595	3.10655	3.13491	3.35678	3.23196	3.12322	3.01078	2.9279	2.65764	2.62683	2.63769	2.58656	2.66221	3.37481	3.15326	3.20737	3.0048	2.73335	2.66751	2.62527	2.66903
AT1G17680_Solyc06g063420.2	1.56205	2.00298	2.52053	0	3.51145	2.91276	2.05444	2.07259	0	1.76288	3.86247	0	1.8116	3.96943	5.05013	1.9719	1.46243	0	1.67827	2.47182	2.16097	3.3638	5.44185	4.69709	3.02444	3.36877	4.06523	4.41797	4.56339	4.15796	4.2122	3.03562	3.16189	3.37759	3.77926	3.50123	3.29082	3.53315	3.4974	3.21568	3.11214	3.40145	3.39917	3.43207	3.3339	3.63227	3.64386
AT1G17690_Solyc07g009350.2	2.11642	2.14703	2.13921	0	2.97112	4.76606	0	4.1753	3.97067	4.60387	1.7631	2.10899	1.9066	2.77819	2.19108	0	1.55252	0	0	1.81871	1.98203	2.49139	1.88627	2.63533	4.18851	4.23343	4.7366	4.61146	4.80364	5.03869	5.01042	4.5507	4.38059	3.73552	3.57087	3.73155	3.77048	4.05889	4.02857	4.8408	4.3599	4.04294	3.61235	4.15947	4.06206	4.41931	4.22368
AT1G17710_Solyc06g062550.2	0	0	2.33579	0	0	0	0	0	0	0	0	0	0	2.15878	0	2.74837	0	0	0	0	0	2.6916	2.59839	5.01025	0	0	0	0.128451	0.0581926	0	0.0668013	0.0143553	0	0.0143553	0.0658021	0	0.0285692	0	0	0.0238467	0	0.0143553	0.0143553	0.0749621	0.0473057	0.0143553	0
AT1G17720_Solyc03g121410.2	2.76961	4.27657	4.40274	5.24115	4.81323	6.21929	0	4.20491	5.03368	2.83053	2.73012	4.20147	2.8827	5.41469	2.48734	5.31577	6.14457	3.03191	1.78602	5.84478	5.55035	6.31529	3.83986	3.70002	4.74739	4.44029	4.60624	5.07082	5.08305	5.05667	5.12613	4.78171	4.84766	4.4651	4.66676	4.48005	4.51559	4.38244	4.82375	4.59455	4.71717	4.37736	4.42917	4.37504	4.41886	4.61961	4.7366
AT1G17730_Solyc03g121360.1	2.97853	0	6.67979	2.96535	2.32312	2.40451	0	0	0	2.70712	0	0	2.75911	6.50413	0	6.25405	3.15486	3.11206	0	6.58217	3.1261	0	5.51558	5.36802	6.13948	6.34062	6.2755	6.43358	6.34282	6.29108	6.39716	6.01829	5.94079	6.26991	6.11492	6.25575	6.75782	6.76968	6.66311	6.21445	6.51054	6.18851	6.14744	5.92362	6.6886	6.57798	6.6584
AT1G17745_Solyc03g123830.2	0	0	2.48535	4.56665	7.5644	7.28316	0	0	1.76892	6.64933	7.29197	6.59337	4.0494	6.59444	3.02784	5.43084	2.71005	0	1.83449	0	5.94082	5.74003	4.69952	7.01065	6.73998	6.32912	6.39815	6.98026	7.08425	5.8525	6.28868	6.73584	6.12633	6.88891	6.849	6.8116	6.67887	6.84113	6.95458	4.83019	5.33533	5.84975	5.85823	5.9346	6.6694	6.93825	6.7429
AT1G17760_Solyc10g050540.1	5.16313	0	2.39576	2.03005	2.40577	1.94991	2.49133	0	1.77652	2.7911	1.8009	3.13917	1.88407	4.46907	0	2.42925	1.98656	2.08111	4.34642	2.26587	3.87668	3.96141	2.82174	4.56668	3.65611	3.56925	3.48929	3.99738	4.0743	4.09537	4.2086	4.0027	3.88297	3.59733	3.45242	3.42134	3.47508	3.37944	3.61039	3.85997	3.81044	3.67205	3.38773	3.49057	3.34341	3.67544	3.56031
AT1G17810_Solyc06g072130.2	0	0	0	0	0	0	0	0	0	0	0	0	0	0	0	0	0	0	0	0	0	0	0	0	0.242857	0.137504	8.30334	8.28215	8.30636	1.11375	0.310932	0.246915	0.363638	0.568843	4.58596	3.44758	0.698959	0.333424	0.443607	0.218265	0.407806	0.238787	0.201634	0.302563	0.393233	0.879706	0.948601
AT1G17820_Solyc03g019770.2	1.58044	0	4.03079	1.56855	2.82896	1.44641	0	1.92868	1.72384	2.25067	0	1.57348	0	3.78383	1.6507	0	0	2.64901	0	1.74358	1.45514	2.21297	0	0	1.28885	1.96224	2.26504	2.33192	2.32161	1.65641	1.6978	1.51265	1.59455	1.8101	1.48027	1.67205	1.36364	1.79494	1.76553	1.52273	1.32193	1.26103	1.29082	1.36551	1.3084	1.63846	1.74703
AT1G17840_Solyc03g019760.2	6.96265	5.59893	6.34839	5.03209	5.82745	5.72784	5.95233	5.85433	4.82513	6.15442	6.28259	5.63114	3.31388	6.52593	2.70205	6.43898	6.40012	2.58734	3.16914	5.79482	6.42706	5.591	5.39563	5.76982	2.68482	2.93672	3.19061	2.11384	2.29746	2.3767	2.13336	3.03034	2.48543	2.62137	2.86328	2.255	1.774	2.37666	2.75061	2.24082	2.19954	2.14187	2.31904	1.97453	2.01436	2.89466	2.54514
AT1G17850_Solyc12g027800.1	2.62502	0	3.8816e-06	0	1.73695	3.77133	0	5.51921	4.82182	0	4.62264	0	3.02011	4.46267	0	0.000288853	2.29375	3.06013	5.05845e-06	2.7413	2.26582	1.82755	2.40917	0	2.37944	2.20059	2.44537	1.98763	2.10615	3.12825	2.86698	2.61667	2.3505	2.63072	2.40508	2.6017	2.08406	1.90689	2.16135	2.89982	2.81899	2.81626	2.81352	2.69153	1.89659	2.34672	2.43652
AT1G17860_Solyc03g020010.1	2.67144	4.18791	0	3.09612	7.93306	6.58139	8.26512	8.44613	8.72493	4.60756	7.78129	7.63652	4.09326	7.6108	3.2402	6.12839	7.97318	9.4201	4.82807	4.42126	5.99914	7.08065	3.91109	7.21639	0.858644	0.163499	0	0.744649	1.89706	3.41625	5.34328	2.43207	1.88622	1.63227	1.1088	2.35238	3.85167	3.13203	2.19745	4.5658	2.64923	2.16457	1.73985	4.43984	3.23522	3.32625	2.44537
AT1G17870_Solyc01g106820.2	2.6478	5.51683	1.91348	0	0	0	0	0	3.98577	0	0	0	0	2.01363	0	0	0	0	0	3.02891	2.18473	0	0	0	5.27314	5.72819	7.6343	4.18393	4.7127	4.64274	3.71183	2.94236	2.45066	6.34062	6.98368	6.17006	4.96455	5.87881	5.77021	4.02562	2.2967	6.20026	6.87307	5.78721	5.0492	5.66069	5.87012
AT1G17890_Solyc07g006070.1	2.61846	0	2.15909	0	1.97322	5.77518	5.67925	2.67228	5.24958	2.83561	4.56501	0	0	4.64908	6.05947	2.47297	0	2.74959	2.26037	2.79456	5.21307	2.49023	2.86628	2.28116	5.0711	4.81267	4.79667	5.47899	5.37974	5.19578	5.18879	5.42156	5.29241	5.26028	4.97606	5.05716	4.90256	4.71973	4.91616	4.9852	5.12529	4.92916	4.64885	4.62683	4.96732	4.81061	4.71406
AT1G18010_Solyc03g080020.2	0	0	0	0	0	0	0	0	0	0	0	0	0	0	0	0	0	0	0	0	0	0	0	0	2.15381	2.65992	3.18745	3.89882	3.8827	3.25658	3.52533	4.55623	5.18243	4.31445	3.39826	2.88557	2.56234	2.81079	3.0197	5.83196	5.77012	4.62234	3.69079	3.74595	2.79077	2.89142	3.1049
AT1G18030_Solyc03g118890.2	5.36044	0	2.11851	2.08309	1.93329	2.01348	0	0	2.15114	0	2.21025	2.50407	0	4.09125	3.03628	0	0	0	0	2.7525	0	2.44883	2.37794	0	4.13258	4.5656	4.66922	5.15512	5.10578	5.27015	5.34019	4.72738	4.85831	4.37643	4.71076	4.70136	4.50016	4.72919	4.44471	5.07582	5.00944	4.65306	4.73859	4.84616	4.63188	4.64289	4.52857
AT1G18060_Solyc06g069030.2	4.02544	0	6.67719	5.9676	5.66567	2.30346	7.47695	6.67645	2.44496	0	2.50509	6.45094	3.14737	5.96179	2.46446	6.33804	2.76395	0	3.78802	3.34256	5.7239	6.66409	2.67523	3.31359	4.87758	5.05961	5.74425	4.17115	4.08151	4.37538	4.27606	4.11603	4.12267	5.40679	5.65688	5.44879	4.95606	5.22587	4.95047	4.21516	4.18534	5.18982	5.67487	5.13203	4.96023	5.06019	4.86888
AT1G18070_Solyc06g069020.2	3.32298	5.5071	4.94793	5.50696	6.88012	6.71758	2.66375	7.20483	6.48333	6.33149	7.00964	6.48157	3.41711	6.22603	3.40087	5.87117	3.62152	6.26341	3.45179	3.50267	5.45711	4.93431	5.33964	5.84035	6.70377	6.59335	6.80808	7.05345	7.07602	7.16493	7.12779	7.2572	7.24967	6.67567	6.59659	6.60797	6.55541	6.57087	6.74604	7.05615	7.19954	6.84553	6.55893	6.75029	6.66159	6.70423	6.78346
AT1G18090_Solyc03g119070.2	0.00346275	0	0	0	0.000738613	7.33607e-06	0	0.00202865	0.00101799	0.00288105	2.75644	0	0	0.00040127	1.95563	0	2.52828	0	0	0	2.21873	0	0.00141378	0	0.259021	0.159199	0.172061	1.80153	1.9813	0.841726	0.832858	0.443607	0.450661	0.404177	0.367371	0.432959	0.415037	0.250962	0.485427	0.172061	0.454176	0.282934	0.344828	0.254997	0.278976	0.526069	0.532733
AT1G18160_Solyc03g119140.2	4.25345	4.7388	3.45865	4.80249	4.55317	4.29675	2.28112	1.78053	4.25762	3.68067	2.06321	4.17561	1.68431	5.49781	0	2.70294	2.53516	2.01553	2.01035	1.59899	2.37984	2.74199	4.57427	4.43127	4.8475	4.60526	4.33056	4.17254	4.27041	5.67197	5.73468	4.39917	4.28096	4.30451	4.42939	4.30305	4.4285	4.21645	4.49506	5.23074	4.58856	4.97545	4.76553	4.87463	4.43918	4.42111	4.58616
AT1G18170_Solyc03g119150.2	6.77011	6.78075	3.00872	2.38796	3.36919	3.29356	7.21239	6.20955	5.79105	0	3.07102	2.81539	0	4.6991	2.9651	3.52374	3.42815	3.6585	3.30444	2.57639	0	3.06855	0	0	3.99156	3.9991	3.92093	3.01757	2.06829	4.73044	4.04101	4.70543	4.67901	2.77891	3.99428	4.05947	4.33008	4.36411	3.66107	5.29401	4.78241	4.22522	5.16027	4.71827	4.36107	4.01227	4.11603
AT1G18210_Solyc03g118810.1	3.55454	0	4.07504	3.29136	6.19385	7.23481	3.30147	3.81683	7.40186	6.66515	7.41368	2.9429	3.82925	6.21841	3.63264	6.08346	3.44177	7.14736	2.89988	0	3.07923	7.4425	0	7.82422	4.90865	5.22818	4.65573	5.53699	5.9284	7.82688	6.99908	6.74299	5.96394	6.12708	5.38612	4.27252	6.79372	6.58436	6.68304	8.12266	7.46478	7.25298	6.94798	5.26391	7.22859	7.01618	6.66926
AT1G18250_Solyc03g118780.2	0	0	0	0	7.8263	8.38117	0	0	2.44055	3.74541	7.03542	7.22835	3.7983	6.81929	2.46004	3.21685	2.27505	0	2.99859	3.0491	6.75964	3.54623	3.45133	5.64494	4.7348	3.73697	2.82375	7.60402	7.55359	2.50365	3.03193	5.20646	5.75845	6.03892	5.62858	6.32042	6.43835	4.88931	6.5808	3.7481	5.27215	5.58085	5.19915	5.3777	5.44581	5.14799	5.74192
AT1G18260_Solyc03g118670.2	2.47055	0	4.80105	3.83724	5.85745	5.02605	0	0	2.82822	2.40362	3.72847	0	1.97857	4.75659	2.90673	4.95419	2.84714	4.98194	4.5384	0	5.95537	2.72311	1.99656	1.95105	5.43385	5.28639	5.03313	5.42849	5.4137	6.0775	5.74868	5.22097	5.21891	5.13668	5.10154	4.97545	5.22728	5.13969	5.20242	5.47151	5.26729	5.421	5.32145	5.29425	5.21516	5.30073	5.31796
AT1G18265_Solyc01g106100.2	0	0	5.33904	5.89159	0	0	0	0	0	0	0	0	0	2.201	0	0	0	0	3.3585	0	0	6.59568	0	2.50213	2.28885	3.18428	2.73191	2.62332	2.62602	3.00331	2.7028	2.53107	2.40599	2.09311	2.17206	2.62683	2.63537	3.0066	2.85266	2.56803	2.5435	2.39963	2.39598	2.4638	2.77048	2.86921	2.86526
AT1G18270_Solyc03g118640.2	5.20952	1.70886	3.85548	3.68412	5.21777	5.50992	6.44299	6.3843	4.39302	2.56119	3.75942	3.99596	4.93042	5.03546	2.06924	1.67883	7.03083	7.2665	5.46167	6.42352	2.05622	4.85943	4.51183	3.81703	4.35379	4.38267	4.08831	4.9666	5.10707	5.44869	5.22716	4.68725	4.65802	3.89982	4.14105	3.93891	3.94205	4.0701	4.44051	4.64	4.48349	4.30791	4.07468	4.33104	3.91137	4.40577	4.58135
AT1G18280_Solyc03g118580.2	0	0	0	0	0	0	3.53214	0	0	0	0	0	2.90071	0	0	0	6.60612	0	0	0	0	0	0	0	0	0	0	0	0	0	0	0	0	0	0	0	0.0285692	0	0.0285692	0	0	0	0	0	0	0	0
AT1G18335_Solyc06g072500.2	2.29964	5.58377	5.22609	0	2.13458	2.215	0	0	3.12968	0	0	0	2.56648	4.50585	0	2.73506	0	2.91752	0	2.47429	2.60136	2.19568	0	2.44599	2.19325	2.38405	2.63691	2.86018	3.03208	2.49391	2.23294	2.12212	2.06005	2.39048	2.49825	2.47768	2.33438	2.52021	2.30646	2.1592	2.17206	2.47595	2.42044	2.5244	2.23471	2.34483	2.40327
AT1G18340_Solyc06g071450.2	2.21383	0	2.23678	0	2.04977	0	0	0	2.754	5.2875	2.81483	5.31408	0	1.79597	0	0	0	0	0	5.24035	0	0	0	0	3.25701	3.17898	3.0024	3.85011	3.94149	3.12317	3.12771	3.65268	3.50123	3.47897	3.37759	3.27053	3.36877	3.08859	3.55623	3.51349	3.49399	3.17259	3.1021	2.98429	3.10266	3.36597	3.4467
AT1G18370_Solyc03g119220.2	0	0	0	0	4.92811	4.95889	0	2.02799	1.57197	0	4.79841	3.87411	2.23651	2.09859	0	0	0	4.54143	0	2.14598	1.84254	1.4257	1.74828	0	1.01673	1.0024	1.54597	4.62035	4.7341	2.61117	2.50126	1.26704	1.7456	2.53273	2.34861	2.6477	2.26604	1.39689	2.99156	0.404177	1.07496	2.10657	2.3505	2.17206	1.63846	1.99518	2.83188
AT1G18390_Solyc12g036330.1	1.78966	0	0	4.92438	1.63268	3.35986	2.29438	2.31276	5.43197	0	2.98788	2.1883	2.0465	4.02352	0	2.69333	5.57342	0	0	1.95734	4.84104	2.92297	2.54371	2.0188	0.422233	0.675063	0.471621	1.83982	2.51572	2.66097	3.03502	1.57208	1.61824	1.79494	2.94298	2.04264	1.09536	0.748461	0.771181	1	1.255	1.35614	1.39872	1.81421	0.681074	0.936088	0.866578
AT1G18400_Solyc12g036470.1	0	2.84671	2.98464	0	0	0	0	0	2.43368	0	2.55739	0	0	4.65981	2.94104	3.49946	0	0	0	0	0	0	0	0	1.40418	3.40962	2.17099	3.1245	2.68529	3.08354	3.51508	5.06767	4.61275	2.87381	2.10545	2.80667	1.25701	1.41323	2.06695	3.94486	4.10545	2.41233	0.713696	1.80047	1.92473	1.86262	2.90561
AT1G18440_Solyc12g037970.1	2.30041	0	2.80894	2.71962	2.10356	2.69885	0	2.84062	0	2.51564	2.41642	2.29289	0	2.63547	2.86245	2.6401	2.67437	0	2.42549	2.47506	0	0	2.54597	2.44676	3.29033	3.3799	3.69488	4.24263	4.02654	3.87292	3.6983	3.6013	3.59256	3.58816	3.57208	3.67318	3.42089	3.52565	3.49995	3.66562	3.84566	3.60209	3.57974	3.55541	3.69339	3.58256	3.55213
AT1G18450_Solyc12g037980.1	4.66822	5.4399	4.59914	5.34601	5.34373	5.9925	5.66599	2.52306	4.6672	2.20258	5.52048	2.74537	3.22914	5.63366	4.99294	3.3032	2.35887	3.09006	6.55925	2.16271	2.61378	2.36349	0	4.84345	4.61334	4.73679	4.91025	5.48604	5.44439	5.24933	5.24709	4.94704	4.96963	4.71094	4.78694	4.80064	4.82799	4.81421	4.91568	5.03958	4.94969	4.74649	4.59335	4.73263	4.9353	4.88574	4.88444
AT1G18460_Solyc03g119720.2	6.61334	4.79487	5.49895	5.62571	5.76345	4.2499	6.19589	5.48705	4.31664	4.67045	6.11622	4.88526	3.62254	6.26842	6.48493	5.3645	3.00929	2.13691	5.69918	5.76117	2.98062	6.16494	5.59645	6.51574	5.11742	4.83373	4.64328	4.45498	4.54307	5.1121	4.96338	4.72064	4.3978	5.0066	5.13436	4.58236	4.30791	4.51559	4.39255	5.32589	4.54081	5.82197	6.00929	5.83247	4.49014	4.7179	4.56783
AT1G18470_Solyc03g119760.2	2.38188	0	3.18022	2.80255	3.93257	5.09619	0	0	1.96238	2.11733	2.08236	1.90063	2.64975	6.07776	1.98123	5.34554	2.75721	2.85567	2.02941	3.33573	4.72858	5.41502	2.18606	6.08003	4.26128	4.30937	4.13559	4.96576	4.89583	5.65036	5.42143	4.21205	4.31759	4.19587	4.46031	4.1152	4.47789	4.08746	4.26729	4.8154	4.26228	4.90095	4.72283	4.71205	4.16404	4.21981	4.23343
AT1G18480_Solyc08g014290.1	0	0	0	2.10932	4.36279	4.01656	0	2.65761	0	2.33499	4.53621	5.12605	5.60978	5.54417	0	3.04291	2.49245	2.59002	0	2.29478	2.90806	2.47566	0	5.10882	3.19009	3.24843	3.30986	3.78013	4.01274	4.26106	4.60008	3.49185	3.30937	3.39826	3.06005	3.30402	3.23471	3.27302	3.22651	3.65688	3.555	3.26754	2.95171	3.14023	3.2859	3.25751	3.20841
AT1G18485_Solyc03g114660.1	1.53223	0	0	0	0	0	1.9089	0	3.25845	0	3.33798	0	0	0.99004	0	0	1.88196	1.97556	0	0	0	1.43735	1.76059	0	1.39872	1.40054	1.64309	1.93366	1.99971	2.72233	2.44946	1.81967	2.20997	1.51096	1.55908	1.54926	1.72247	1.54432	1.69153	1.87578	2.38497	1.75132	1.78101	1.69004	1.46292	1.59455	1.82782
AT1G18490_Solyc03g114510.2	0	0	2.00145	2.39041	2.28871	1.83698	2.37375	2.82763	2.12923	2.18964	0	0	0	3.8918	2.91406	0	0	2.58673	0	2.63126	0	3.23402	0	2.60278	4.55684	4.48457	4.8515	6.00793	5.84162	6.18045	5.88386	4.25273	4.54823	4.54514	4.72101	4.93656	5.09452	4.92252	4.38819	4.49292	4.82663	4.77171	5.08406	5.10587	5.00165	4.85831	4.52189
AT1G18540_Solyc05g054070.2	8.01894	7.98089	4.03268	7.2283	9.99405	9.75866	6.76786	3.07001	9.66175	8.22751	9.30444	8.28226	8.0827	9.05192	7.72452	6.82399	8.04052	7.43042	3.43204	7.35835	7.27053	7.77357	7.06806	7.20792	6.45713	6.33319	6.4851	7.47628	7.408	7.05504	7.08572	7.52307	7.57685	7.30448	6.55725	6.87758	6.81865	6.48419	6.79194	7.16051	7.44211	6.8083	6.57233	6.55755	6.74456	6.58841	6.56955
AT1G18550_Solyc03g114380.2	0	0	1.83608	0	2.50388	4.631	0	0	0	1.92893	0	0	2.73941	1.57871	2.6432	0	1.62116	0	1.84257	0	3.60735	2.06565	0	0	0.616671	0.454176	0.600904	3.23651	3.36906	1.2614	1.41199	0.526069	0.963474	1.34293	1.54926	1.83053	1.42582	0.869213	1.926	0.238787	0.644625	1.10434	1.48027	1.53273	0.975752	1.16993	1.73118
AT1G18560_Solyc03g119830.2	0	0	0	0	1.58076	0	0	4.89304	1.82063	0	1.87798	2.16486	0	2.99369	0	0	0	2.22275	0	1.93435	0	1.66831	0	0	1.90175	2.0024	2.05658	2.44472	2.6093	2.41455	2.53859	2.21309	1.70487	2.16135	2.09536	1.88492	1.7977	1.93105	2.26504	1.89659	1.63072	2.13203	1.85466	1.60881	1.76836	2.07382	2.14078
AT1G18580_Solyc03g114810.2	2.54074	2.24208	4.18856	5.49155	4.33381	4.92723	0	2.14662	1.84341	2.47359	3.86289	2.18837	2.04656	3.65212	1.86202	0	2.63205	2.38894	2.38362	2.43309	2.12295	2.15515	2.78884	1.93012	4.15299	4.15245	3.92315	5.0001	5.14042	5.23443	5.36007	4.6243	4.25172	3.98277	3.69265	3.79286	3.7866	3.62215	3.93923	3.95171	4.24159	3.58777	3.34388	3.52231	3.86823	3.87349	3.88069
AT1G18590_Solyc02g077620.1	0	7.11689	7.13543	5.63567	3.09069	1.9874	0	0	5.43742	0	2.72998	2.12396	0	5.35294	2.689	6.00881	0	0	0	3.28176	1.99684	2.5067	6.41565	3.41219	1.97575	2.23266	2.30937	2.42609	2.56587	2.42751	2.66133	2.26203	2.42492	2.26003	2.25701	2.40599	2.37481	2.42939	2.17419	2.19849	2.30354	2.13969	1.9486	2.19219	2.33819	2.32385	2.2162
AT1G18600_Solyc12g038590.1	0	2.54003	2.19413	2.0649	1.8842	3.92851	0	2.44294	0	2.28987	2.19188	2.07014	2.34091	1.92638	2.15198	0	1.97082	0	2.20083	0	5.77506	3.09796	2.35938	2.31262	3.08972	3.01614	2.91711	4.51977	4.43064	3.97985	3.93408	3.6092	3.73046	3.26804	3.34719	3.2162	3.03797	2.72756	3.43429	3.29572	3.51265	3.16027	2.94922	3.24235	3.02503	3.43029	3.32481
AT1G18610_Solyc03g114960.2	0	0	0	0	3.68191	2.16661	0	0	0	1.98891	4.32098	2.24348	0	0	0	0	0	2.23851	0	0	2.07263	0	2.53578	1.92247	3.79978	3.87938	3.82782	4.74106	4.85484	4.34449	4.73383	4.12598	3.96871	3.64155	3.77505	3.71406	3.48156	3.49185	3.73191	4.23828	3.87709	3.50927	3.5737	3.72901	3.46728	3.75417	3.62371
AT1G18640_Solyc06g076510.2	2.72062	5.45575	2.35489	0	3.33038	3.22032	2.75698	2.60584	2.77779	2.45153	2.4158	0	3.48596	4.89706	2.3123	2.57566	2.89584	0	3.2363	0	2.58151	2.13351	0	2.38287	4.1375	4.39438	5.01659	4.44706	4.34879	3.40942	3.53722	4.21516	4.09395	4.91233	4.71039	5.07282	4.1893	4.69135	4.01763	3.71149	3.81387	3.9187	4.06178	3.76199	4.22085	4.36737	3.99095
AT1G18650_Solyc03g115200.2	6.86009	0	3.02101	2.93118	2.30926	2.91029	0	3.54759	0	0	2.62572	2.50095	2.7778	4.93053	2.58488	0	0	0	0	2.68487	2.81293	5.27203	0	0	6.27935	4.59952	4.03826	8.0206	7.82469	4.91486	4.9397	6.99628	6.93656	6.82545	6.4389	7.06472	6.50674	5.29327	6.48677	5.50653	6.16189	6.60516	6.37092	6.3676	6.05253	5.12983	6.06062
AT1G18660_Solyc03g115720.2	3.32188	6.74343	5.96148	5.97646	3.39352	3.51939	6.99709	5.59801	3.94414	3.0484	5.86883	6.35777	2.89653	5.25736	3.19439	6.2418	3.29354	5.28995	3.60973	3.99893	4.85196	5.9972	2.87505	6.20904	4.00959	3.90977	3.79077	4.30309	4.09779	4.86371	4.69591	4.24945	4.34032	4.08859	4.1635	3.98611	3.91648	3.79216	4.11381	4.54803	4.39917	4.46728	4.27451	4.15974	3.89627	4.01436	4.01852
AT1G18680_Solyc12g036250.1	2.6107	0	3.12469	0	2.44283	2.5247	0	0	2.66766	0	0	3.81339	0	0	2.68733	0	0	0	0	0	0	0	0	0	5.50906	5.71708	5.15691	6.19949	6.10124	6.50675	6.3726	5.66647	5.84958	5.78721	5.51486	5.70993	5.94728	5.77663	5.48091	5.83407	5.98823	5.75052	5.66628	5.63595	5.93727	5.55653	5.36784
AT1G18700_Solyc03g115840.2	2.4524	5.04484	4.21673	1.79124	4.84428	4.49898	2.30895	2.16098	4.938	2.48825	4.64897	2.62938	2.06081	4.93041	2.63193	5.32073	6.35244	2.26082	0	2.61146	2.13732	5.33765	4.59748	3.00007	3.87414	3.76518	3.92347	4.40644	4.36953	3.74475	3.88347	3.6837	3.59495	3.76483	3.87447	3.84933	3.8015	3.88199	3.86196	3.71589	3.52523	3.85732	3.79943	3.76235	3.84499	3.96686	3.88525
AT1G18720_Solyc03g115860.2	3.24872	3.48628	2.98388	5.84118	6.3275	5.97105	2.87715	0	6.43218	3.67583	6.22269	2.9525	3.23279	6.37138	3.03762	2.81419	3.74233	7.52754	3.08825	3.63419	3.96939	6.17787	5.47918	6.6029	6.00742	6.17958	6.19613	6.55077	6.37843	6.74668	6.568	5.8872	5.85856	6.14486	6.07717	6.18375	6.00495	6.02805	5.61892	6.61039	6.19889	6.24527	6.23585	6.12763	6.11666	5.89571	5.71351
AT1G18730_Solyc12g036170.1	3.91759	7.02784	5.93542	6.93843	0	0	0	0	2.82462	2.98668	2.88585	0	3.8878	5.99881	0	6.286	3.64442	7.63584	3.68016	6.85514	8.069	3.13046	7.22991	0	2.30548	2.71589	2.6728	0.214456	0.966213	2.85858	2.18465	2.31034	2.96039	2.80116	3.05543	2.9988	2.74846	2.93797	3.22548	2.9024	3.6694	3.79667	4.44383	3.57087	2.59136	2.91265	3.48199
AT1G18770_Solyc02g038770.1	0	0	0	0	0	0	0	0	0	0	0	0	0	0	0	0	0	0	0	0	0	0	0	0	0	0	0	0	0	0	0	0	0	0	0	0	0	0	0	0	0	0	0	0	0	0.0840643	0
AT1G18790_Solyc03g116010.1	0	0	0	0	0	0	0	0	0	0	0	0	0	0	0	0	0	0	0	0	0	0	0	0	0	0	0	0.253071	0.149846	0	0	0.00958605	0	0	0	0	0.0519521	0.0238467	0	0.0931094	0.0426443	0	0	0	0	0.00958605	0
AT1G18800_Solyc06g069890.2	2.88959	2.71145	5.30502	5.93138	6.41509	5.12493	2.59755	2.73497	6.22418	6.39397	6.23533	2.67226	2.95068	4.69738	2.75673	5.65488	3.21788	2.81243	0	3.14518	4.55937	6.88935	2.48123	4.77693	4.78607	4.7045	5.0054	6.18786	6.06445	5.5569	5.92096	6.02717	5.88126	5.05224	4.57974	5.02989	4.88996	4.9982	4.97468	5.64491	5.75052	4.80409	4.43051	4.81472	5.26666	5.00345	4.87545
AT1G18810_Solyc06g069880.1	0	0	2.59338	0	0	0	2.48799	3.11529	0	0	0	0	0	4.08015	0	0	0	2.70201	0	0	4.3444	2.46454	2.33271	0	0.804604	1.11991	1.7852	0.928691	0.925981	1.80942	2.24204	0.374808	0.804604	0.936088	0.734077	0.892715	1.25298	1.2967	0.734077	0.713696	0.807355	1.81147	1.34104	1.5244	1.40781	1.21826	1.09761
AT1G18835_Solyc02g087970.1	0	0	0	0	3.71375	0	0	0	0	0	0	0	0	3.72555	0	0	0	0	0	0	0	0	0	0	3.76589	7.42319	7.94765	2.15872	1.91335	1.06965	1.71969	3.07439	1.29866	1.84532	1.99398	2.67129	3.55704	5.95962	6.06824	1.76553	0.363638	0.559084	0	0.0749621	1.66448	5.24995	6.10839
AT1G18850_Solyc06g071010.2	2.07863	0	2.10135	0	6.00993	4.40558	2.59428	3.10323	4.84511	2.77576	2.25557	2.07122	0	4.9674	2.15307	0	2.44807	2.69008	0	0	1.94469	0	0	2.70619	3.43785	3.51812	3.77645	5.20224	5.29338	5.20832	5.23231	4.42537	4.43896	3.87512	3.7852	3.87447	3.90817	3.81181	3.88492	4.3627	4.46597	3.96717	3.83019	4.0476	3.73913	3.78066	3.89174
AT1G18870_Solyc06g071030.2	0	3.5843	6.10149	5.8036	5.02231	3.65036	0	0	0	0	5.35957	4.27033	0	5.06923	0	5.55599	2.30269	0	0	2.10716	0	1.83607	0	2.0795	2.77118	2.68706	2.31904	1.51691	1.22722	2.49397	1.96899	2.14622	2.44272	3.08009	3.42403	3.04498	2.72101	2.6728	2.97514	2.22959	2.20059	3.61471	3.63498	3.3505	2.95295	3.02857	3.25902
AT1G18950_Solyc03g113500.2	3.88691	4.92345	1.633	4.54659	4.33795	3.94198	2.10693	2.12508	2.22322	2.5663	2.18608	2.7642	2.61802	4.95499	1.68209	3.95633	0	2.05947	1.72863	3.99831	4.30747	1.96961	1.88061	2.21601	4.05514	4.13093	4.17606	4.94966	5.0598	4.943	4.96345	4.29915	4.20763	4.06609	4.03092	4.12378	4.06953	4.11214	4.25927	4.28145	4.27699	4.03738	3.95389	4.02591	3.92156	4.21568	4.18454
AT1G18980_Solyc03g113580.1	0	0	0	0	0	2.45525	0	0	0	0	0	0	0	4.91344	2.68008	0	0	0	0	0	2.465	0	0	0	0.154886	0.495695	0.882317	0	0.630297	1.72661	2.94952	0.238787	0.356144	0.429393	0.363638	0.710761	1.54761	0.572081	1.01673	0.471621	0.704872	0.559084	0.20581	0.751321	1.00959	1.1592	0.965938
AT1G19000_Solyc06g071230.2	8.18723	4.05742	9.03719	7.25741	6.72205	5.68913	8.21773	6.58415	5.49772	3.40108	6.42089	7.5684	6.95414	7.88746	7.09183	6.46544	7.05315	7.45693	8.23205	4.49825	7.44259	7.28986	6.77819	7.88838	7.08615	7.41588	7.23834	7.06133	6.95277	6.8971	6.59728	6.76275	6.44719	7.05709	7.75081	7.2769	7.40054	7.7629	7.39575	6.8695	6.32703	7.11194	7.8006	7.50269	7.76803	7.57594	7.75947
AT1G19020_Solyc05g006390.1	0	0	0	0	0	2.94634	0	3.41156	0	0	3.1524	0	0	5.96986	0	3.8772	0	0	0	0	3.83839	2.92641	6.61011	6.46067	3.21671	4.03445	3.57168	4.77512	4.98915	7.10667	6.0599	4.41323	4.19219	5.86946	4.72392	3.9785	5.58866	5.29682	6.10573	5.21335	5.75025	6.42302	6.40224	4.73787	6.00891	5.62244	5.67647
AT1G19025_Solyc11g006010.1	0	0	0	0	0	0	0	0	0	0	2.06532	0	0	1.48868	0	2.2219	0	2.4953	0	0	0	0	0	2.12271	1.20372	1.15704	0.790772	1.09703	1.40874	1.18021	1.14658	1.24489	1.11548	1.1635	1.01436	0.98307	1.08406	1.07496	1.28491	1.09986	0.995183	1.46641	1.43474	1.14405	1.16993	1.35426	1.25096
AT1G19080_Solyc05g008620.2	2.94237	0	0	0.00112198	0	0	0	2.9978	0	0	0	0	0	2.02873	0	0	0	0	0	0	0	0	3.23383	0	1.42582	0.946107	1.08406	3.22661	2.96196	1.8157	1.70602	1.84398	2.27003	2.21309	1.8046	2.09986	1.848	0.773996	1.72973	1.25902	1.74703	1.52607	1.75417	1.29474	1.56884	1.40236	1.5294
AT1G19100_Solyc01g099300.2	0	2.13984	1.75832	2.04577	4.13803	2.02576	0	0	0	2.32204	2.28657	2.03955	0	0	1.71798	4.50961	1.54582	2.72171	0	0	1.52016	0	0	0	3.74631	4.15704	3.89142	4.44122	4.59234	4.6489	4.53088	3.80701	3.85499	3.66221	3.8748	3.88882	3.77364	3.91265	4.0045	3.92347	3.79008	3.77821	3.84197	3.89271	3.77435	4.05485	4.13395
AT1G19110_Solyc07g042080.2	2.75998	5.02622	4.38422	4.16822	4.64596	4.29382	4.19989	2.01115	1.71213	2.33521	4.34739	4.16725	3.03133	4.29545	2.19691	3.10514	4.87714	4.84144	2.52763	5.05332	4.89822	5.25811	4.29544	4.15193	3.03797	3.4807	3.29523	3.60275	3.56748	3.85348	3.91764	3.5269	3.28639	2.66297	3.12873	2.81421	2.93672	3.07781	3.79632	3.61314	3.29866	2.77681	3.00839	3.17579	3.09592	3.26053	3.83491
AT1G19130_Solyc12g009180.1	3.2302	3.05064	5.6918	5.46938	5.67194	5.80034	3.71985	0	6.5422	0	3.13774	3.79614	3.58166	3.25813	0	2.87258	2.41981	3.64789	0	3.19767	0	5.8019	2.77772	6.2286	5.59096	5.83677	5.96162	6.6198	6.56407	6.19549	6.46918	6.62244	6.23981	5.35003	5.09944	5.29548	5.49121	5.70487	5.65573	5.86575	6.16517	4.71991	4.5061	5.07382	5.69813	5.58586	5.70303
AT1G19140_Solyc07g042150.2	0	2.63838	0	0	5.22663	6.10859	3.47268	5.25131	0	0	3.12533	2.64785	2.43836	5.37305	0	5.11687	0	0	2.29749	2.34673	6.12573	2.54966	0	2.80406	3.95668	3.98732	4.18349	4.70192	4.55673	4.21161	4.25421	4.25977	4.20216	4.34009	4.18719	4.15731	4.03709	3.94455	4.0368	3.69933	3.71772	3.99518	4.0015	3.84933	3.98155	4.12736	3.92283
AT1G19150_Solyc12g009200.1	3.82999	7.46975	3.35736	7.77511	2.18888	0	7.27717	7.59901	0	2.57034	2.47087	0	0	2.69043	0	2.79099	6.93599	0	0	3.01876	3.48196	3.51564	0	2.98995	3.11659	2.4957	2.17739	0.3043	0.0966869	3.49588	2.12103	2.16135	2.97575	2.83862	3	2.96162	2.68182	2.54844	3.17313	2.75346	3.41864	4.24286	5.05745	4.30451	2.81147	2.48027	3.43962
AT1G19180_Solyc07g042170.2	2.63329	2.66475	3.30674	2.62024	5.67019	5.80625	2.55104	0	7.02252	6.14006	2.99824	2.62565	6.65439	6.43176	5.7011	6.2152	3.8544	5.38613	2.27572	3.48784	6.57464	2.81277	7.44821	8.13317	4.1177	4.3599	4.54102	6.99188	7.48459	6.5003	6.09207	5.53024	5.64856	5.93026	5.34684	5.52993	5.47454	4.91425	5.86954	5.50165	5.77742	4.98489	4.64328	4.41459	5.15354	4.99699	5.34908
AT1G19210_Solyc12g009240.1	0	0	0	0	0	0	0	0	0	0	0	0	0	2.27919	0	0	0	0	0	2.88846	6.97506	6.16827	2.96036	8.48691	1.6009	3.17046	0.804604	0.494303	3.27797	5.46789	4.41367	3.45374	2.68855	3.64923	1.86921	0.734077	5.15623	5.14105	6.37892	4.13422	5.45242	5.60209	5.08123	0.85333	5.34696	5.81198	6.20633
AT1G19220_Solyc07g042260.2	1.81669	1.80056	1.93048	4.65168	4.75258	2.14132	0	1.70911	2.6262	4.62923	4.39457	3.58234	2.55369	5.43895	2.16403	2.14516	1.71293	3.74687	0	2.46154	3.64066	4.42965	2.37159	4.75806	5.10406	5.29278	3.9644	3.12284	2.94176	2.47993	2.41253	3.74631	2.94173	3.3296	4.32409	4.03914	4.20607	4.65573	3.9514	2.91009	2.37388	3.01436	3.64078	3.19325	4.61196	4.86262	4.17552
AT1G19230_Solyc05g025680.1	0	0	0	0	3.68117	4.31636	0	0	0	0	0	0	1.82505	2.91639	0	2.85409	0	0	0	0	0	1.47934	0	0	0	0.0238467	0.128733	0.843774	1.02573	0.231663	0.113795	0.282934	0.184809	0.146221	0.0703893	0.0840643	0.0143553	0.0749621	0.0143553	0.495695	0.20581	0.0749621	0.0379679	0.0238467	0.00480099	0.0379679	0.0885939
AT1G19240_Solyc07g042450.2	0	0	0	3.24679	2.56636	0	0	0	0	0	0	0	3.03927	2.89652	2.84489	3.60826	2.65691	0	0	0	0	0	0	2.91692	4.13093	4.17792	4.18296	5.92719	5.85085	5.70677	5.61985	4.7984	4.91807	4.65573	4.23292	4.55786	4.52982	4.40168	4.19823	4.80598	4.89966	4.22085	4.26754	4.17499	4.79753	4.23317	4.003
AT1G19250_Solyc07g042430.1	0	0	0	0	0	0	0	0	0	0	0	0	0	0	0	0	0	0	0	0	0	0	0	0	0.0612002	0.00958605	0.0238467	0.0891713	0.0413164	0	0.0493821	0.0332762	0.193246	0.214125	0.102098	0.0931094	0.154886	0.0658021	0.0473057	0.0885939	0.0749621	0.0703893	0.102098	0.0795203	0.0658021	0.0143553	0.0612002
AT1G19270_Solyc02g089930.2	0	0	2.20779	1.7068	1.53406	1.58168	4.32498	2.83806	3.63743	1.92421	1.88985	0	1.97383	2.51794	0	5.14034	2.71345	4.48687	0	4.2225	1.59064	2.08175	2.46864	4.27656	4.32649	5.77584	5.20385	6.24914	6.08004	5.39378	5.81436	4.90913	5.1323	6.05535	5.55029	5.56763	5.48854	5.77996	5.96293	3.96378	4.91057	5.63488	5.06451	5.16886	5.37678	5.78381	6.05629
AT1G19290_Solyc04g079850.1	2.07611	0	0	1.60362	4.07132	1.48067	0	0	2.13141	4.05181	1.72426	2.00662	1.86708	4.05216	0	0	0	0	0	0	2.37396	0	0	1.75286	0.9855	1.21826	1.64309	1.34525	1.55731	1.61025	1.97634	1.84264	1.51096	1.09085	1.30061	1.09986	1.05658	1.26303	1.25902	1.71516	1.50589	1.08406	1.08633	1.26103	1.03328	1.27302	1.32769
AT1G19300_Solyc04g079860.1	0	0	4.23141	0	2.64082	2.37707	0	0	5.43174	4.94444	4.86627	0	2.30901	5.14255	2.12047	2.9639	0	2.65655	0	0	4.73023	1.94429	2.288	0	4.52628	5.83331	5.72274	4.5954	5.16278	5.18444	4.45379	5.28343	4.92204	5.03445	5.09269	4.94205	4.85599	5.18573	5.18666	4.73317	4.4467	4.48843	4.22651	4.20893	4.20503	5.12102	5.43818
AT1G19330_Solyc04g079930.2	2.69871	0	5.54708	4.83552	2.81555	3.39208	0	3.24582	2.36831	2.91732	0	4.83434	3.62357	6.46617	2.29057	0	0	0	0	0	5.56485	5.44954	6.51379	5.57292	4.12295	4.10014	3.62059	5.46908	5.31313	3.93548	4.0831	4.0406	4.5658	4.37689	4.22651	4.5599	4.75346	4.47854	4.54946	3.66372	4.49121	3.68444	3.55008	3.85	4.58836	4.31615	4.23904
AT1G19340_Solyc04g079950.2	0	0	2.02234	0	0	0	5.88378	0	4.20506	0	4.7695	0	2.74579	1.40324	2.07373	0	0	0	0	2.17096	0	4.24884	0	2.23349	1.60249	1.79077	1.4991	1.97313	2.32694	2.59799	2.43571	1.6198	1.67957	1.78938	1.86658	1.90561	1.83862	1.66297	1.73263	1.62916	1.76695	1.48886	1.74129	1.81421	1.83323	1.63072	1.5737
AT1G19360_Solyc04g080080.2	1.92746	0	2.04256	1.91499	4.2547	5.13687	2.9256	2.77363	1.98203	3.39799	5.1011	5.21238	5.68944	5.13941	2.47805	2.35326	2.57528	5.40943	2.04919	2.86332	4.97019	4.85624	2.16694	5.47695	4.86773	4.53232	4.47552	5.38947	5.32743	5.59544	5.61394	5.09733	5.01182	4.30791	4.23649	4.45352	4.64923	4.55541	4.488	4.95295	4.86888	4.26203	4.1323	4.37689	4.74201	4.49292	4.47487
AT1G19390_Solyc02g068660.1	0	0	0	0	0	0	0	0	0	0	0	0	0	0	0	0	0	0	0	0	0	0	0	0	1.67506	2.19009	2.30159	1.56696	1.30638	2.14517	1.63931	2.17632	1.87971	1.53273	1.81284	1.23471	1.34861	1.50758	1.48543	2.4285	2.14622	2.08633	2.18481	1.81967	1.55254	2.02148	1.8101
AT1G19430_Solyc04g080360.2	0	4.61087	4.07103	4.5489	1.44751	3.71284	0	1.94877	3.86247	2.27129	4.22171	2.53056	2.32227	3.82793	0	3.93145	1.49929	0	1.71655	2.23124	1.47387	4.36938	4.16954	2.20333	5.45286	5.28405	4.72701	4.8034	4.81193	5.17741	5.08474	5.32637	4.92758	4.3613	4.50271	4.49271	4.74326	4.80667	4.73245	4.97208	4.8003	4.38198	4.33533	4.32984	4.87069	4.86823	4.89255
AT1G19440_Solyc04g080450.1	2.32682	0	0	0	5.69712	4.23869	0	0	3.91256	4.55026	5.23376	2.60205	3.66342	4.98886	1.92784	0	1.75066	2.31428	0	2.02385	4.35307	4.907	0	1.99639	5.29805	4.70856	4.61412	5.74505	5.81193	6.10055	5.92132	5.52419	5.50176	5.34329	5.11714	5.14282	5.29841	5.13258	5.25751	5.3844	5.3599	5.27352	5.13996	5.35908	5.32	5.09663	5.07282
AT1G19485_Solyc09g009710.2	0	0	5.00432	2.97448	4.41892	4.7568	2.1465	2.1647	2.5457	2.32454	0	2.10428	0	4.31077	1.7199	1.97128	0	0	2.23531	1.81368	2.45394	0	2.39419	2.25635	2.39048	2.65076	1.87447	2.18484	2.36733	1.857	2.18212	2.36364	1.94486	2.14839	2.07724	1.91966	1.87316	2.22856	2.55745	1.81831	1.67807	2.1375	1.96224	1.90561	2.15812	2.51181	2.48027
AT1G19490_Solyc09g009760.1	0	0	0	0	2.25067	2.33172	0	2.47141	0	2.57781	4.17163	0	2.20245	1.35043	0	0	2.30764	0	4.99172	0	0	0	0	0	0.0426443	0.209973	0.464668	1.35939	1.65709	0.0496284	0.0510141	0.20581	0.246915	0.572081	0.443607	0.222392	0.218265	0.572081	0.59136	0.00958605	0.128733	0.119909	0.159199	0.119909	0.184809	0.124328	0.146221
AT1G19520_Solyc07g025230.1	2.35958	4.32364	1.8023	2.17543	5.14335	5.32367	0	0	4.0883	1.89479	4.60243	2.14734	2.45341	4.38296	2.60743	0	2.52594	3.05599	2.76328	4.67265	5.26721	5.10779	1.96219	2.3377	3.07667	3.47292	3.12267	3.69203	4.05969	3.49045	3.61295	3.53481	3.39278	3.22497	3.27947	3.41504	3.29082	3.3914	3.24184	3.76801	3.49995	3.34151	2.94673	3.13805	3.27947	3.35238	3.37016
AT1G19530_Solyc04g080540.2	2.72365	3.1982	0	0	0	0	8.32452	8.64896	0	0	0	0	0	2.29167	0	0	7.78804	10.6247	7.8672	6.7677	3.36352	0	3.01365	0	4.02237	4.41976	4.88931	7.14566	7.23141	10.2222	9.58361	5.6792	6.60856	5.08704	5.34849	6.47233	5.71305	5.13696	5.142	8.03791	9.03681	7.25036	7.52129	8.26065	5.85557	5.56844	5.14676
AT1G19570_Solyc05g054760.2	4.10754	9.26285	9.49075	8.8523	11.5826	10.777	6.38283	6.65913	10.7033	10.4749	11.0615	10.6854	10.3937	10.5951	8.97473	9.84932	9.44023	8.51482	3.38539	7.54132	9.58051	10.6832	9.31189	9.74709	6.28219	6.55264	8.14661	8.50484	8.37067	7.5513	7.50745	6.85997	7.32352	7.24869	7.67113	7.80647	7.39629	7.34246	7.65165	6.28854	6.6091	6.60239	6.91249	6.93715	7.36402	7.25842	7.65184
AT1G19580_Solyc02g062600.2	2.81966	6.01543	5.53386	5.42844	2.69417	4.51005	2.5283	0	3.05351	5.60109	5.32406	5.15007	2.39382	5.27463	2.68713	2.46611	3.27752	0	2.7373	0	2.47198	4.51021	2.3727	5.41159	5.10839	4.94548	5.22997	6.17523	6.05901	5.66023	5.83152	5.68079	5.82748	5.63933	5.3333	5.21036	4.93593	4.88199	5.26078	5.05774	5.31759	5.35861	5.06824	4.98322	5.18587	5.01866	5.11464
AT1G19600_Solyc04g080580.2	5.83287	5.63882	6.4176	3.44272	6.42602	6.59831	6.07101	6.05331	5.51637	3.6776	5.43325	2.55953	3.61996	7.4532	6.32104	6.70124	5.77959	7.67745	6.06122	2.25976	5.58519	5.67846	4.69933	6.30596	4.83576	4.81575	4.50059	8.04327	7.8092	7.92097	7.67746	7.22307	8.0814	6.82833	6.04752	6.1286	6.08059	5.28083	5.49474	7.98311	8.81197	6.61348	6.13689	6.69678	5.42223	4.90368	5.16001
AT1G19610_Solyc07g009260.2	0	0	0	0	9.18201	7.0379	9.659	8.41761	8.64945	9.27016	9.07628	9.39475	9.67775	9.78516	0	4.09088	9.57391	10.7939	5.49147	10.4306	8.87705	8.82349	8.3214	3.39571	0	0.0473057	0	1.87398	2.94117	8.80965	9.39213	0	0	1.70487	0.773996	2.79147	3.32	0.613532	0.238787	0.163499	0.785202	1.59773	2.28787	5.89085	1.40599	2.98307	0.267036
AT1G19630_Solyc04g080650.2	0	0	0	0	1.89879	5.47957	0	0	0	0	0	0	0	1.48837	0	2.42819	0	0	0	0	0	2.46681	0	0	4.39872	4.97407	5.02901	4.70991	4.6997	0.112344	0.152427	3.67582	3.92568	3.92758	4.58175	4.69766	4.92979	4.93813	5.43829	2.13203	3.74918	3.51475	3.21775	3.60842	4.65153	4.77012	5.55755
AT1G19640_Solyc04g080660.2	0	0	0	0	0	0	0	0	0	0	0	0	0	0	0	0	0	0	0	0	0	0	0	0	0.436517	0.861294	0.172061	0.186937	0.0879558	0	0	0.650765	0.333424	0.529405	0.282934	0.128733	0.443607	0.0885939	0.536053	0.0143553	0	0	0	0	0.124328	0.180572	0.389567
AT1G19690_Solyc02g089890.2	5.06187	0	3.07488	0	4.01108	0	0	0	0	0	5.43574	2.1775	0	4.41121	0	0	0	2.65458	2.79435	0	0	0	2.42898	2.4217	1.5656	1.6584	1.70929	1.94409	2.10634	6.39965	5.59305	1.87053	1.6009	2.17951	1.85599	2.24489	1.97208	1.97208	1.78381	4.0045	3.85831	3.6092	3.14405	4.03855	2.20163	2.07039	1.774
AT1G19715_Solyc10g078600.1	5.65119	5.87543	5.30154	6.68065	4.30922	2.1741	5.88503	5.5042	3.1671	0	2.9401	2.53278	2.60331	5.83113	1.86168	5.69625	3.54906	0	3.10788	6.13662	4.03679	6.01794	5.00994	3.47968	3.92979	4.07582	4.11908	5.78093	5.59314	4.07004	4.33986	2.81421	3.75311	3.42537	3.85732	4.02857	4.4942	4.5735	4.74272	2.56722	2.74272	2.93797	3.38635	3.27451	4.08123	4.2812	4.43318
AT1G19720_Solyc04g080830.2	4.4525	5.71799	3.65466	3.04354	4.0916	1.4538	5.28758	5.85081	1.67336	1.73095	3.07004	1.91768	1.77947	4.56688	2.339	1.93919	5.5724	0	5.36185	2.79649	4.84928	4.02464	4.02434	1.66655	1.82103	2.0321	2.12543	1.7129	1.71683	2.36349	2.01633	2.17099	2.4069	1.95853	2.45066	2.06924	2.12102	2.06005	2.23675	2.19325	2.23164	2.34104	2.43385	1.96224	1.91966	2.14839	2.47508
AT1G19800_Solyc01g100250.2	0	2.63047	2.14121	2.53369	4.35565	2.45089	3.00587	0	5.69797	0	4.52896	5.40459	0	4.61845	2.67568	0	2.48883	0	0	3.06335	3.1072	0	2.36141	3.23934	2.11326	2.37016	2.53605	3.43243	3.13406	2.59474	2.84401	3.0048	2.78031	2.68631	2.49313	2.56722	2.23061	2.24184	2.28983	2.70192	2.9994	2.34861	2.22754	2.37016	2.45768	2.31131	2.13641
AT1G19850_Solyc04g081240.2	1.46704	2.65912	2.69971	3.76168	6.27448	5.1832	0	1.80933	5.43738	5.07787	5.3204	5.15114	3.31059	6.61355	5.80674	4.59343	1.8132	0	1.5813	2.36727	5.6381	5.01619	5.40301	3.75126	1.68557	2.852	3.03445	6.3997	6.16344	3.48065	3.96477	4.60526	5.1918	4.74398	4.34459	4.12129	3.45242	3.12157	4.08463	5.03137	5.92101	3.94455	3.65916	3.80529	2.9222	3.23471	4.12846
AT1G19860_Solyc12g089260.1	1.91302	0	4.44134	1.90057	2.18918	4.07415	3.19857	5.20321	2.44354	2.60326	5.07096	2.37957	0	3.76358	4.83107	5.06647	2.27801	2.51812	0	2.54115	4.94019	3.03268	0	4.68167	2.92473	3.01436	3.18903	4.1105	3.80399	3.62838	3.7645	3.62332	3.52189	3.21568	3.06523	3.06062	2.95606	2.86262	2.81831	3.51012	3.64	3.15164	2.95791	3.16457	2.82985	3.02326	3.02029
AT1G19870_Solyc04g081210.2	5.27787	0	3.98772	4.85689	5.65064	4.70731	0	1.90384	4.04714	5.59809	2.60845	2.00647	5.38033	5.74725	2.85325	5.08781	2.38166	5.75118	0	3.24254	3.71982	5.4269	4.36063	4.68551	5.89579	6.75636	6.17246	5.97806	6.03914	6.20341	6.08879	5.61726	5.51874	5.40202	5.64799	5.43829	5.60901	6.08094	5.96625	5.27177	5.28145	5.49046	5.34861	5.34483	5.51296	6.23324	6.21691
AT1G19880_Solyc04g081200.2	4.27379	5.03633	2.29163	4.74201	5.53061	4.32657	2.30423	0	0	3.2604	4.84257	2.54303	0	5.59303	1.87147	5.31109	1.6955	3.37906	0	4.86462	4.70247	2.64668	4.10982	2.02845	4.57511	4.60644	4.44405	5.66905	5.63934	5.39115	5.53038	5.04556	5.15326	4.43984	4.37874	4.57451	4.61804	4.55806	4.86311	5.15853	5.14173	4.61235	4.44449	4.72901	4.42223	4.61294	4.62955
AT1G19900_Solyc04g081140.1	0	0	0	0	0	0	0	0	0	0	0	0	0	0	0	0	0	0	0	0	0	0	0	0	0	0	0	0	0.0378501	0	0	0	0	0	0	0	0	0	0	0	0	0	0	0	0	0	0
AT1G19910_Solyc02g084360.2	7.23854	7.32981	7.89669	7.39609	8.45247	8.03175	9.05366	7.75145	7.8025	4.46104	8.99299	7.60016	8.7181	7.1626	7.36397	7.32377	4.24528	7.64323	3.43532	7.44965	7.56809	7.86665	8.44504	7.74094	9.19495	9.21991	9.80686	9.24648	9.25619	8.58098	8.49393	7.99043	8.02161	9.20833	9.2588	9.32168	8.95776	9.15396	8.77469	7.9449	7.93336	8.72299	8.84367	8.67773	8.96634	9.12808	8.88081
AT1G19980_Solyc04g081450.2	0	0	2.06012	0	1.84489	0	0	0	0	0	2.15146	0	0	4.45505	0	0	1.93114	0	2.16038	0	0	1.93562	3.25576	0	1.41323	1.64155	2.12212	3.06847	2.73517	2.41846	2.24146	1.74989	2.18481	2.33342	2.07838	2.23675	2.19849	1.80735	2.28195	1.95358	2.32673	2.01436	2.02266	2.07039	1.75987	2.0635	2.02266
AT1G19990_Solyc04g081470.2	0	0	2.61146	2.47911	2.29296	2.34462	0	0	3.03816	6.34509	2.60916	2.48448	0	4.68486	0	3.32736	0	0	0	3.13756	0	0	0	0	3.96471	3.92695	4.20425	5.15396	5.01704	4.33394	4.44255	4.4044	4.52857	4.17206	4.12488	4.25374	4.3084	4.12433	4.10098	4.35638	4.50991	3.99186	4.11047	4	4.2032	4.17233	4.06264
AT1G20050_Solyc06g082980.2	6.66897	6.31332	2.53422	3.17738	7.56779	5.57669	6.25235	5.74491	6.80267	4.01905	6.11122	7.29138	4.07204	6.19396	3.26836	3.24871	3.0785	0	2.54105	3.57581	5.48106	6.06233	3.68936	2.65477	6.0009	6.52021	7.80338	8.26163	8.79384	7.40486	7.43083	6.55136	6.89138	7.85239	8.63521	8.21367	7.27798	7.24409	7.7643	5.71946	6.18223	6.58731	6.79943	6.68444	7.44234	7.36399	7.61988
AT1G20060_Solyc08g042030.1	1.55099	0	0	0	3.49194	3.3387	0	0	0	1.75146	2.40108	3.93899	0	1.17353	0	0	0	1.99546	0	0	2.50271	0	0	0	1.64155	1.58496	1.80185	2.48867	2.95417	1.5242	1.40633	1.55582	1.7137	1.9573	1.94236	1.80185	1.68706	1.42044	2.48027	0.845323	1.28293	1.69451	1.75987	1.57046	1.07039	2	2.29964
AT1G20080_Solyc01g111520.2	0	0	0	0	0	0	0	0	0	0	0	0	0	0	0	0	0	0	0	0	0	0	0	0	6.26616	6.40599	6.09466	6.5671	6.40546	6.73062	6.67505	6.77922	6.72665	6.14568	6.23285	6.07931	6.16524	6.03129	6.16195	6.65697	6.62044	6.1418	6.20666	6.13621	6.22786	6.10643	6.19351
AT1G20110_Solyc04g081750.2	5.00273	2.28831	5.42762	5.07924	5.3985	4.56554	4.95459	4.45658	5.00677	2.96032	5.87325	6.05183	5.88377	6.06953	1.86064	6.224	3.20503	3.37973	2.86878	3.07758	5.93616	5.16362	5.81895	4.90785	5.86971	6.02385	6.16892	6.56208	6.44498	6.46221	6.51886	5.86435	5.80228	5.74156	5.98375	5.7859	5.61589	5.7627	5.78442	5.92545	5.80099	5.75916	5.87209	5.76713	5.75319	5.90248	5.90135
AT1G20160_Solyc04g081810.2	0	0	0	2.16038	5.32817	4.29572	0	0	0	0	4.63872	2.1653	0	5.22075	1.77862	2.03168	0	0	0	0	0	2.04845	0	2.31828	0.318076	1.41143	2.67431	3.35299	3.31957	2.83715	2.02261	0.263034	0.318076	1.74846	3	3.10992	2.72247	3.28688	3.62059	0.575312	0.49228	2.1592	2.12102	2.35144	2.69153	3.41052	3.82103
AT1G20180_Solyc04g081840.2	0	0	0	0	0	0	0	0	0	0	0	0	0	0	0	0	0	0	0	0	0	0	0	0	0.246915	0.218265	0.98307	0.692176	0.926716	0.0749952	0.35398	0.250962	0.302563	0.172061	0.31034	0.275007	0.176323	0.0612002	0.128733	0.367371	0.267036	0.226509	0.242857	0.0840643	0.167786	0.267036	0.275007
AT1G20190_Solyc04g081870.2	7.6222	6.03423	4.69988	0	5.1574	0	0	0	0	0	2.39522	2.69171	3.38712	3.52173	0	0	0	0	0	6.84925	2.58075	2.17552	2.52464	0	8.57778	5.54092	4.53419	8.10904	8.08611	6.11171	6.34882	6.80594	7.83931	7.59303	6.54674	6.29303	7.22786	6.65354	6.79286	4.85599	6.79116	5.44328	5.41886	5.37539	6.31288	6.49143	4.99035
AT1G20230_Solyc11g005960.1	0	0	0	0	0	1.65844	0	0	1.79196	1.94429	0	0	0	1.16853	0	0	0	0	0	0	1.60985	0	0	0	0.443607	0.581753	0.536053	0.75692	1.13687	0.815759	1.10747	0.826464	0.78799	0.464668	0.404177	0.516015	0.505891	0.49228	0.600904	0.953576	0.903038	0.559084	0.495695	0.619804	0.581753	0.552541	0.447138
AT1G20270_Solyc04g081930.2	2.91324	3.14945	2.16858	3.05125	3.93378	4.06358	0	0	2.20133	0	0	2.1383	2.41029	5.43677	0	0	0	0	0	2.31879	2.01102	2.52137	0	2.3819	3.75845	3.76164	3.43207	4.05649	4.26063	3.94834	3.98506	3.58696	3.2854	3.7438	3.50885	3.6017	3.56925	3.69674	3.5599	3.57046	3.28293	3.33008	3.38313	3.16564	3.68295	3.6202	3.52565
AT1G20300_Solyc04g081950.2	1.87081	0	1.89308	1.85841	4.80505	2.25846	2.37912	0	0	2.55902	0	1.86355	2.89673	2.75583	2.90634	2.68369	0	0	0	0	0	2.21795	0	2.58208	2.4991	2.62137	2.31808	2.85127	2.98241	2.53642	2.57867	2.91775	2.69079	2.488	2.40871	2.46292	2.47422	2.39232	2.61902	2.71443	2.75346	2.2967	2.15056	2.27103	2.48457	2.4285	2.45681
AT1G20330_Solyc01g111830.2	7.86201	5.11283	5.53783	5.30553	7.03747	6.13061	6.6855	6.31083	7.03102	3.65924	6.87539	6.65125	2.81886	7.19854	2.91181	6.66335	6.78824	3.46182	7.01588	3.61761	6.2453	5.84136	6.21032	5.48723	8.12191	7.15607	5.61569	7.03947	6.8808	7.13992	7.12623	7.22246	7.33952	7.05173	6.5943	7.21568	7.7736	7.1855	7.30015	6.75101	7.24638	7.35755	7.20274	7.17722	7.70395	7.05987	6.99012
AT1G20340_Solyc04g082010.1	11.7363	11.1221	11.0764	11.0068	8.42411	3.28096	11.9433	12.1864	9.10058	9.26625	9.63501	8.19287	7.43059	10.0682	9.281	9.51194	10.7624	10.4528	10.0855	10.0078	10.5318	10.6617	9.46896	10.1983	8.10703	7.33587	6.90424	6.69555	6.15183	9.40354	8.74309	6.34163	6.21192	7.42237	7.52474	7.3172	7.28371	7.12743	7.54404	6.83411	6.8429	8.29591	8.40035	7.88907	7.42125	7.6409	7.6039
AT1G20410_Solyc04g082130.2	0	0	3.09895	0	5.54614	4.15389	0	2.97222	5.35462	3.13661	4.19591	2.42177	6.52627	3.80881	2.5054	2.77094	0	0	2.07581	2.58366	5.02482	2.32459	0	5.24564	3.31759	3.44758	3.41819	4.32021	4.43219	4.35312	4.34323	4.13996	4.22419	3.7126	3.555	3.62955	3.59694	3.54844	3.72101	4.6094	4.43407	3.8859	3.49953	3.57934	3.66372	3.62215	3.57894
AT1G20430_Solyc12g094480.1	0	3.29066	0	2.80197	7.02472	6.17564	0	0	2.97178	4.52493	7.41642	2.80741	0	6.50965	3.38565	6.91399	3.19544	0	0	3.48743	3.45615	3.48982	6.6661	2.96435	3.06638	3.25751	3.19167	1.94042	2.1495	1.91555	1.53794	3.69451	3.55459	3.65573	3.68557	3.49014	3.76341	3.35097	3.64039	3.85732	3.56722	3.77891	3.67732	3.71333	3.66865	3.48971	3.22497
AT1G20440_Solyc04g082200.2	9.08306	5.42621	7.23267	7.5504	8.19896	7.99557	7.13398	6.98908	5.79009	6.28673	7.09901	6.6676	7.69876	8.87314	8.38417	8.91073	8.17963	7.01144	7.70247	8.88201	7.84578	9.22026	8.78098	8.96243	9.12121	9.25211	10.4378	9.98899	9.92338	5.90547	6.16136	10.464	9.66239	10.8071	10.4516	10.0231	9.23628	9.69085	9.37832	10.0828	9.02577	9.22776	9.71145	9.12299	9.1553	9.36075	9.30407
AT1G20460_Solyc12g094510.1	0	3.70958	0	0	0	3.09449	3.59346	0	0	0	3.36606	0	3.45544	3.52501	3.25959	7.1572	0	0	0	0	0	0	0	4.11994	3.51181	3.48971	3.56194	6.03794	5.45067	5.52603	5.35389	3.64347	3.61471	3.99488	3.91775	3.9684	3.93357	4.04352	3.90657	3.7137	3.66714	3.71296	3.83491	4.01167	4.18031	3.79667	3.84967
AT1G20510_Solyc12g094520.1	0	2.39494	4.8697	1.87814	5.13388	4.7787	0	0	5.84494	3.06972	4.54512	0	2.15003	4.30459	0	2.99144	2.89673	2.83739	2.01185	3.02843	4.69271	4.982	2.65034	7.03654	5.08647	5.3837	5.23777	4.86585	4.98946	4.94771	5.16268	4.43896	4.81147	5.16256	5.58276	5.48961	5.44879	5.41594	5.33128	4.34127	5.01003	5.13846	5.58726	5.58426	5.68837	5.39951	5.54071
AT1G20520_Solyc04g082240.1	0	0	0	0	0	2.58042	0	0	0	0	0	0	0	0	0	0	0	0	0	0	0	0	0	0	0.545968	0.189034	0.0612002	0	0	0.134877	0	0.436517	0.436517	0.337235	0.242857	0.115477	0.0703893	0.0795203	0.0285692	0.0976108	0.411426	0.374808	0.172061	0.275007	0.290818	0.0332762	0.0840643
AT1G20560_Solyc06g008920.2	2.51091	2.28755	4.75008	2.93511	5.8449	4.37815	0	2.19179	2.84749	5.75758	5.07684	5.50641	3.22079	5.18524	1.90606	2.93086	2.47715	2.92234	0	2.47903	4.30903	1.73372	2.58991	4.51711	2.92537	3.65573	3.40871	3.67512	3.5689	4.3398	4.72421	2.93042	2.09649	3.35285	4.07068	3.44714	3.23522	3.65076	3.88753	3.12433	2.61039	3.37109	3.9152	3.4334	3.35755	3.40871	3.7366
AT1G20575_Solyc04g082390.2	0	0	0	3.33668	5.50938	5.47742	0	5.65379	2.42684	0	2.97534	0	2.63821	3.69584	0	2.80722	3.23754	2.99002	0	3.01339	3.16426	0	0	3.09978	4.83205	4.6521	4.38796	5.30936	5.3905	5.34757	5.15404	4.74631	4.62644	4.91855	4.58135	4.89772	4.77961	4.63498	4.51916	4.73624	4.65249	4.64135	4.34246	4.46967	4.78747	4.63188	4.58135
AT1G20580_Solyc02g062240.2	2.64039	3.16294	0	3.77303	7.03556	5.53571	3.04767	0	7.37582	2.85862	6.85514	6.96765	0	5.66818	2.71711	2.98445	3.80419	3.11817	3.2595	2.81754	5.4478	6.02579	2.92971	6.1632	4.51181	4.58215	4.65535	6.49919	6.33065	5.42896	5.71853	5.30025	5.48113	4.99699	4.43496	4.96809	5.15597	5.02739	4.73462	4.96085	5.45132	4.45022	4.29768	4.51874	5.25311	4.74237	4.58936
AT1G20610_Solyc03g032190.2	0	0	0	0	3.91921	3.57859	0	0	0	0	2.01313	0	0	1.49753	0	0	0	0	0	0	1.76905	0	0	0	1.13313	1.34293	1.82646	5.26058	5.26259	3.05147	3.02325	1.54597	2.51096	3.68145	3.26853	3.58336	3.09367	2.06005	3.3914	0.411426	1.71076	2.90111	3.20425	2.89789	2.30354	2.24286	3.0268
AT1G20640_Solyc04g082480.2	4.68058	1.9839	2.895	2.62097	4.39222	4.67896	2.03527	0	4.48503	2.49285	4.57011	1.99316	0	4.82869	5.39733	4.57007	1.44478	0	0	1.70624	0	4.5345	2.28078	2.6253	3.14405	3.08576	2.26003	2.93755	2.66089	3.17963	3.53505	1.87709	1.89789	2.91009	2.73118	2.81216	3.03972	2.76907	2.96963	1.96717	2.08406	3.14296	2.98246	2.96963	2.93609	2.86526	3.1127
AT1G20650_Solyc04g082510.2	2.65984	2.35948	4.90387	5.73117	5.51162	4.53796	5.19216	2.43069	3.20851	0	4.56977	4.97321	0	5.19548	2.94005	2.71719	1.79776	2.36377	2.50191	2.55165	3.96756	4.05288	2.18062	4.17917	2.93672	2.96409	2.67129	4.37563	4.39223	3.82427	3.78923	3.5244	3.57733	3.39598	2.93923	3.09424	3.26103	2.9684	3.31034	3.1127	3.49057	3.07153	3.03797	3.0066	3.09029	3.06408	2.88492
AT1G20670_Solyc06g051210.2	2.65162	2.68312	1.72627	2.15693	4.25834	4.111	0	2.22335	2.70866	2.32837	0	3.79699	5.99774	3.58458	2.62267	0	0	2.15726	0	1.87048	1.57642	1.60663	1.97682	2.69005	4.15299	4.29817	3.90175	4.87685	4.93938	4.76954	4.8942	4.02296	4.08293	3.932	3.97085	4.0003	4.20555	4.22984	4.40849	3.76377	4.13011	3.7045	3.73082	3.89012	4.14731	4.26228	4.30183
AT1G20696_Solyc02g082700.2	2.94043	3.75682	7.65571	7.57757	7.14946	8.14377	7.11535	6.31522	7.53869	8.5444	7.49501	6.58676	2.72189	7.9161	3.67213	7.9855	8.42495	8.48279	7.18162	3.11965	3.78913	7.28892	6.9207	6.56438	6.10559	6.24672	7.47089	8.4612	8.43977	7.85051	8.06465	6.97938	7.38675	6.57627	6.44819	6.97357	6.96471	6.78786	6.39386	6.10566	7.32975	5.58225	5.93562	6.40116	6.93038	6.47714	6.0581
AT1G20720_Solyc10g079510.1	0	0	0	0	1.26282	0	0	0	0	0	0	1.4308	0	0	0	0	0	0	0	0	4.09174	0	0	0	0.98307	0.710761	0.672048	1.51643	1.62698	0.683675	0.919874	1.49399	1.68706	1.23061	1.05427	0.963474	1.01673	0.736966	1.4974	1.04498	1.26303	1.00959	0.963474	0.698959	0.722466	1.12653	1.42044
AT1G20760_Solyc04g082560.2	2.95149	4.30381	2.02241	4.36934	5.11859	4.13688	4.24662	3.75879	4.49772	4.45949	4.58176	5.32509	4.2116	3.8682	5.09461	5.85633	2.55446	1.89541	2.02902	2.71358	4.54624	5.19965	4.14641	4.46916	5.29548	5.24755	5.16979	5.26327	5.43408	5.56893	5.54343	5.2393	5.14459	4.72937	4.9364	4.75079	4.7899	4.90223	5.16819	5.05557	5.02989	4.83238	4.72719	4.83643	4.80821	5.23891	5.26679
AT1G20770_Solyc02g087940.2	0	0	0	0	2.64817	2.2469	0	0	0	2.54728	4.95932	0	3.37822	4.09565	0	2.6719	0	6.24749	0	0	2.19518	2.22754	0	0	4.19745	4.16404	4.24919	3.97922	3.82452	3.93266	3.95791	4.47314	4.6906	4.39048	4.32097	4.40372	4.40577	4.38082	4.15974	4.54946	4.46445	4.52126	4.51602	4.47487	4.52398	4.22394	4.31759
AT1G20810_Solyc04g082660.2	3.2447	0	0	5.34527	4.57059	0	5.86597	3.50612	0	3.17621	2.64891	3.23694	2.73693	5.33247	3.03361	0	6.56381	3.08969	3.08424	2.64413	0	2.36313	2.71552	0	2.02266	2.27202	1.81147	1.07435	1.20667	3.10142	2.57909	2.07268	2.58256	1.91201	2.47595	2.555	2.80254	2.63691	2.31808	2.75346	2.94548	2.77821	3.61117	3.32817	2.6997	2.42939	2.16779
AT1G20830_Solyc08g042080.2	2.2145	0	0	5.96687	0	0	5.34903	0	2.3674	0	2.39304	0	0	4.3277	0	0	6.25256	2.83014	2.33895	2.3883	0	2.57003	4.95766	2.93949	3.43207	3.37481	3.58816	3.90413	3.79765	4.11909	3.97135	3.61392	3.67732	3.51602	3.60447	3.51349	3.48414	3.57854	3.45637	3.72028	3.73444	3.57168	3.57773	3.6009	3.57329	3.57572	3.49783
AT1G20900_Solyc04g082810.2	2.52477	3.0456	0	2.03361	4.21102	5.09967	0	5.76563	4.29875	2.25807	2.22273	4.4921	0	3.99268	2.60114	0	2.41487	6.43777	2.16922	5.87231	4.73023	0	2.81298	2.67264	2.63537	3.06235	4.66827	4.78133	4.77517	4.02574	4.15245	2.68257	3.18163	3.57451	3.3552	3.7366	3.64808	3.56112	3.38957	2.59694	3.22445	3.30597	2.92283	3.3011	3.57572	3.60565	3.52231
AT1G20920_Solyc12g098700.1	3.92169	3.9327	4.61093	1.27871	4.41139	2.38189	1.65044	5.24879	3.21211	3.05277	4.77488	2.57427	1.98196	4.8421	3.96352	5.071	2.72127	2.46142	1.39968	1.44382	3.89159	4.43771	3.96142	4.7686	3.77821	4.07867	4.21697	4.87046	5.33874	5.42744	5.36141	3.96717	4.11159	3.85831	4.18587	3.8646	3.85599	4.003	4.28046	4.20607	4.03768	4.07125	4.04731	4.11936	3.54019	4.23598	4.42425
AT1G20925_Solyc04g082830.2	0	0	0	0	0	0	0	0	0	0	0	0	0	0	0	0	0	0	0	0	0	0	0	0	2.89207	3.57208	4.70358	4.8967	4.40932	5.41173	5.04374	4.19561	4.27227	4.04118	4.29376	4.03826	3.29621	3.88753	3.8101	4.8674	4.79805	4.03298	3.97361	3.98944	4.02	3.75168	4.05687
AT1G20930_Solyc04g082840.2	0	0	0	0	5.7831	4.70395	0	0	0	2.44037	0	2.21852	0	2.35176	0	0	0	2.84197	0	0	2.09045	0	2.4706	0	2.41954	2.74989	3.62877	6.77266	6.81607	4.61172	4.50629	2.76058	3.6092	4.79042	4.18745	4.73949	4.39163	3.26053	4.64539	1.1635	2.86592	4.02059	4.14758	3.94017	3.50038	3.69451	4.27501
AT1G20960_Solyc06g082100.2	5.23971	4.07656	4.63837	5.07666	5.94788	5.55215	4.65898	4.64564	5.87537	5.31873	5.60486	4.8201	4.61257	5.50628	5.14421	4.79819	5.06081	4.77794	4.46135	4.22895	4.7679	4.95848	4.2244	4.09182	4.16725	4.51412	4.60585	5.35368	5.83699	5.91392	5.76981	4.35732	4.43162	4.04002	4.25575	4.13011	4.27575	4.49335	4.69172	4.59256	4.47983	4.34861	4.18428	4.42178	4.12295	4.61294	4.77838
AT1G20970_Solyc05g008780.2	4.43062	4.34024	4.73178	2.09181	4.38127	4.74645	2.67338	3.32745	2.60026	4.36714	4.6039	4.90041	1.94498	4.6756	1.32252	0	2.32637	2.42318	5.87085	2.4839	4.08294	4.0844	3.70903	0	4.88801	4.67845	4.23853	4.49694	4.82339	4.13649	4.27119	5.05586	4.43518	4.05485	4.05311	3.82782	3.7627	4.06724	4.79563	3.89692	3.82612	3.56803	3.27252	3.44228	3.90272	4.67337	4.78572
AT1G20990_Solyc04g082940.2	0	0	0	0	0	0	0	0	0	0	0	0	0	0	0	2.86487	0	0	0	0	0	0	0	2.6668	2.34483	2.21516	1.70782	3.02894	3.18287	2.43541	2.56563	2.45593	3.08859	2.3296	2.13313	2.30256	2.16779	1.89142	2.34293	2.5269	2.78241	2.30061	2.25902	2.50927	2.08972	1.91073	2.34199
AT1G21060_Solyc04g082970.2	5.88432	2.54542	0	2.02326	2.63015	2.42849	2.43228	2.88723	0	2.24754	5.13188	2.50652	0	1.39019	0	0	2.40429	2.64581	2.15875	2.69049	1.90246	0	0	0	4.50462	3.8077	2.43918	3.83062	3.69441	2.14689	2.08985	5.20828	5.03063	4.93404	4.80615	4.45812	3.96378	3.78764	4.35685	4.21775	4.43185	4.61432	4.32553	3.98611	4.19692	4.1188	4.41526
AT1G21065_Solyc12g095770.1	3.08519	3.11705	6.81124	3.36105	7.18442	5.73365	7.40394	7.75773	2.65206	0	2.77682	0	0	6.51235	3.45226	6.75832	0	9.09751	3.50322	2.77202	6.14092	7.4194	0	3.2353	5.98944	5.99337	6.04213	6.53182	6.31335	6.55974	6.52087	5.68557	5.66011	5.98353	5.96039	6.08399	6.02702	6.10077	5.6603	5.78346	5.89611	5.96201	6.08676	5.98413	6.05441	5.93852	5.67054
AT1G21070_Solyc12g095790.1	0	0	0	0	1.78342	0	0	0	0	2.61212	2.08811	1.9674	0	1.56763	2.04853	0	0	0	0	0	4.11253	2.32486	0	0	5.9493	5.27997	4.95528	6.20876	6.13163	5.49387	5.3889	6.19246	5.78153	5.68538	5.42167	5.60031	5.28021	5.13955	5.42883	5.07311	5.47606	5.0321	4.75809	4.904	5.41898	5.19823	5.19705
AT1G21090_Solyc04g071500.2	0	0	0	0	4.44216	5.05222	3.05071	0	0	0	0	5.21545	0	4.04682	2.23655	3.57907	2.05417	2.63068	0	2.33488	4.97587	2.53761	2.40531	2.39804	1.63382	0.604071	0.684071	3.56822	3.48245	0.671747	0.482013	1.2162	0.913288	2.06924	2.05079	2.85931	2.94673	1.68257	2.8046	0.529405	1.27302	2.16993	1.7866	1.83458	2.29572	1.86262	2.37202
AT1G21190_Solyc11g005370.1	3.57825	3.27117	6.22853	3.27504	3.37328	6.62767	6.5298	3.84059	2.85312	3.50947	7.17104	4.00215	0	5.77332	2.8729	3.23834	3.83163	3.42253	3.70742	2.97377	3.14722	2.68946	0	6.47801	6.53843	6.80645	6.87541	8.64371	8.40798	7.54513	7.86701	7.02178	7.13268	7.01305	6.84879	7.05412	6.99152	7.02754	6.89105	7.10521	7.20997	6.5933	6.55556	6.56438	7.19636	6.77746	6.65387
AT1G21200_Solyc12g100040.1	0	5.33597	4.98937	1.92932	0	0	0	0	0	0	4.17163	0	0	3.95315	0	2.36807	0	0	0	0	2.23667	3.08498	0	0	3.68107	3.64232	3.34908	4.1421	4.06297	4.49272	4.42522	3.68444	3.555	3.66789	3.49825	3.69599	3.79943	3.80701	3.77786	3.84298	3.75667	3.61667	3.62605	3.65954	3.60644	3.64655	3.79736
AT1G21270_Solyc09g014730.2	0	0	3.96377	0	0	0	0	0	0	0	0	0	0	0	0	0	2.6741	0	0	0	0	0	0	1.82105	0.176323	0.176323	0.400538	0.0589968	0.220482	0.760697	0.452353	0.866578	0.246915	0.341037	0.146221	0.119909	0.201634	0.0519521	0.0658021	1.0658	0.318076	0.271027	0.242857	0.267036	0.20581	0.0976108	0.106572
AT1G21340_Solyc04g070960.1	0	0	0	0	0	0	0	0	0	0	0	0	0	1.98142	0	0	0	0	0	0	0	0	0	0	0	0.230613	0.102098	0.102307	0.490093	0	0	0.0612002	0	0	0.133125	0.0931094	0.0285692	0.146221	0.176323	0	0.0473057	0.0285692	0.0519521	0	0.0795203	0.294743	0.0519521
AT1G21350_Solyc04g064930.2	2.46023	3.68101	3.27502	2.85239	2.77844	2.31302	7.65273	3.41456	3.57637	0	2.64099	0	2.72899	5.50859	0	0	3.12448	0	6.05259	3.12684	0	3.31234	0	2.70021	3.54844	3.55868	3.32385	3.1171	2.91389	4.35476	3.65919	3.41774	3.92029	3.88915	4.08576	3.86526	3.73985	3.57208	3.60802	3.97085	4.27749	4.47725	4.76924	4.21231	3.69933	3.53315	3.73985
AT1G21370_Solyc06g060460.2	1.99881	2.4992	4.69364	0	3.72157	3.85	0	0	2.093	0	2.11242	0	3.39605	4.84124	3.47005	0	1.93153	2.50351	0	2.20959	2.33493	2.3896	0	4.93843	4.03328	3.88688	4.22394	5.04394	4.88042	4.25115	4.33165	4.0365	3.97484	3.8872	3.85632	3.81865	3.88753	3.82985	3.8077	3.54143	3.83794	3.47335	3.52482	3.55418	3.91233	3.88297	3.78311
AT1G21380_Solyc04g063280.2	0	5.14663	4.79878	2.31078	5.05161	4.22877	0	2.21095	1.90601	2.53913	6.23654	5.62272	6.17875	6.33551	0	4.93872	5.64602	0	1.97268	2.78342	7.11871	5.46854	5.17897	6.24493	5.74586	5.89433	6.06666	6.41577	6.38581	6.5046	6.52424	5.56275	5.54638	5.70589	5.7447	5.72529	5.75676	5.88134	5.81643	5.62156	5.60555	5.79442	5.66467	5.77689	5.77056	5.85242	5.86781
AT1G21390_Solyc08g080860.2	2.26108	0	0	0	2.06478	4.29229	0	0	0	0	2.4401	0	0	2.31282	0	0	0	0	0	3.21121	0	0	2.54603	2.89418	0.461179	1.44537	2.29082	3.19679	2.8468	3.23391	3.34057	0.946107	1.14839	1.78799	2.0368	2.0072	1.62449	1.90304	1.98793	0.871844	1.17419	1.37295	1.40781	1.27501	1.71076	1.45593	2.13422
AT1G21400_Solyc06g059850.1	7.19171	2.35508	0	1.83989	5.20427	2.17798	7.68278	7.06253	0	2.53953	4.94386	2.59923	2.11079	4.82646	5.18012	2.18184	8.74154	9.9643	7.32402	6.36055	6.23243	2.70311	2.56989	0	1.22856	1.58015	2.55745	1.77394	2.00399	2.27107	2.21764	0.447138	0.847997	1.4957	1.45418	1.01436	1.20581	1.03797	1.09311	1.73841	1.83053	2.05195	1.51433	1.56397	0.771181	1.53273	1.21412
AT1G21450_Solyc04g064550.1	0	4.89735	2.2234	2.46851	5.63099	5.32623	5.81195	6.48269	4.89138	2.41451	5.62215	4.60417	1.98914	5.3448	5.57204	5.67444	5.63209	5.29136	3.53062	3.70127	4.8444	3.71188	4.92918	5.5541	4.84783	5.26491	5.64818	5.21498	5.26192	6.65854	6.27435	5.69219	5.13504	5.24159	5.81515	5.37284	5.55438	5.55336	5.07039	6.38071	5.56894	6.0751	6.34826	6.37411	5.92766	5.58706	5.49612
AT1G21460_Solyc04g064610.2	2.38768	2.85728	5.40449	0	4.89387	0	0	2.92974	2.44409	2.60382	3.28159	2.38012	2.65562	2.51453	0	0	2.27855	3.50201	2.51332	2.56308	2.69061	3.05506	0	2.62691	2.1177	1.41504	0.159199	0.269077	0.336004	2.75679	3.64957	2.01792	2.14731	1.34861	1.46467	1.08633	0.790772	0.512648	0.698959	2.31808	2.78241	2.45505	2.21205	2.10657	0.834576	1.02148	0.575312
AT1G21480_Solyc04g064680.2	0	0	2.00925	0	4.73479	2.37814	2.38177	0	2.04159	0	4.2626	3.37232	0	3.68939	0	0	1.88108	0	0	0	0	2.33715	0	2.13014	4.30037	4.16189	3.86229	4.56914	4.42742	4.61562	4.44153	4.3704	4.26828	3.98155	3.99005	4.12488	4.07582	4.26704	4.17073	3.98793	3.94267	4.01614	3.80357	3.92695	4.14676	4.21981	4.16216
AT1G21500_Solyc12g019550.1	4.84057	8.28399	7.49649	7.39982	2.68427	0	9.42661	7.42109	3.01046	0	6.00878	3.62905	0	6.38343	6.74471	0	8.95342	3.33377	4.37504	4.75168	7.44258	7.53286	3.88992	3.09653	7.49777	7.04705	5.63217	3.91029	3.21689	7.25778	6.26806	6.39866	5.77294	7.02314	7.02669	6.87979	7.15059	6.94618	7.00779	6.72883	5.79727	7.6777	7.85528	7.42573	7.313	7.10063	7.2656
AT1G21550_Solyc04g058160.1	0	0	0	2.60987	0	0	3.15006	2.99742	2.6799	0	0	0	0	2.19301	0	0	0	0	0	2.79996	6.18974	0	0	5.63561	0.675063	1.22033	0.267036	0	0.220886	1.94938	2.53468	0.294743	0.246915	0.650765	0.415037	0.536053	1.30451	0.965938	0.415037	1.27501	1.5294	0.987927	1.28688	0.992768	0.936088	0.613532	0.823749
AT1G21580_Solyc04g057990.2	3.93491	2.15593	2.98491	3.56587	4.11979	4.88642	4.69505	3.91786	2.28696	3.60924	3.6035	4.78999	1.64774	4.10016	2.07528	3.69656	3.58127	0	2.53077	2.58057	3.58187	4.03193	1.19989	4.24738	2.9988	3.48371	3.31228	3.49376	3.78018	4.32747	4.10304	2.98368	3.08123	2.93546	3.21775	2.99156	2.94486	3.10322	3.41278	3.26654	3.10657	3.05716	3.04614	3.23061	2.84398	3.36411	3.51181
AT1G21600_Solyc04g057870.2	3.13924	2.63137	6.04356	5.70826	5.81515	4.10476	7.38207	3.14789	6.40103	3.30342	3.25841	0	2.43141	4.94657	0	2.59906	3.47456	6.88432	3.06277	2.82564	2.74819	2.52111	0	5.19996	4.20893	4.31783	4.1088	4.82354	4.87215	5.03681	4.89092	4.69507	4.88346	4.40667	4.52377	4.56905	4.36317	4.5097	4.47681	4.60999	4.95047	4.7221	4.80512	4.61137	4.42828	4.44912	4.54164
AT1G21630_Solyc02g082540.2	5.8428	3.97	4.64895	4.91381	4.97815	4.67499	5.14276	5.41749	5.3465	5.09999	4.91126	5.26674	2.00079	5.51075	2.55851	5.63972	2.80909	5.59682	2.49217	5.23783	4.57954	4.83395	5.44209	1.97321	5.57218	5.47822	5.39643	5.7349	5.99808	6.41581	6.02357	5.41188	5.51749	5.12212	5.35026	5.231	5.29401	5.31542	5.50832	5.49612	5.50801	5.47822	5.48478	5.63488	5.17951	5.60851	5.67459
AT1G21640_Solyc06g060060.2	2.20836	4.83978	4.55729	5.99747	3.98336	4.5408	6.29887	6.01615	5.99254	3.0192	3.9689	4.82018	1.7266	4.95095	2.63969	5.2673	5.80832	2.05955	2.68104	5.79327	5.54972	4.39549	3.91798	4.26135	3.48929	3.62955	3.35332	2.8625	2.8588	3.66345	3.48321	2.74775	2.78311	3.54185	3.62761	3.45943	3.3978	3.50292	3.64386	3.0761	2.93797	3.94579	3.83053	3.77329	3.27401	3.48285	3.68557
AT1G21650_Solyc11g005020.1	1.94234	0	1.66101	0	1.31035	0	0	0	3.6278	0	3.37494	2.21089	0	1.35094	0	1.80464	2.13302	2.06938	1.61863	0	3.13555	0	0	0	3.47681	3.85266	3.7761	3.39399	3.88772	4.09219	3.95178	3.55623	3.85798	3.47032	3.95544	3.64193	3.50927	3.71516	3.6997	3.89853	3.86921	3.73155	3.87414	3.88003	3.52732	3.68631	3.78485
AT1G21651_Solyc11g005030.1	0	2.09584	3.39323	0	0	3.44917	0	1.95482	0	2.27749	2.23455	2.47289	2.32849	2.26963	0	2.0176	0.000882555	0	0	1.76916	1.88973	0	0	0	3.77961	4.03357	3.42626	3.90629	3.93041	4.59202	4.80074	4.23368	4.07153	3.87644	3.74631	3.64347	3.71918	3.98246	4.25197	4.21826	4.08633	4.33319	3.96625	4.0869	3.75239	4.02886	4.20294
AT1G21680_Solyc11g005080.1	3.1619	0	5.80079	6.06963	4.01789	3.96437	7.00136	5.28788	1.77562	4.76092	2.36667	0	5.25388	5.48534	2.54544	6.68499	7.0077	7.31511	3.44987	4.98605	2.01092	5.89162	4.42906	5.32607	5.22741	5.34696	5.42077	4.84818	5.04222	5.32456	4.96601	4.85782	5.13545	5.12364	5.44117	5.14064	5.52857	5.574	4.93231	5.33092	5.3039	5.61235	5.76483	5.55766	5.31131	5.5553	5.20815
AT1G21690_Solyc11g012820.1	3.2334	3.22002	0	5.64609	5.3983	2.17298	2.65889	0	0	2.47213	4.80949	3.18042	3.30151	5.82242	2.33276	0	0	0	2.3822	0	2.60228	2.61371	2.54228	3.17855	4.45637	4.60387	4.33462	5.01291	5.06124	5.03679	5.00943	4.27873	4.53336	4.64655	4.71058	4.91568	4.86344	4.83289	4.42716	4.37851	4.57733	4.65382	4.71168	5.01093	4.96686	4.64635	4.40418
AT1G21700_Solyc06g060120.2	2.27378	2.5808	4.27957	4.06444	3.78505	4.5468	2.10531	5.68872	2.60625	2.22777	1.77832	3.60367	2.3334	4.98388	2.78304	2.78514	2.24001	0	0	2.24231	1.93633	1.51366	2.31237	3.58119	4.29841	4.16752	4.08944	5.96247	6.12768	6.77004	6.30566	4.25323	4.63672	4.30791	4.51979	4.52189	4.51895	4.30232	4.51433	4.74183	4.754	4.89579	4.81916	5.01644	4.27873	4.50822	4.47097
AT1G21710_Solyc11g018520.1	0	0	2.62076	2.1041	4.35123	1.97296	0	0	0	0	2.2942	2.10936	0	1.70288	0	0	2.0097	0	0	2.2895	0	2.47033	0	0	2.1943	2.20789	2.04847	3.30805	3.54985	3.6897	3.45659	2.24387	2.3552	1.97208	2.18481	2.09536	2.01197	2.13313	2.22856	2.18163	2.3552	2.11103	1.97085	2.06695	2.18375	2.2193	2.32385
AT1G21720_Solyc04g009410.2	2.95522	6.91317	3.57121	3.43591	7.57887	7.94335	3.48609	7.13101	3.50719	4.25326	6.50203	7.47381	4.22158	6.74606	2.54331	3.39903	3.83309	6.81537	2.59321	5.75524	6.57103	2.84838	2.71453	6.30361	6.73868	6.63629	6.51749	7.47713	7.27494	7.29293	7.2441	6.70823	6.92738	6.95946	6.88907	7.07553	7.02007	6.92303	6.62488	6.65569	6.89837	6.75831	6.82892	6.93915	6.94384	6.72824	6.64357
AT1G21740_Solyc06g060270.2	2.03741	2.06783	0	0	4.34876	4.03102	0	0	0	2.53088	4.36519	1.57203	2.785	2.22892	0	1.89839	0	0	0	0	1.45373	0	0	0	1.80873	1.76695	1.02385	2.17113	2.48401	1.24241	1.38257	1.83862	1.46641	1.71223	1.57531	1.45943	1.61353	1.47508	1.99518	1.33914	1.22856	1.22856	1.24286	1.23266	1.41864	1.65382	1.67506
AT1G21760_Solyc11g012830.1	2.63897	0	4.93699	5.97823	4.4335	2.01301	0	2.52452	5.29239	3.50986	2.7567	5.49565	2.42206	4.23055	2.2322	5.57265	0	2.69502	3.5479	2.33051	6.6063	2.05441	2.44061	5.41195	5.46456	5.63962	5.47746	5.48078	5.40584	5.88007	5.64765	4.91855	5.40008	5.53159	5.42313	5.72992	5.83162	5.72683	5.26866	5.66011	5.60486	5.75248	5.71003	5.90617	5.75676	5.59086	5.38151
AT1G21780_Solyc11g012840.1	2.63062	5.3485	2.25508	4.89832	5.65231	4.86847	2.82482	3.5159	2.77491	2.19928	6.04152	5.53531	3.16582	4.17107	5.91444	2.51089	2.59624	6.01432	0	3.0094	4.2973	6.06485	3.28659	4.81354	4.41256	4.69599	4.82748	5.89281	5.74816	6.10389	6.0015	4.47983	4.79286	4.88769	5.01421	5.05137	5.08477	5.14391	4.64309	4.82494	4.77645	4.7348	4.78973	4.98944	5.2015	4.7241	4.78816
AT1G21790_Solyc01g079770.2	0	2.67982	0	0	4.06799	2.12967	0	0	2.36673	2.42804	2.81483	0	0	2.06094	0	0	2.10592	0	0	2.87433	3.00306	0	0	0	2.02385	1.79632	1.62916	2.43166	2.1774	2.40176	2.23103	2.276	2.41684	2.17526	2.04031	2.12102	2.47422	2.21826	1.91711	2.38865	2.45418	2.21723	2.26003	2.14839	2.1177	2.1386	2.006
AT1G21830_Solyc11g013450.1	2.8612	0	2.49348	2.79528	5.63757	2.28971	6.45825	3.41019	2.52897	3.57568	3.33322	3.14136	3.13321	4.17152	2.93842	0	3.64213	3.98581	2.5003	5.56779	3.00838	5.97965	0	2.52164	3.66865	2.94111	2.05311	2.10191	2.048	2.39023	1.4818	3.904	4.34412	3.44449	3.52565	3.42895	3.23164	3.1592	1.73118	3.63498	3.7977	2.54019	2.73985	2.4489	3.32912	2.71003	1.81694
AT1G21840_Solyc03g031430.1	0	0	0	4.74452	2.00687	0	0	0	0	0	0	0	0	0	0	0	2.54186	0	0	0	0	0	0	2.80089	2.926	3.1188	3.12102	3.91287	3.5807	3.37589	3.25283	3.34293	3.40099	3.2967	3.27451	3.0658	3.14622	3.07039	3.46205	3.20163	3.47595	3.05543	3.22291	2.98246	3.21568	3.26253	3.57894
AT1G21870_Solyc06g060370.2	0	0	0	0	0	0	0	0	0	0	0	0	0	0	0	0	0	0	0	0	0	0	0	0	4.82612	4.47919	4.35544	5.76531	5.55933	5.32229	5.22669	4.9858	4.8646	4.71131	4.54905	4.71168	4.74272	4.56641	4.64058	4.70358	4.89579	4.68911	4.49804	4.65611	4.67393	4.58316	4.63923
AT1G21880_Solyc11g012870.1	0	2.61751	0	2.14029	5.53193	5.32404	0	2.6895	7.38125	3.20372	6.56011	3.1174	6.51612	5.86196	2.57129	2.49005	5.49162	0	2.14006	2.32614	5.92995	5.38401	0	2.38927	5.58747	4.91329	4.10629	6.01068	5.79392	4.72628	4.49785	5.73019	5.77382	5.10685	4.91536	5.08265	5.17433	4.7556	5.23879	4.96901	5.3683	4.96301	4.59753	4.66448	5.01138	5.01138	5.16027
AT1G21910_Solyc11g012980.1	3.03233	0	0	0	3.35529	5.25496	6.43063	2.80037	2.4144	2.47586	5.30344	2.73754	3.01646	4.42049	0	0	6.1389	2.73245	3.16054	6.47761	6.44323	5.74714	2.99489	2.49884	3.30208	0.85333	0.141869	1.15285	0.930809	5.25247	3.40081	4.12019	4.40008	2.91584	1.28491	2.1592	3.84164	1.14622	3.75061	4.72356	5.09635	3.96317	3.78555	3.04089	3.44095	2.3296	2.95295
AT1G21920_Solyc11g013010.1	3.06676	2.9401	4.50535	4.76437	4.49169	4.13772	6.92149	6.82863	2.09564	4.73785	3.02699	5.04734	6.50929	5.86955	6.15449	5.90836	2.95492	2.55225	6.75263	3.58178	2.56607	6.16929	5.37612	5.71984	2.46815	2.19849	2.94548	3.55043	3.57128	2.51165	2.68956	2.75702	2.95668	2.73263	2.64616	2.94673	3.02207	2.82511	2.42044	2.20997	2.72828	2.38681	2.48714	2.51937	2.77048	2.66903	2.28688
AT1G21980_Solyc11g013180.1	2.02151	0	2.04413	4.44317	6.23502	5.76206	0	1.91143	5.76238	6.21571	6.23272	5.96161	3.34473	5.14513	4.84532	4.97389	5.92896	4.92094	0	4.8476	5.44837	2.54989	1.83129	3.48675	4.92537	4.69246	5.19101	5.18243	5.38688	5.10266	4.90064	4.73317	4.88329	4.58336	4.80564	4.41571	4.56336	4.61235	5.03254	4.03533	4.60565	4.20815	4.13532	4.03972	4.27947	5.0069	5.0924
AT1G22020_Solyc01g104000.2	1.71045	0	1.82278	0	4.90408	4.88131	4.30717	0	5.90404	4.72441	1.82061	4.27441	2.72528	4.43903	2.25094	2.03525	4.24779	0	2.58261	0	4.05799	1.61254	0	0	4.50377	4.64693	4.44051	5.65392	5.32712	5.48719	5.59777	4.85831	4.61314	4.36621	4.18639	4.21361	4.31735	4.24565	4.6728	4.82697	4.36504	4.20033	4.09958	4.18402	4.24235	4.30767	4.76977
AT1G22030_Solyc11g013330.1	0	2.67298	0	0	1.96503	0	0	0	0	0	0	2.63385	0	4.77737	3.4995	0	0	0	0	0	0	0	2.40343	3.07743	3.96162	4.14513	3.06293	3.6343	3.36554	3.43299	3.09914	4.16242	4.08633	3.5097	3.01555	3.60288	4.3606	4.79268	4.49804	4.19482	4.47746	4.09789	3.56112	3.57087	4.39529	4.47487	4.53419
AT1G22040_Solyc01g104980.2	0	3.38358	4.69224	1.88606	0	1.81672	3.06296	0	0	0	2.55211	2.36451	2.92608	5.0161	4.8011	2.32331	1.79369	0	2.49761	2.06815	0	1.7981	2.13735	0	4.70266	4.72064	4.74201	5.53966	5.47433	6.36113	6.05838	4.73697	4.85782	4.69729	4.87168	4.84766	4.91425	4.71388	4.79442	5.16336	5.07039	5.0237	5.10406	5.2202	4.73877	4.87709	4.92726
AT1G22050_Solyc12g056900.1	0	0	5.60688	7.26031	3.09305	0	2.89234	2.85984	0	2.70406	0	0	2.75604	0	0	2.92568	0	0	0	2.66318	2.34928	5.22878	0	5.85249	5.36551	5.41041	5.51381	5.83688	5.48293	5.74781	5.46791	5.07039	5.1049	5.13764	5.22407	5.38071	5.35426	5.44062	4.99141	4.98762	5.15002	4.85333	5.05181	5.13982	5.56163	5.23726	5.08137
AT1G22060_Solyc04g072630.2	2.06153	4.58541	3.37174	4.05755	4.46825	4.22475	1.38733	3.58374	3.1551	4.29007	4.19238	5.25739	2.45131	3.63601	1.79187	2.74916	1.61778	2.31565	2.59298	3.83382	4.41108	3.15668	2.97197	4.12428	4.30037	4.7241	4.38313	4.11885	4.43139	3.92176	3.8485	4.10154	3.73335	3.49783	3.89756	3.63266	3.72392	4.23368	4.53605	3.77645	3.50843	3.31373	3.27898	3.26953	3.63421	4.50016	4.64366
AT1G22110_Solyc04g072650.1	0	0	0	0	0	0	0	0	0	0	0	0	0	0	0	2.14336	0	0	0	0	0	0	0	0	0	0	0	0.303208	0	0	0	0.0976108	0	0	0	0	0	0	0	0.0931094	0.0285692	0	0	0.0379679	0	0	0
AT1G22140_Solyc12g056910.1	3.86057	7.3102	6.31371	3.92523	2.98151	0	7.74565	7.732	0	0	0	3.14436	0	6.74453	0	0	3.50147	0	3.28069	0	6.96712	3.53958	3.90068	6.63071	5.14799	5.28688	5.28256	8.28575	8.48977	7.98261	8.20727	5.33688	5.54638	5.45209	5.03166	5.59016	5.4957	5.55018	5.29205	5.59385	5.58065	5.17646	5.18124	5.09099	5.69711	5.34424	4.95513
AT1G22170_Solyc04g072800.2	0	0	0	2.1018	1.92048	2.44681	0	0	0	0	0	0	3.21576	3.67449	2.18912	0	2.00741	0	0	0	2.45656	2.77422	0	0	2.1635	2.67882	3.04439	3.45339	3.77361	1.98183	2.40691	3.26604	2.8679	3.27053	3.47032	3.09255	2.63227	2.64	2.7761	2.78171	2.64309	2.37016	2.2162	2.66524	2.62527	2.81352	2.82171
AT1G22270_Solyc04g074150.1	7.84515	4.09671	0	3.26392	5.19901	2.69827	0	3.16096	6.27642	0	3.68691	0	3.5511	5.46957	3.85156	0	2.6738	3.26426	0	0	5.73709	3.16964	3.07527	0	5.96155	6.00839	5.76456	5.55912	5.50966	5.07225	5.5568	6.55449	6.49985	6.19489	5.61853	6.12336	6.24831	6.18745	5.93664	6.58816	6.59813	5.81446	5.50345	5.76323	6.42257	6.00944	5.64366
AT1G22275_Solyc04g074120.2	0	0	0	0	0	0	0	0	0	1.77737	0	0	0	0	1.64631	0	0	0	0	0	1.45091	0	0	0	0.987927	1.47162	1.34104	0.958428	1.03982	0.659617	0.807791	1.37851	1.23879	0.734077	0.953576	0.850666	0.943609	1.20372	1.10657	1.55254	1.23266	0.785202	1.00959	0.920928	0.941106	1.19954	1.16779
AT1G22310_Solyc04g074250.1	1.94215	0	1.9646	2.35252	0	1.80078	0	2.47177	0	0	2.11715	0	0	3.7493	2.77827	0	2.59068	2.40471	2.54317	0	2.28013	1.84128	0	0	1.6584	1.64309	1.37295	1.65285	2.14566	1.90305	2.10626	1.7456	1.58816	1.38589	1.37666	1.19954	1.3296	1.2162	1.66145	1.64309	1.63846	1.42044	1.20789	1.26903	1.22445	1.54267	1.69153
AT1G22370_Solyc04g074350.2	0	0	0	3.27925	0	0	0	2.74032	0	0	0	2.08	2.46794	0	3.14721	0	0	0	0	3.09571	2.38548	0	0	0	0.193246	0.632268	0.495695	0.433064	0.332835	5.2197	4.11057	0.759866	0.393233	0.485427	0.588165	0.757023	0.754175	0.519374	0.604071	2.67506	1.74416	2.02029	2.17632	2.1021	0.632268	0.762703	0.693022
AT1G22410_Solyc04g074480.2	4.88382	6.23836	5.95088	6.43344	7.20292	7.43016	3.39266	5.38852	8.28803	6.32764	7.28584	7.13296	3.88187	7.74766	6.27422	6.8856	8.10645	6.55027	2.74832	5.4944	6.99645	7.87462	6.34825	6.82386	7.1126	8.0343	8.56094	9.0621	9.20135	8.01951	8.63284	8.49991	8.21108	7.8188	7.80772	7.61157	7.28565	7.71592	7.66275	7.70032	8.03799	6.69042	6.41182	6.78973	7.30703	7.6447	7.78986
AT1G22430_Solyc04g074540.2	5.32397	5.59089	6.79049	2.05918	0	0	7.71593	7.30089	2.59293	2.76885	0	3.30634	0	5.95077	2.61248	5.6845	3.31173	3.46397	6.39268	6.38787	1.93795	5.84561	6.12699	3.19078	0.254997	0.371094	0.286881	0.0634336	0	0.271439	0.19406	0.193246	0.159199	0.306457	0.184809	0.271027	0.267036	0.286881	0.389567	0.290818	0.34861	0.616671	0.39689	0.41864	0.389567	0.250962	0.267036
AT1G22450_Solyc12g057120.1	6.2131	3.48924	2.98681	3.15447	6.64831	6.05193	0	2.73162	4.59652	6.72427	5.94921	5.76373	3.44122	6.5846	0	2.62719	3.34461	3.44425	3.09119	6.17933	0	5.89853	5.40436	5.7436	4.18322	4.48822	4.95714	5.45349	5.4486	5.09751	5.13988	4.66126	4.49228	5.56234	5.27314	5.27885	4.91695	5.06595	4.8525	4.43962	4.36947	5.06437	5.12433	4.77153	4.89174	4.63672	4.64501
AT1G22460_Solyc04g074670.2	0	0	0	0	0	0	0	0	0	0	0	0	0	0	0	0	0	0	0	0	0	0	0	0	3.26504	3.94455	3.93734	3.61911	3.78376	4.38102	4.48796	3.58015	3.57773	3.44493	3.43518	3.50674	3.67356	3.90945	4.06379	3.7673	3.75738	3.47335	3.42805	3.40645	3.56071	3.90272	4.21904
AT1G22500_Solyc04g074820.1	0	0	0	0	0	0	6.57863	5.58268	0	0	0	0	0	4.72979	5.20656	0	1.98885	0	0	4.99916	2.39398	4.44218	2.86445	2.72388	1.774	2.72756	1.97331	2.03299	2.2044	0	0.307593	1.72101	1.59614	1.82917	1.89918	2.07153	2.55908	3.1592	2.09873	0.505891	1.65535	0.845323	1.43652	1.31034	2.36457	2.98914	2.5042
AT1G22510_Solyc11g027810.1	0	0	0	0	6.03986	2.48713	0	0	0	0	3.18175	0	0	4.56108	0	3.0129	2.46286	0	2.69962	0	2.92226	3.24411	0	2.72113	2.83929	2.7556	2.65153	3.47587	3.10297	2.8787	2.59633	2.81216	2.852	2.8285	2.63304	2.67356	2.9222	2.7456	2.46728	2.61432	2.65916	2.84666	2.46989	2.57531	2.71882	2.50843	2.56641
AT1G22540_Solyc06g065020.2	0	0	1.83995	0	3.75341	1.73683	0	0	0	0	1.99068	0	2.55487	4.75441	0	0	0	2.41852	0	1.98608	4.92632	2.16325	2.09361	4.485	7.04905	7.04348	7.10185	7.4927	7.33551	8.33511	7.90685	6.51906	6.87795	6.92148	7.15215	7.37228	7.41368	7.0808	6.61043	7.46233	7.50925	7.4134	7.66444	8.02159	7.3094	7.03727	6.85458
AT1G22620_Solyc11g022380.1	0	3.96831	0	3.89923	4.34435	2.69735	1.89844	1.86763	2.12752	2.46873	2.09063	1.96989	1.77032	4.24028	0	4.52282	2.14582	4.06976	2.09951	2.42824	0	4.20419	2.21772	2.12036	3.92188	4.00959	4.0268	4.19106	4.43007	4.59071	4.47142	3.81216	3.83559	3.87873	4.07867	3.83626	3.90304	3.83188	3.96625	3.9858	3.83323	3.98033	3.90046	4.01763	3.74918	4.06034	4.04148
AT1G22650_Solyc06g065210.2	0	0	5.14338	0	3.88987	1.74544	0	0	0	0	2.05998	4.63955	2.14526	5.74395	1.95906	2.6996	0	0	2.48446	2.53417	0	0	2.1635	2.50579	5.38899	5.20672	4.78136	4.98019	5.00579	5.14106	5.26326	5.25575	5.57541	4.85366	5.14948	4.91137	5.13326	5.06752	5.42324	5.22869	5.3492	5.3296	5.12502	5.01926	4.96008	5.23802	5.53833
AT1G22660_Solyc11g018770.1	2.35438	2.33749	0	1.869	2.46956	4.29256	0	0	1.93572	2.51472	2.47072	0	0	1.47951	2.66365	2.64456	1.77681	0	0	0	2.17473	0	0	2.50114	2.61432	2.78311	3.02326	2.8214	3.35143	3.34458	3.10016	3.3914	3.21464	3.14078	3.0835	2.80804	2.81899	2.72683	2.92663	3.62215	3.25046	3.09761	3.0024	2.96347	2.64847	3.08009	2.88166
AT1G22680_Solyc11g018710.1	0	0	0	0	0	0	0	0	0	0	0	2.52444	0	0	0	0	0	0	0	0	0	0	0	0	0.400538	0.333424	0.275007	0	0.145966	0	0	0.32577	0.146221	1.08859	0.920928	0.687061	0.34861	0.250962	0.647698	0	0.146221	0.374808	0.306457	0.137504	0.271027	0.222392	0.275007
AT1G22700_Solyc11g017200.1	6.00696	3.23019	5.94321	5.71887	4.66015	2.60632	7.59848	8.42343	6.21796	2.48444	6.30526	2.74774	0	5.85228	2.34498	3.19738	3.13617	6.41114	2.39474	2.93286	2.13379	5.27562	5.07053	2.50742	4.53273	4.45198	4.45681	4.48287	4.28944	4.8681	4.68362	4.40145	4.22419	4.3683	4.56864	4.5221	4.17739	4.40826	4.29229	4.50927	4.63827	4.66846	4.85383	4.53232	4.55357	4.51307	4.38681
AT1G22710_Solyc11g017010.1	6.61006	5.80007	6.16077	5.05518	4.2848	2.45823	5.08577	2.86437	5.14204	5.51215	4.46716	0	5.54326	6.40551	1.92476	4.93872	3.53627	0	2.93668	2.78342	5.69128	3.19414	5.17897	5.03234	7.38186	7.63341	9.50236	8.39884	8.25686	7.65383	8.04637	6.99443	7.08987	7.74313	8.71077	8.15785	7.46099	7.29783	7.64275	8.36123	7.85916	8.72387	8.57055	8.25421	7.2993	7.53403	7.8188
AT1G22730_Solyc04g072130.1	2.11555	2.86475	0	3.69299	4.78076	3.54567	0	2.00454	1.70574	2.61133	0	2.10813	2.66314	1.77199	5.0699	1.97554	0	2.24447	1.77084	1.81787	1.52603	4.28279	1.88542	3.66944	0	0	0	0	0	0	0	0	0	0.00958605	0	0	0	0	0	0.00480099	0	0	0.00958605	0.00480099	0	0.00958605	0
AT1G22750_Solyc04g072050.2	2.37805	5.74375	5.38505	3.84107	4.39237	5.00803	6.17637	7.19364	2.43444	2.5941	4.01761	3.28469	3.42605	6.40501	2.38914	6.97299	3.04054	0	2.99237	3.69749	2.68086	5.00995	5.28913	6.12574	2.61824	3.67167	3.38681	2.39118	2.37343	3.41351	3.02283	2.34293	1.84933	2.69004	3.48328	3.29817	2.75346	3.51602	3.68032	2.07496	2.26103	3.32721	3.92473	3.04731	3.256	3.11437	3.04731
AT1G22760_Solyc00g009040.2	0	0	0	0	0	0	0	0	0	0	0	0	0	0	0	0	0	0	0	0	0	0	0	0	0.00958605	0.00958605	0.00958605	0.806875	0.589928	0.0689425	0.156149	0.0749621	0.106572	0.0426443	0.0191088	0.0332762	0.0238467	0.00958605	0.0565835	0.0749621	0.0519521	0.00958605	0.00958605	0.0285692	0.0191088	0	0
AT1G22770_Solyc04g071990.2	3.7482	5.14341	5.26768	6.00598	4.88436	5.12577	3.04048	5.58766	4.98224	0	0	4.3334	5.65754	5.54992	5.5552	7.02558	6.14548	0	4.16144	2.41763	4.72653	4.50187	5.30179	6.27425	2.91265	4.30086	4.43251	4.3516	4.75786	2.3673	2.54637	6.2926	6.26885	1.82511	2.97392	2.48371	2.94611	3.42984	3.23879	6.17951	5.97781	1.59773	2.96347	3.47508	3.36551	3.45812	3.50843
AT1G22790_Solyc04g071970.2	5.9978	3.56423	5.64454	2.25311	2.06956	2.18147	2.78657	0	2.90669	3.44047	5.31488	5.91189	3.02156	5.18584	2.31932	3.38465	2.63939	5.62036	2.39077	3.42187	2.12999	3.53456	0	2.50375	5.99548	5.47854	4.93813	5.65547	5.20337	5.96825	5.67326	6.36755	6.07689	5.45921	5.31771	5.62663	5.64539	5.42705	5.36912	6.47444	6.34518	5.61716	5.53957	5.64309	5.65631	5.20176	5.15583
AT1G22800_Solyc10g012160.2	0	2.58115	0	2.05787	2.63324	4.87933	2.58591	0	0	0	2.66713	5.50963	2.81941	3.85361	3.1167	2.50061	4.98429	0	0	0	1.93667	5.35476	2.35221	0	2.89789	2.97269	3.15489	3.89039	3.98065	3.77472	3.78513	3	2.93231	3.06752	3.06465	3.08916	3.01078	2.96224	2.88947	3.04963	2.97514	2.97942	2.92726	2.87644	2.92853	2.97636	2.98124
AT1G22850_Solyc06g064570.2	7.67127	6.12001	7.43304	7.50901	6.22153	2.09654	7.62721	8.02587	5.82614	3.37443	2.78055	6.02227	3.42713	5.77306	3.63153	6.11066	3.82697	3.28763	6.25485	4.17821	5.00421	6.47004	5.37598	6.89704	4.2019	4.37226	4.46902	3.91242	3.89195	3.84464	3.80625	3.9279	3.84933	4.56031	4.5658	4.32	3.96655	4.22471	4.42425	4.03386	3.89369	4.54473	4.53854	4.03474	4.1152	4.30061	4.24818
AT1G22860_Solyc05g015210.2	2.22023	1.97433	1.51236	2.20745	3.56361	2.13603	0	0	3.17517	1.68979	3.99654	0	2.20487	3.60187	3.95117	2.76085	2.11227	0	1.60609	2.11454	2.28215	1.39722	1.71811	1.62577	3.27947	3.22651	3.38082	3.47422	3.67678	3.64423	3.74909	3.36877	3.41143	3.03386	3.2967	3.00959	2.92093	3.1127	3.36317	3.27749	3.32048	3.07039	3.01911	3.17898	2.86856	3.30354	3.48113
AT1G22870_Solyc11g042990.1	2.7568	0	0	0	1.42732	3.00417	2.10397	4.84028	3.88132	0	1.71725	2.06143	1.85994	2.98034	1.67926	2.78375	1.5082	2.67994	1.72578	1.77253	1.935	0	0	4.04578	5.03137	4.96871	4.74344	5.15534	5.20274	5.94028	5.67873	4.65268	4.69432	4.63537	4.68482	4.58596	4.66315	4.64597	4.79961	4.73642	4.65172	4.91265	4.72592	4.85848	4.51937	4.89174	4.94158
AT1G22880_Solyc11g040340.1	2.83499	0	3.88919	0	1.68709	1.7638	5.13926	0	2.02507	0	2.4653	0	2.13532	1.89502	1.94927	2.68944	0	0	0	0	0	0	0	0	3.14622	2.6584	2.39323	7.52444	7.33154	4.65059	4.56821	4.19193	5.28762	5.68145	5.53605	5.61971	6.00218	5.03606	5.12019	4.70062	6.30232	5.29585	5.48145	5.4522	5.20724	5.24527	5.17699
AT1G22910_Solyc11g044470.1	6.56731	2.70077	4.51412	5.26804	5.65451	4.91105	3.36596	0	6.52458	5.7194	5.316	5.25894	0	4.567	2.74606	2.52457	3.33721	3.29427	3.44827	0	6.07948	2.72705	2.47065	6.01711	6.75061	6.08052	5.61804	6.37567	6.45557	6.46036	6.45229	6.26772	6.19548	5.81481	5.67582	5.88289	6.07475	5.72765	6.06134	5.78686	6.2975	5.32529	5.35344	5.40815	5.72283	5.97331	5.94782
AT1G22920_Solyc06g073150.2	0	5.19714	3.26416	2.57837	5.38278	1.9672	0	2.64623	2.26282	0	3.20047	5.11216	2.86142	4.75338	0	6.13307	2.76592	3.56341	3.00503	0	5.63877	2.48584	2.35382	2.25559	4.04527	4.16779	4.32024	5.11787	5.17638	5.04539	4.91889	4.49121	4.676	4.18534	4.14377	4.21826	4.38313	4.32024	4.38773	4.27674	4.63207	4.14568	4.15191	4.28836	4.34222	4.24489	4.32313
AT1G22930_Solyc01g103990.2	5.18939	5.48261	4.3641	5.41958	4.95017	6.13989	5.13817	6.90196	2.20689	4.75395	5.25341	2.49739	3.27889	6.2181	5.26186	5.5105	5.28413	3.3115	2.96325	5.06731	5.29302	5.59424	5.33363	6.22454	4.85383	5.59882	8.02379	7.4209	7.60101	6.0499	5.98955	4.17419	4.41188	5.69803	6.58055	5.78066	5.33902	5.88305	6.11173	4.02503	4.04527	5.02399	5.36679	5.24375	5.13271	6.13374	6.2075
AT1G22940_Solyc01g103950.2	2.60738	3.36283	0	0	4.71706	1.8433	0	2.45429	2.45632	2.13507	2.51647	0	0	4.02391	0	0	1.82019	2.87399	5.7214	0	0	2.29529	5.74258	2.06777	3.88003	4.11659	4.26429	4.42282	4.41611	4.46116	4.23841	3.97024	4.08916	3.9782	4.02178	3.91425	3.89466	4.0368	4.21049	3.97484	3.9486	4.14432	4.0761	3.9573	3.97331	3.99789	4.21981
AT1G22960_Solyc05g008560.1	0	0	0	0	0	1.64124	0	2.30247	1.83345	1.98648	0	3.01164	0	1.82935	2.32383	0	1.67652	0	0	2.40141	0	0	2.81853	1.92006	2.67807	2.54926	2.66069	2.67222	3.21583	3.09273	3.05633	2.77751	2.7747	2.63691	2.64463	2.39872	2.36644	2.18057	2.67506	2.87644	2.79008	2.66903	2.50335	2.43207	1.98914	2.71955	2.65916
AT1G22970_Solyc05g008520.2	6.12996	0	0	3.19259	2.51314	2.14656	0	0	2.38386	3.37022	2.40952	2.22332	2.49669	4.83966	0	2.6648	0	0	2.84148	3.17991	0	2.58664	5.47901	0	3.74595	3.82307	4.06408	4.99717	4.87477	4.64169	4.77026	4.42178	4.20216	3.87349	3.63343	3.93483	3.95513	4.00959	3.86757	4.57954	4.38221	3.78101	3.34577	3.72356	4.01376	3.90977	3.91201
AT1G22990_Solyc04g007630.1	0	0	0	0	0	0	0	0	0	0	0	0	0	2.12666	0	0	0	0	0	0	0	0	0	0	0.246915	0.146221	7.05922	6.48655	6.53126	3.27474	2.75195	2.86394	1.71516	1.58816	2.6997	2.96101	0.95109	0.371094	1.37666	3.54803	1.97575	2.25197	2.46902	1.62761	0.471621	0.440066	0.773996
AT1G23020_Solyc01g094910.2	1.74761	5.70803	5.0552	5.40529	5.70725	6.30097	6.12852	5.91069	5.76864	3.63902	4.53296	2.84853	2.00333	5.45118	3.4273	3.04326	5.55323	5.51672	2.33982	3.27413	4.75351	3.73976	4.7658	1.88737	0.201634	1.22239	4.28885	6.06891	5.92536	1.30969	2.07902	1.40781	0.948601	2.87644	3.68781	2.85931	1.37851	2.23573	2.61432	0.159199	0.133125	0.818305	1.64616	1.04731	2.2162	1.70782	2.62994
AT1G23030_Solyc05g008230.2	5.89451	2.75817	2.7501	5.17913	6.71535	5.66082	5.21252	6.66527	5.46421	6.32855	6.98609	5.54232	2.79395	5.84908	5.78987	5.25866	3.0112	6.64225	5.89203	6.37482	6.40575	5.13425	4.53662	3.91778	4.89385	4.71864	4.16484	5.1195	4.97457	6.23042	5.63837	4.73191	4.86311	4.628	4.86361	4.555	4.68631	4.55438	4.62313	4.98185	5.01525	5.24742	5.28663	5.15933	4.55316	4.67882	4.61922
AT1G23070_Solyc07g042090.2	0	0	0	0	0	0	0	0	0	0	0	0	0	0	0	0	0	0	0	0	0	0	0	0	0	0	0.0931094	0	0.0948306	0	0.0554456	0.0332762	0.0238467	0.0143553	0.0565835	0.0285692	0.0143553	0	0.0143553	0.00958605	0.0285692	0	0.00958605	0.0519521	0.0143553	0	0
AT1G23090_Solyc05g007980.2	0	0	1.84841	0	4.67919	2.59897	0	3.23214	2.25825	3.39727	2.38085	5.37515	0	3.22299	0	4.21563	0	2.33211	0	3.02084	4.56974	2.07825	0	0	3.73444	4.22805	4.57551	5.65543	5.03197	7.65365	7.38345	6.31306	6.9542	5.29646	5.61245	5.73109	4.87036	4.79286	4.45	6.82154	7.0967	7.39028	7.4266	7.19957	4.99413	4.53003	4.87562
AT1G23170_Solyc11g011220.1	0	0	0	2.85031	2.31166	3.46276	0	0	0	0	0	0	0	3.64213	0	0	0	0	0	0	0	0	0	0	5.16966	5.11631	5.35438	5.95145	6.11823	5.61198	5.69543	5.93475	5.58095	5.50494	5.46641	5.21075	5.10434	5.18084	5.58426	5.17446	5.17951	5.04934	4.73534	4.90689	5.08236	5.47227	5.48199
AT1G23180_Solyc05g026560.2	2.00844	0	0	2.47284	3.49335	1.4184	0	2.82579	3.75783	1.75217	1.71852	3.48412	0	3.7237	2.36141	2.72097	1.9024	0	2.13105	1.71406	1.83381	3.81586	0	1.68757	4.39048	4.40826	4.53086	4.85025	4.75019	4.83288	4.97866	4.78869	4.6202	4.25701	4.46031	4.25096	4.06408	4.26203	4.47617	4.66657	4.69098	4.4727	4.38957	4.41661	4.33747	4.48822	4.47357
AT1G23190_Solyc04g045340.2	5.01732	5.31421	5.59643	2.53359	6.82834	6.37551	4.96646	2.31862	6.28697	3.54611	6.17334	6.7479	6.84088	6.30442	3.22329	5.10579	3.74704	5.90568	6.6342	5.74249	6.78146	6.62019	2.83503	2.89779	7.3219	7.15181	7.28049	7.80631	7.76369	7.53652	7.4152	7.24216	7.40324	7.35341	7.5549	7.42069	7.35782	7.1486	7.40905	6.56255	6.95369	7.28565	7.36025	7.29367	7.20581	7.35144	7.36868
AT1G23220_Solyc01g005460.2	0	0	2.65908	5.489	2.37214	3.23001	0	6.49088	6.27249	4.14697	3.43707	6.6314	2.80902	5.90623	3.10623	6.35469	2.4295	0	0	2.716	5.24557	3.57508	2.78756	5.4676	4.28318	3.90945	2.95109	5.35541	5.37758	3.27333	3.2371	3.83929	4.15218	4.26878	3.80392	4.41954	4.4865	4.17898	4.08123	3.4511	3.84833	3.51181	3.48629	3.5509	4.44934	4.16511	4.04672
AT1G23230_Solyc05g016440.2	1.2304	0	4.07574	2.39283	4.17123	4.58536	1.58607	0	3.07952	3.67836	3.62673	1.92396	1.9149	4.92379	2.00412	4.07852	4.27764	0	2.24956	1.82693	1.11578	3.95021	4.10296	4.16171	4.11825	4.16323	4.12102	4.69381	4.69589	4.9191	4.88368	4.04643	4.12102	3.87053	4.20477	3.91169	3.95977	4.04294	4.20294	3.94891	4.02798	4.09114	4.08406	4.05543	3.89239	4.08803	4.26754
AT1G23280_Solyc01g005810.2	6.19497	3.61408	5.35256	2.34915	5.97498	5.95167	0	3.39711	7.2999	3.56258	5.50871	2.77591	3.6154	6.14636	2.43784	0	6.55586	2.9814	0	3.49914	2.70856	5.74891	2.60834	5.10985	5.22818	5.16859	5.12571	5.69299	5.91361	5.82439	5.9172	5.4238	5.37144	5.12184	4.81762	5.36411	5.39712	5.52273	5.07667	5.58787	5.57823	5.17366	4.97331	5.23879	5.38876	5.33414	5.22394
AT1G23360_Solyc12g019010.1	0	3.36124	2.85995	2.27467	2.9536	2.26543	2.75353	0	0	2.56609	5.48598	2.764	0	4.12374	0	5.47751	2.72512	5.79295	2.47574	0	4.80268	0	0	5.08622	3.92663	4.10741	3.50843	2.85435	2.82245	3.92622	3.87544	2.93923	3.43429	3.54391	3.78031	4.1102	4.17606	4.32265	3.6997	3.42582	3.80323	3.87709	3.99639	4.1224	4.15893	3.92061	3.87316
AT1G23380_Solyc05g005090.2	2.16582	2.63066	4.47185	5.50319	5.54526	5.33306	0	0	2.31826	6.72181	5.85485	2.92642	3.57168	6.56832	3.1877	3.48623	6.11779	2.78005	2.77474	2.82497	4.97442	6.04075	5.8339	5.20035	2.54679	2.79701	2.39232	3.40869	2.92068	3.48514	3.31569	2.80116	2.99277	3.04323	3.09761	2.88427	3.1435	2.99216	3.36036	3.21826	2.97636	3.1375	2.82782	2.85266	2.99458	2.91393	3.10098
AT1G23390_Solyc05g005150.1	7.65727	5.531	6.14988	6.41948	6.02958	2.36603	8.45042	7.88062	2.09055	4.92229	3.58607	5.7209	2.78294	7.4635	6.84028	5.32256	8.21175	5.92369	7.37903	7.8528	7.06688	3.18367	4.59346	5.58132	2.88882	5.22741	5.17286	5.20578	5.21843	4.75955	5.37479	4.44427	3.85499	5.62049	5.41041	4.83912	4.92711	5.50547	5.30791	3.73769	4.46314	4.57592	4.59355	4.25701	4.8911	5.54967	5.50324
AT1G23400_Solyc11g066300.1	5.45506	2.89716	5.18467	5.32476	3.92831	4.33712	6.27037	3.41448	4.01393	5.13445	2.07949	2.37135	5.6423	4.7374	5.784	4.56637	6.38114	4.87619	5.39376	2.07486	5.3213	5.98793	5.09605	6.12331	2.69228	2.63149	2.4285	2.90063	3.00171	2.94191	2.70422	2.71223	2.67732	2.36551	2.74989	2.50589	2.44007	2.5435	2.80873	2.6151	2.48371	2.67732	2.87316	2.55827	2.57854	2.85599	2.67582
AT1G23450_Solyc04g025430.1	0	0	0	0	0	0	0	0	0	0	0	0	0	0	0	0	0	0	0	0	0	0	0	0	0.588165	1.17419	0.842644	1.15973	1.57513	1.63531	1.67827	1.50589	1.39506	0.572081	0.903038	0.575312	0.644625	0.815575	0.799087	1.34483	1.37295	0.644625	0.542671	0.826464	0.321928	1.01197	0.87709
AT1G23460_Solyc04g025440.2	0	0	0	0	0	2.474	0	0	0	2.77745	2.67721	0	0	6.44067	2.15472	0	0	0	0	0	0	1.97801	0	0	2.13641	2.37851	2.13203	4.40766	4.85188	1.81466	1.82797	3.89692	4.20711	3.60605	5.40247	4.27028	2.83458	2.29082	2.88232	3.4807	3.24995	3.0197	3.19061	3.89077	2.42313	3.2555	2.71589
AT1G23550_Solyc05g005280.2	0	2.60267	2.6431	2.12583	0	2.05486	2.5375	2.50532	0	2.83777	2.25338	2.13109	2.88995	3.25478	0	2.96353	0	2.60697	0	3.08419	5.56564	0	3.76239	0	0.0840643	2.68032	3.48027	0.720454	0.798981	0	0.654891	0.665999	0.282934	0.271027	0.665999	0.471621	1.08633	1.8953	1.92726	1.35614	0.189034	0.20581	0.471621	0.119909	0.665999	1.34104	1.42403
AT1G23740_Solyc05g005480.2	7.4047	7.68186	8.23749	8.56575	6.25253	2.03556	8.31329	8.55018	5.21413	3.1053	5.49875	4.63967	6.09042	7.09118	2.96291	6.76859	3.70023	3.22366	3.79852	3.92521	7.2924	7.74903	7.09916	7.40622	6.72256	6.73096	7.67605	6.1767	6.26087	6.76934	6.38666	3.8285	3.91329	7.58266	7.71042	7.41867	6.95066	7.21736	7.2543	3.78346	4.09677	7.55316	7.72206	7.22757	7.01436	7.1982	7.23055
AT1G23760_Solyc05g005560.2	0	0	0	0	0	0	2.1814	0	0	0	0	0	0	0	0	0	0	2.3922	2.38688	2.72058	0	1.69369	0	0	6.46804	5.82773	4.55684	5.45821	5.47652	5.57902	5.30975	5.48317	5.29168	6.00705	6.09649	6.10182	6.5421	5.65163	6.31252	4.22059	4.42895	5.93397	6.02133	5.85533	6.29425	6.07966	6.33521
AT1G23780_Solyc01g006990.2	2.85761	2.40233	5.37115	2.35832	5.53783	2.28621	2.29	4.68376	4.96187	2.87298	2.48765	2.36366	2.92521	5.07831	0	5.0365	0	4.86076	2.01905	2.06732	5.67871	4.51243	5.27529	4.65003	3.75239	3.91361	3.88101	4.7004	4.66877	5.19527	4.95579	4.02207	3.98944	3.98914	4.01881	3.93263	3.86856	3.88297	3.85632	4.37759	3.93263	4.20867	4.15543	4.13422	3.77751	3.89724	3.91934
AT1G23790_Solyc05g005580.2	0	0	0	0	4.21372	2.51603	0	0	0	2.11658	2.0816	2.31007	0	1.95747	0	0	0	0	0	0	2.68391	2.76106	0	0	0.796321	0.768361	0.925999	3.71156	3.6898	1.58264	1.7813	0.704872	1.36923	2.14405	2.01197	2.34672	1.94361	1.05195	2.42671	0.167786	0.695994	1.78938	1.9855	1.81831	1.39689	1.58175	2.43385
AT1G23890_Solyc05g005770.2	0	0	4.52317	2.17861	4.50169	4.15402	2.59151	0	0	2.40529	4.67628	2.60193	0	4.55977	2.26642	3.30709	0	0	0	2.2802	0	2.56798	0	2.33679	3.4991	3.64847	3.774	5.31052	5.43625	4.28926	4.36718	3.57813	3.67619	3.78764	3.96347	4.28096	4.76589	4.26828	4.13778	3.7148	3.7627	3.59335	3.852	4.10769	4.24514	4.04206	3.98063
AT1G24040_Solyc05g005900.2	0	0	2.13373	5.1134	2.42367	2.02746	0	3.13701	0	0	0	0	0	2.64401	2.18515	2.54211	2.00391	2.72347	0	2.76825	0	4.96089	0	2.25567	3.13477	3.70155	3.63227	3.39213	3.53414	4.19048	4.10877	3.19325	3.44581	3.44007	4.17393	3.82816	3.4069	3.62293	3.5025	3.28293	3.05601	3.44405	3.47379	3.37897	3.2755	3.56682	3.68519
AT1G24050_Solyc04g025670.2	6.39156	3.60976	4.85751	3.3237	6.253	5.62023	3.25329	3.22052	6.39652	7.05994	3.45648	3.3292	2.62544	5.38152	2.43365	3.28684	2.24892	7.0854	0	2.53302	5.65151	2.71584	5.24825	3.37599	5.58446	5.54143	5.44084	6.27679	6.07378	6.22284	6.10741	5.16484	5.5599	5.77593	5.48961	5.92109	6.12032	6.0119	5.29854	5.5043	5.72055	5.66164	5.58225	5.86773	6.1471	5.60891	5.15597
AT1G24090_Solyc04g005010.2	0	0	0	0	3.10812	0	0	0	4.50419	0	0	0	0	1.73292	0	0	0	3.10721	2.27208	0	0	0	0	0	2.4794	2.56234	2.02148	3.64387	3.37792	3.02682	3.12648	3.07952	3.4285	3.28639	2.84264	2.78311	2.85599	2.45154	2.78381	3.34483	3.15272	3.02857	2.9542	2.86921	2.65382	2.47681	2.65153
AT1G24095_Solyc05g006100.2	0	0	0	0	0	0	0	0	0	3.11665	0	0	3.52177	0	0	0	0	0	0	3.05361	2.75704	0	0	0	3.35332	3.47595	3.50292	3.05505	3.10539	2.55477	2.43455	3.15543	2.93672	3.41684	3.19587	3.35708	3.38681	3.43652	3.31518	2.3978	2.61039	2.95915	2.96655	3.1188	3.63072	3.39917	3.17632
AT1G24110_Solyc05g006230.1	0	0	0	0	0	0	0	0	0	0	0	0	0	0	0	0	0	0	0	0	0	0	0	0	0	0	0	0	0	0	0.0832406	0.0238467	0	0	0.0191088	0.0191088	0	0.0426443	0	0.0143553	0.0426443	0.0191088	0	0.154886	0.0703893	0.0658021	0.0238467
AT1G24120_Solyc05g006240.2	0	4.86559	2.06556	0	4.30062	3.67668	2.34419	6.05347	0	2.16042	4.18867	4.29737	2.69402	4.27883	0	2.86326	2.31629	0	0	0	1.81797	4.90336	0	2.18298	5.16738	5.55018	5.57259	5.85975	5.75215	6.4909	6.26528	5.37643	5.50642	5.26766	5.41301	5.52868	5.62595	5.58516	5.51307	5.94891	5.83769	5.43429	5.51749	5.71241	5.65296	5.47043	5.7754
AT1G24130_Solyc04g005020.2	0	0	0	2.6729	0	0	0	0	0	0	0	2.614	0	0	0	0	0	0	0	0	0	0	0	0	0.0285692	0	0	0.411159	0.972969	0	0	0.0191088	0.15056	0.0931094	0.0840643	0.0191088	0.0931094	0.0931094	0	0.00958605	0.0931094	0.0703893	0.0473057	0.146221	0.0285692	0.0426443	0.0285692
AT1G24160_Solyc05g006490.2	6.21104	5.08324	6.43407	6.76391	5.98988	5.61803	6.57745	5.49439	5.98391	5.94269	6.54188	5.56732	2.84458	6.01872	7.45856	5.16183	3.15714	5.86263	6.28322	3.11356	4.26954	6.70161	2.86342	3.51409	5.36422	4.89271	5.06192	4.64627	4.71692	6.73164	6.33178	5.57471	5.7703	4.73841	5.23713	4.84582	4.97085	4.7761	5.25525	6.46695	6.06889	5.73037	5.66135	5.41459	4.97972	5.12887	5.37944
AT1G24260_Solyc05g015750.2	0	0	0	0	0	0	0	0	0	0	0	0	0	0	0	0	0	0	0	0	0	0	0	0	0.0191088	0.0379679	0.111031	0.143538	0.193875	0.078243	0.220748	0.0379679	0	0.0565835	0.0191088	0.0840643	0.0426443	0.0379679	0.0191088	0.0749621	0.0285692	0.0191088	0.0191088	0.218265	0.0565835	0.0191088	0.0749621
AT1G24267_Solyc05g015820.2	5.11433	2.48441	4.85356	1.9643	5.90743	2.58931	0	0	4.63962	2.95717	5.20392	6.25195	2.23823	5.25331	2.52931	5.48676	1.87181	3.07446	0	2.14769	1.84421	0	2.74061	2.21012	3.61353	3.8125	3.93357	4.79074	4.82284	4.70827	4.79055	4.32817	4.26128	4.04643	3.76483	3.82477	3.88134	3.7761	3.94735	4.27501	4.33008	3.79112	3.58976	3.76377	3.82748	3.84097	3.90014
AT1G24290_Solyc03g118320.1	1.92574	0	0	0	0	0	0	0	0	0	0	0	2.18603	0	0	0	0	0	0	0	0	0	0	0	0.600904	0.475085	0.725378	1.22362	1.50777	0.699323	0.720922	0.62293	0.762703	0.83996	0.604071	0.481988	0.869213	0.594549	0.695994	0.411426	0.619804	0.374808	0.461179	0.440066	0.41864	0.63846	0.555816
AT1G24300_Solyc05g015930.2	2.86949	2.19279	3.99469	3.78343	3.57342	5.0116	1.73096	3.8072	0	4.22258	1.80718	2.0921	1.4981	4.61817	2.0402	4.13545	2.44096	6.09218	1.81581	4.45995	4.87478	4.37589	2.99389	1.83608	4.16001	4.26128	4.29695	5.15237	5.55004	5.80354	5.43463	4.22419	4.26128	3.95946	4.21231	3.90529	3.98884	4.17792	4.42604	4.35215	4.26103	4.21153	4.11047	4.26504	3.85964	4.41999	4.49356
AT1G24310_Solyc12g035650.1	0	5.09196	0	2.52578	4.72288	4.84405	0	2.42481	6.50518	5.45675	5.54261	4.9984	0	5.0568	2.13417	2.88175	2.91627	2.52612	2.18296	2.71531	4.28348	4.85702	0	2.68674	4.06005	4.09339	4.33104	5.14983	5.03698	4.72858	4.79638	4.60466	4.4533	4.40259	4.18137	4.49014	4.36364	4.41526	4.38911	4.45987	4.4727	4.39438	4.24894	4.29572	4.3552	4.33533	4.29988
AT1G24330_Solyc05g015070.2	0	2.06337	0	0	1.46653	1.54058	2.11509	0	3.43512	0	0	0	0	1.47685	0	0	0	0	0	2.25218	2.66137	0	0	2.31504	4.49143	4.77838	4.42984	5.29356	5.33509	5.25094	5.23041	4.91648	4.64	4.89207	4.76977	4.35262	4.42761	4.46597	4.53336	4.48671	4.55295	4.26554	4.22754	4.3101	4.35168	4.41233	4.64827
AT1G24340_Solyc05g006810.2	2.11131	2.1809	2.30382	2.61862	3.76602	2.06646	2.18557	0	0.537331	0	2.32803	1.82782	4.70064	4.50962	1.75732	0	2.22793	2.61896	2.55628	2.32331	1.55827	2.32563	2.34735	0.000112563	0.704872	0.847997	1.00959	1.72915	1.57692	1.4387	1.68888	1.85732	1.63846	0.754175	0.584963	0.765535	0.669027	0.933573	0.95109	1.60723	1.67356	0.85333	0.641546	0.968398	0.83727	0.941106	1.00959
AT1G24350_Solyc04g024340.2	2.71649	0	2.53772	0	0	2.81654	0	3.61667	5.80257	0	5.22008	5.94547	0	5.19964	0	2.89946	2.68976	3.72064	2.58726	2.63717	6.07692	6.17331	3.5938	5.04137	3.67167	3.77681	4.00809	4.46106	4.31603	4.35563	4.50098	3.80735	3.7588	3.85499	3.79112	3.88166	3.80976	3.79528	3.70413	4.00959	3.95606	3.62683	3.60011	3.72247	3.78066	3.72901	3.64885
AT1G24360_Solyc05g014560.2	3.8702	5.98206	6.60322	5.59952	7.41087	6.90809	3.12113	5.90628	6.96394	4.15003	7.12768	7.03625	3.6478	7.09844	0	3.22635	2.76892	6.08715	3.61285	3.05857	6.49669	7.00522	5.73346	6.35817	1.93985	0.992768	1.19535	1.90766	1.9292	1.30603	1.12454	1.72683	1.17632	1.05195	0.695994	1.02148	1.02857	0.95109	1.0048	1.31808	1.0658	1.03328	0.695994	0.584963	0.731183	0.995183	0.925999
AT1G24400_Solyc03g111040.1	0	0	2.05131	0	0	0	0	2.4655	0	0	0	0	0	0	0	0	0	0	0	0	0	0	0	2.07871	0.119909	0.656878	0.34861	0.160344	0.274559	0	0.0592686	0.475085	1.02385	0.471621	0.15056	0.371094	0.512648	0.385891	0.286881	0.197446	0.167786	0.0143553	0.0143553	0.0565835	0.197446	0.242857	0.250962
AT1G24430_Solyc05g014330.1	0	0	0	0	0	1.96993	0	0	0	0	0	0	0	4.76336	2.89412	0	0	0	0	0	0	4.83154	4.62924	2.67965	0	0	0	0	0	0	0	0	0	0	0	0	0	0	0	0	0	0	0	0	0	0	0
AT1G24440_Solyc05g014230.2	6.5446	0	4.52587	0	5.1518	0	2.71156	0	3.01935	0	0	0	2.45802	2.51843	2.75205	0	0	3.4429	5.99268	3.14045	2.53637	2.08952	0	2.8239	2.58496	3.32721	3.65268	3.60548	3.34425	3.92401	3.84362	2.70266	2.83323	3.34388	3.54803	3.17951	3.09986	3.1386	3.00959	4.10434	3.14296	3.55868	3.70929	3.57491	3.16725	3.40236	2.99699
AT1G24450_Solyc03g114120.2	2.55269	4.41929	2.57605	0	2.87192	2.4669	6.0377	0	0	0	5.40416	2.96943	3.60517	1.92224	0	5.88813	0	3.52384	2.67922	0	5.27206	2.4473	0	2.7935	5.14676	5.35062	5.44604	5.9319	5.94089	4.98939	5.03821	4.61589	5.13477	5.56955	5.36586	5.9191	6.15144	5.96909	5.397	4.7958	5.21891	5.25399	5.55213	5.70413	5.97697	5.63778	5.18719
AT1G24460_Solyc05g014200.2	3.60414	3.15941	4.47991	4.69714	4.36218	4.58727	2.06632	4.58926	4.55673	2.04607	5.0218	3.79291	3.97944	3.784	1.91084	4.15089	3.93845	2.29676	1.68976	2.20298	4.28156	3.66174	4.11374	2.60899	3.50801	3.75916	3.71699	3.91446	4.22884	4.37001	4.26882	3.85433	3.53315	3.50547	3.80873	3.1592	3.13586	3.35144	3.99398	3.62761	3.30743	3.36784	3.33771	3.24995	3.02089	3.76589	4.03504
AT1G24480_Solyc10g083390.1	0	0	0	0	0	0	0	0	0	0	3.20304	0	0	2.1647	0	0	0	0	0	0	0	0	0	0	0	0	0.0238467	0	0	0	0	0	0	0.111031	0.0885939	0.0238467	0	0	0	0	0	0	0	0	0	0	0
AT1G24490_Solyc05g014050.2	4.96326	4.77018	2.35512	3.0096	4.36287	2.23146	2.85411	2.43231	5.7395	2.87992	4.85793	5.9385	2.16397	4.56648	6.23242	5.04806	3.04045	2.99772	5.39186	3.33175	4.94463	0	4.32538	0	3.66486	4.12983	4.35755	4.68107	4.79542	5.12909	5.0447	4.01227	4.00929	3.47725	3.86394	3.92347	3.90945	4.19061	3.80564	4.31058	4.28096	3.92979	3.91934	4.26429	4.15704	4.1235	3.95451
AT1G24510_Solyc05g013990.2	6.05095	6.51663	6.43955	5.88611	7.98469	6.64722	5.07945	5.06653	6.97025	7.06804	7.47437	6.53657	3.47565	7.07299	6.83748	2.17715	6.69066	5.2444	3.22058	5.74405	5.52349	6.15291	4.69049	6.31858	6.34967	6.22741	6.5816	7.41535	7.44249	6.7501	7.02697	7.45396	7.37124	6.5655	6.31319	6.44206	6.42408	6.39746	6.63256	6.92212	7.22696	6.35738	5.9644	6.27383	6.50308	6.60194	6.53999
AT1G24560_Solyc05g013780.2	2.77427	0	2.64057	4.19582	4.32796	5.01227	2.17139	2.95862	2.19162	2.29441	3.62438	4.67399	2.40046	3.26893	4.79907	2.47277	5.39046	5.51878	1.79066	1.8378	1.95933	2.31132	1.94377	3.05279	4.74344	4.78153	4.75613	5.32398	5.37791	5.74465	5.73645	4.78956	4.68986	4.40871	4.58075	4.50568	4.45352	4.4974	4.75061	4.92521	4.7588	4.63052	4.59694	4.65019	4.45681	4.74272	4.84566
AT1G24610_Solyc01g005380.2	4.57997	3.59651	0	0	5.89482	5.38336	4.8021	4.78876	5.34442	4.74334	0	2.41623	0	4.20179	2.02204	4.65568	2.31446	3.0445	2.0704	0	2.72719	0	0	2.18117	2.70708	2.88232	2.85333	3.63629	3.40237	3.5136	3.37046	3.08463	3.21309	2.91137	3.33819	3.17473	3.23522	3.00899	3.15758	3.47638	3.29915	3.3296	3.48886	3.58175	3.36224	3.09255	3.36551
AT1G24620_Solyc04g008000.2	0	0	0	0	0	2.57217	0	0	0	0	0	0	0	2.22767	0	0	0	0	0	0	0	0	0	0	0	0	0	0	0	0.13125	0	0	0	0	0	0	0	0	0	0.0285692	0.0285692	0	0	0	0	0	0
AT1G24706_Solyc05g017890.2	1.53281	0	2.01115	1.97606	3.05753	2.85549	3.75007	3.94956	3.29918	4.03421	3.87605	3.44536	2.05321	4.0279	2.54163	2.60499	2.26345	2.11602	2.11101	3.63829	1.85582	1.86651	2.26862	2.55049	3.60526	3.87905	3.853	4.46727	4.801	5.17897	5.01426	3.74595	3.7673	3.51138	3.78101	3.46945	3.5599	3.56519	3.97147	4.08321	3.82816	3.88557	3.77012	3.88525	3.32673	3.91743	4.00959
AT1G24764_Solyc01g005330.2	2.627	2.17634	3.96617	2.13295	5.19775	5.30743	2.06568	0	4.78162	1.88588	4.584	1.67451	1.9353	5.58751	2.22048	4.58294	2.9108	4.40813	2.55162	0	3.52281	4.06487	2.38909	3.72807	6.29309	5.90376	5.33652	6.09862	6.15773	6.15968	6.05929	5.81027	5.72601	5.54009	5.67666	5.70524	5.68902	5.46782	6.04818	5.48553	5.41571	5.56823	5.68032	5.62965	5.64424	5.89239	6.00248
AT1G25210_Solyc07g008850.2	0	0	0	0	0	0	0	0	0	0	0	0	0	0	0	0	0	0	0	0	0	0	0	0	3.70118	3.14568	2.98793	4.1145	4.19833	3.78585	4.03192	3.35003	3.56519	3.47897	3.38221	3.51391	3.59136	3.5737	3.3978	3.07781	3.47422	3.29033	3.26203	3.37666	3.60368	3.62137	3.36411
AT1G25220_Solyc12g010180.1	3.20085	2.69227	3.11736	5.83067	6.3446	6.61151	3.11735	2.59458	7.35757	3.91862	6.79041	2.70167	3.26893	5.11388	7.11161	6.93427	3.48811	4.62147	2.35053	3.17493	6.53235	3.81685	3.28794	7.09185	4.44692	4.50526	4.31058	4.87141	4.49507	4.24065	4.01075	4.64212	4.27177	4.63807	4.38635	4.5097	4.41301	4.4727	4.64405	4.44824	4.11714	4.5158	4.39849	4.30208	4.48371	4.5346	4.4753
AT1G25230_Solyc04g008260.2	7.4241	2.76831	2.32348	3.05958	6.09001	5.34252	6.51364	2.67037	3.49518	7.10488	6.44849	2.77771	7.25404	7.45587	2.86245	6.85371	3.5653	8.25249	2.91288	6.89598	3.42607	6.22754	5.62124	6.95423	6.09318	5.15664	4.81558	4.43623	4.14174	5.08304	4.31306	4.73426	4.26529	5.82375	5.79952	5.80021	5.80047	5.35014	5.10657	4.92029	4.31155	5.98679	6.15144	5.63527	6.00225	5.4353	5.63923
AT1G25240_Solyc01g005070.2	0	0	0	0	1.99807	0	0	0	0	0	0	0	0	1.58212	0	0	0	0	0	0	0	0	0	0	0	0.0703893	0.0332762	0.343618	0.19724	0.0486381	0.0983084	0.0749621	0.782409	0.15056	0.0885939	0.0612002	0.0143553	0.0612002	0.329602	0	0.238787	0.0143553	0.0143553	0.0238467	0.159199	0.0931094	0.124328
AT1G25260_Solyc01g104470.2	2.37559	2.89377	2.39876	6.92053	8.00572	7.05185	2.89858	2.91741	7.87534	7.38718	6.96864	2.36803	2.64339	7.03559	7.05286	5.52886	0	3.48956	0	5.56952	6.17876	3.04269	2.6621	2.5225	8.76741	8.81653	8.41164	8.80241	8.8926	9.13171	9.30919	7.58248	8.00591	8.16039	8.18989	8.7891	8.95594	9.15217	8.32035	8.37398	8.44649	8.37663	8.48105	9.02658	9.19859	8.84447	8.27749
AT1G25270_Solyc07g015910.2	0	0	0	0	0	0	0	0	0	0	0	0	0	0	0	0	0	0	0	0	0	0	0	0	0	0	0	0	0	0	0	0	0	0	0	0.0191088	0	0	0	0	0	0	0	0	0	0	0
AT1G25275_Solyc01g104690.2	8.8966	7.35234	9.00046	8.3374	9.12831	10.0995	8.68975	3.51783	9.35731	9.50177	7.87218	8.75018	5.06802	8.60991	3.28478	8.96776	9.92089	9.40638	4.42231	4.89683	3.06614	7.88718	3.99696	8.81558	2.06924	3.06408	2.53854	4.03576	3.71602	7.4072	7.71589	5.33961	5.99352	4.71589	3.31663	4.12956	5.13901	3.90913	3.87905	6.58125	6.89853	4.72137	4.305	5.12516	4.393	3.39872	3.52523
AT1G25290_Solyc01g104250.2	0	0	0	2.70099	0	2.85085	3.41151	3.26139	0	2.44489	0	2.70642	0	5.4073	2.30605	3.15561	2.12244	2.70116	2.84148	0	2.09487	2.127	4.99042	0	4.45264	4.38543	4.2393	5.30405	5.28657	5.63283	5.4261	4.53626	4.77645	4.7429	4.71608	4.66391	4.77505	4.62352	4.48693	4.69302	4.8212	4.83979	4.83996	4.82171	4.69766	4.50801	4.48435
AT1G25330_Solyc04g007300.2	0	0	0	0	0	0	0	0	0	0	0	0	0	0	0	0	0	0	0	0	0	0	0	0	0.879706	1.88882	1.22856	0.521708	0.523781	0.604778	0.972243	0.214125	0.0976108	1.1635	1.11103	1.16993	1.22239	0.973305	0.374808	0.925999	0.34861	1.27302	1.05427	0.943609	1.08406	0.722466	0.447138
AT1G25350_Solyc05g009220.2	4.90056	4.70633	5.11536	5.54283	5.68453	5.49091	5.903	6.047	5.82923	2.96324	4.3158	5.10403	3.01559	5.94991	2.82132	3.02717	2.96326	5.57966	5.4818	3.05157	2.24894	4.26445	3.79079	4.59265	5.09986	5.22278	5.2049	5.94561	5.99853	5.65444	5.77488	5.61569	5.55684	5.18137	5.2812	5.07039	5.19889	5.13982	5.32457	5.66069	5.41661	5.33795	5.07753	5.1565	5.06896	5.21878	5.25802
AT1G25360_Solyc04g082870.1	0	0	0	0	1.55569	2.09236	0	0	1.76395	0	0	0	0	1.14409	0	0	0	2.79082	0	0	0	0	0	0	0.298658	0.432959	0.572081	0.790305	0.816954	0.965061	1.08512	1.04731	0.807355	0.275007	0.242857	0.234706	0.250962	0.443607	0.363638	0.946107	0.900464	0.407806	0.378512	0.432959	0.371094	0.519374	0.450661
AT1G25375_Solyc05g009140.2	2.70002	0	0	0	1.78098	4.59998	0	0	2.47253	2.15097	0	2.8308	2.6843	2.88527	2.01448	4.64022	5.19132	0	0	0	0	2.59401	0	2.56323	3.43429	3.74882	3.64078	4.0069	4.04075	4.06607	4.49177	4.0761	3.88264	3.25751	3.60881	3.44846	3.26953	3.23573	3.58816	3.78381	3.80701	3.24641	3.19745	3.48285	3.24235	3.56925	3.65306
AT1G25380_Solyc05g009020.2	2.51681	2.49985	3.60832	4.96545	4.47872	5.28669	0	0	2.09363	2.67837	5.33198	2.03112	2.30114	3.97731	2.59316	5.3289	0	2.50415	2.16141	5.37298	0	2.89874	2.28014	5.22402	2.90368	2.85133	2.95606	4.43827	4.44831	4.58782	4.32854	2.97636	3.18956	3.02798	3.11159	3.16672	3.27352	3.0948	3.05311	3.03738	3.1943	3.20945	3.0869	3.23981	3.10601	3.15164	3.12983
AT1G25410_Solyc05g009410.1	0	0	0	0	0	0	0	0	0	0	0	0	0	0	0	0	0	0	0	0	0	0	0	0	0	0.0238467	0	0.589283	0.578813	4.1203	3.88982	0.49228	0.119909	0.189034	0.0612002	0.62293	0.725378	0.411426	0.600904	2.84933	2.85931	1.81694	1.02148	0.866578	0.154886	0.344828	0.102098
AT1G25420_Solyc04g007230.2	2.16599	0	2.6712	3.28446	4.73413	5.07284	2.68392	3.57911	2.31822	0	4.62463	2.15833	0	5.34805	3.01155	0	2.53728	6.08664	2.28985	3.11273	2.46533	2.06281	4.85873	0	5.05427	4.81318	4.68762	4.96866	4.95856	6.12635	6.07488	5.04847	4.97024	5.34837	5.05441	5.11339	4.95233	4.83373	4.99005	5.76721	5.77303	6.02636	5.53605	5.45692	4.78049	4.8679	4.93656
[truncated: 10,629 more rows]

## Sheet: SupplementaryTable2
NAC genes	I000	I006	I012	I024	I048	I072	I120	I168	I240	ST000	ST006	ST012	ST024	ST048	ST072	ST120	ST168	ST240	SB000	SB006	SB012	SB024	SB048	SB072	SB120	SB168	SB240	GT000	GT006	GT012	GT024	GT048	GT072	GT120	GT168	GT240	GB000	GB006	GB012	GB024	GB048	GB072	GB120	GB168	GB240
[truncated: 197 more rows]
